# Supplementary material for: Developing Photoaffinity Probes for Dopamine Receptor D2 to Determine Targets of Parkinson’s Disease Drugs
Source: ACS Chem Neurosci. 2022 Oct 2;13(20):3008–22. doi: 10.1021/acschemneuro.2c00544 (PMC9585581; doi:10.1021/acschemneuro.2c00544)
Supplement: Supplementary file 2 — cn2c00544_si_002.xlsx [file cn2c00544_si_002.xlsx]

## Sheet: Proteins
Checked	Master	Accession	Description	Coverage [%]	# Peptides	# PSMs	# Unique Peptides	# AAs	MW [kDa]	calc. pI	Score Sequest HT: Sequest HT	# Peptides (by Search Engine): Sequest HT	Biological Process	Cellular Component	Molecular Function	Pfam IDs	Entrez Gene ID	Ensembl Gene ID	Gene Symbol	Gene ID	WikiPathways	Reactome Pathways	KEGG Pathways	# Protein Pathway Groups	Found in Sample: [S18] F18: Sample	# Protein Groups	RS_mod3 (A; C; D; E; F; G; H; I; K; L; M; N; P; Q; R; S; T; V; W; Y) Count	RS_mod3 (A; C; D; E; F; G; H; I; K; L; M; N; P; Q; R; S; T; V; W; Y) Positions	Modifications
FALSE	Master Protein	P00761	Trypsin OS=Sus scrofa PE=1 SV=1	20	7	17	7	231	24.4	7.18	45.18	7				Pf00089								0	High	1	0
FALSE	Master Protein	Q8WXI7	Mucin-16 OS=Homo sapiens OX=9606 GN=MUC16 PE=1 SV=3	1	3	6	3	14507	1518.2	5.26	7.86	3				Pf01390	94025	ENSG00000181143	MUC16	B5ME49; hsa:94025; Q6ZQW5; Q8WXI7; Q96RK2		Dectin-2 family; Termination of O-glycan biosynthesis; Defective GALNT3 causes HFTC; Defective C1GALT1C1 causes TNPS; Defective GALNT12 causes CRCS1		6	High	1	5	Steinhardt_3 [A3485; T3612; T3615; T3616; S3617]
FALSE	Master Protein	P02452	Collagen alpha-1(I) chain OS=Homo sapiens OX=9606 GN=COL1A1 PE=1 SV=5	2	1	3	1	1464	138.9	5.8	6.78	1												0	High	1	0
FALSE	Master Protein	P10809	60 kDa heat shock protein, mitochondrial OS=Homo sapiens OX=9606 GN=HSPD1 PE=1 SV=2	7	3	3	3	573	61	5.87	6.62	3				Pf00118	3329	ENSG00000144381	HSPD1	B2R5M6; B7Z712; hsa:3329; P10809; Q38L19; Q9UCR6	Apoptosis-related network due to altered Notch3 in ovarian cancer; Sudden infant death syndrome (SIDS) susceptibility pathways	Mitochondrial protein import; TFAP2A acts as a transcriptional repressor during retinoic acid induced cell differentiation	RNA degradation; Type I diabetes mellitus; Legionellosis; Tuberculosis; Lipid and atherosclerosis	9	High	1	0
FALSE	Master Protein	Q14137	Ribosome biogenesis protein BOP1 OS=Homo sapiens OX=9606 GN=BOP1 PE=1 SV=2	8	2	2	2	746	83.6	6.19	6.34	2				Pf00400, Pf08145	23246	ENSG00000261236; ENSG00000285301	BOP1	hsa:23246; Q14137; Q969Z6; Q96IS8; Q96Q25; Q9BSA7; Q9BVM0		Major pathway of rRNA processing in the nucleolus and cytosol		1	High	1	3	Steinhardt_3 [G309; E326; E331]
FALSE	Master Protein	P22314	Ubiquitin-like modifier-activating enzyme 1 OS=Homo sapiens OX=9606 GN=UBA1 PE=1 SV=3	3	2	2	2	1058	117.8	5.76	5.85	2				Pf00899, Pf09358, Pf10585, Pf16190, Pf16191	7317	ENSG00000130985	UBA1	hsa:7317; P22314; Q5JRR8; Q96E13	Proteasome degradation; Parkin-ubiquitin proteasomal system pathway; Parkinson's disease pathway	Antigen processing: Ubiquitination & Proteasome degradation; Synthesis of active ubiquitin: roles of E1 and E2 enzymes	Ubiquitin mediated proteolysis; Parkinson disease; Pathways of neurodegeneration	8	High	1	0
FALSE	Master Protein	P35527	Keratin, type I cytoskeletal 9 OS=Homo sapiens OX=9606 GN=KRT9 PE=1 SV=3	3	2	2	2	623	62	5.24	5.55	2				Pf00038	3857	ENSG00000171403	KRT9	hsa:3857; O00109; P35527; Q0IJ47; Q14665		Formation of the cornified envelope	Estrogen signaling pathway; Staphylococcus aureus infection	4	High	1	0
FALSE	Master Protein	Q96SB8	Structural maintenance of chromosomes protein 6 OS=Homo sapiens OX=9606 GN=SMC6 PE=1 SV=2	4	2	2	2	1091	126.2	6.99	5.39	2				Pf02463	79677	ENSG00000163029	SMC6	A8K8Q6; D6W518; hsa:79677; Q05BV4; Q96SB8; Q9H0X3; Q9H6M0		SUMOylation of DNA damage response and repair proteins		1	High	1	1	Steinhardt_3 [D1031]
FALSE	Master Protein	P51790	H(+)/Cl(-) exchange transporter 3 OS=Homo sapiens OX=9606 GN=CLCN3 PE=1 SV=2	5	2	2	2	818	90.9	6.28	5.36	2				Pf00571, Pf00654	1182	ENSG00000109572	CLCN3	B7Z932; B9EGJ9; D3DP34; E9PB97; hsa:1182; O14918; P51790; Q86Z21		Stimuli-sensing channels	Neutrophil extracellular trap formation	2	High	1	1	Steinhardt_3 [W93]
FALSE	Master Protein	Q8TAM1	Bardet-Biedl syndrome 10 protein OS=Homo sapiens OX=9606 GN=BBS10 PE=1 SV=2	3	1	2	1	723	80.8	7.77	5.13	1				Pf00118	79738	ENSG00000179941	BBS10	hsa:79738; Q8TAM1; Q96CW2; Q9H5D2	Genes related to primary cilium development (based on CRISPR); Ciliopathies	BBSome-mediated cargo-targeting to cilium		3	High	1	0
FALSE	Master Protein	Q9BVR0	Putative HERC2-like protein 3 OS=Homo sapiens OX=9606 GN=HERC2P3 PE=5 SV=2	3	2	2	2	1158	128.9	6.89	5.07	2				Pf06701			HERC2P3	Q9BVR0				0	High	1	1	Steinhardt_3 [L136]
FALSE	Master Protein	Q15287	RNA-binding protein with serine-rich domain 1 OS=Homo sapiens OX=9606 GN=RNPS1 PE=1 SV=1	19	2	2	2	305	34.2	11.84	5.06	2				Pf00076	10921	ENSG00000205937	RNPS1	A8K1P0; B4DDU8; B4DZU7; B7ZA17; hsa:10921; O75308; Q15287; Q32P25; Q8WY42; Q9NYG3	mRNA processing	mRNA Splicing - Major Pathway; Regulation of expression of SLITs and ROBOs; Transport of Mature mRNA derived from an Intron-Containing Transcript; mRNA 3'-end processing; RNA Polymerase II Transcription Termination; Nonsense Mediated Decay (NMD) enhanced by the Exon Junction Complex (EJC)	Nucleocytoplasmic transport; mRNA surveillance pathway	9	High	1	2	Steinhardt_3 [S108; S109]
FALSE	Master Protein	Q9ULH0	Kinase D-interacting substrate of 220 kDa OS=Homo sapiens OX=9606 GN=KIDINS220 PE=1 SV=3	2	2	2	2	1771	196.4	6.62	4.96	2				Pf07693, Pf12796	57498	ENSG00000134313	KIDINS220	A1L4N4; hsa:57498; Q4VC08; Q6MZU2; Q9H889; Q9H9E4; Q9NT37; Q9UF42; Q9ULH0	Brain-derived neurotrophic factor (BDNF) signaling pathway; Cell migration and invasion through p75NTR; Neural crest cell migration in cancer	RND1 GTPase cycle; RND2 GTPase cycle; ARMS-mediated activation	Neurotrophin signaling pathway	7	High	1	1	Steinhardt_3 [T870]
FALSE	Master Protein	P14174	Macrophage migration inhibitory factor OS=Homo sapiens OX=9606 GN=MIF PE=1 SV=4	10	2	2	2	115	12.5	7.88	4.95	2				Pf01187	4282	ENSG00000240972; ENSG00000276701	MIF	A5Z1R8; B2R4S3; hsa:4282; P14174; Q2V4Y5; Q6FHV0	Adipogenesis; Spinal cord injury	Neutrophil degranulation; Cell surface interactions at the vascular wall; Gene and protein expression by JAK-STAT signaling after Interleukin-12 stimulation	Tyrosine metabolism; Phenylalanine metabolism; Metabolic pathways	8	High	1	0
FALSE	Master Protein	Q12802	A-kinase anchor protein 13 OS=Homo sapiens OX=9606 GN=AKAP13 PE=1 SV=2	2	3	6	3	2813	307.4	5.24	4.57	3				Pf00169, Pf00621, Pf10522	11214	ENSG00000170776	AKAP13	hsa:11214; Q12802; Q14572; Q59FP6; Q86W90; Q8WXQ6; Q96JP6; Q96P79; Q9Y5T0; Q9Y5T6	Glucocorticoid receptor pathway; Nuclear receptors meta-pathway; G protein signaling pathways	G alpha (12/13) signalling events; RHOC GTPase cycle; RHOA GTPase cycle; NRAGE signals death through JNK; RHOB GTPase cycle	Parathyroid hormone synthesis, secretion and action; Human cytomegalovirus infection	10	High	1	7	Steinhardt_3 [G2437; N2438; L2439; G2440; G2441; L2443; P2445]
FALSE	Master Protein	Q92616	eIF-2-alpha kinase activator GCN1 OS=Homo sapiens OX=9606 GN=GCN1 PE=1 SV=6	1	2	2	2	2671	292.6	7.47	4.27	2												0	High	1	0
FALSE	Master Protein	Q9HCJ5	Zinc finger SWIM domain-containing protein 6 OS=Homo sapiens OX=9606 GN=ZSWIM6 PE=2 SV=2	4	1	1	1	1215	133.4	7.36	3.88	1					57688	ENSG00000130449	ZSWIM6	hsa:57688; Q9HCJ5				0	High	1	0
FALSE	Master Protein	Q86X52	Chondroitin sulfate synthase 1 OS=Homo sapiens OX=9606 GN=CHSY1 PE=1 SV=3	4	1	1	1	802	91.7	9.23	3.68	1				Pf05679	22856	ENSG00000131873	CHSY1	hsa:22856; Q6UX38; Q7LFU5; Q86X52; Q9Y2J5	Proteoglycan biosynthesis	Chondroitin sulfate biosynthesis; Defective CHSY1 causes TPBS	Glycosaminoglycan biosynthesis; Metabolic pathways	5	High	1	3	Steinhardt_3 [T199; T203; T204]
FALSE	Master Protein	Q9NZL6	Ral guanine nucleotide dissociation stimulator-like 1 OS=Homo sapiens OX=9606 GN=RGL1 PE=1 SV=1	5	1	3	1	768	86.6	6.09	3.24	1				Pf00617, Pf00618, Pf00788	23179	ENSG00000143344	RGL1	hsa:23179; Q5SXQ2; Q5SXQ6; Q9HBY3; Q9HBY4; Q9NZL5; Q9NZL6; Q9UG43; Q9Y2G6	Ras signaling	PPARA activates gene expression; RAF/MAP kinase cascade	Ras signaling pathway	4	High	1	3	Steinhardt_3 [H595; S596; D598]
FALSE	Master Protein	Q8WZ42	Titin OS=Homo sapiens OX=9606 GN=TTN PE=1 SV=4	0	1	2	1	34350	3813.7	6.35	3.23	1				Pf00041, Pf00069, Pf02818, Pf07679, Pf09042, Pf18362	7273	ENSG00000155657	TTN	A6NKB1; E7EQE6; E7ET18; hsa:7273; K7ENY1; Q10465; Q10466; Q15598; Q2XUS3; Q32Q60; Q4U1Z6; Q4ZG20; Q6NSG0; Q6PDB1; Q6PJP0; Q7KYM2; Q7KYN4; Q7KYN5; Q7LDM3; Q7Z2X3; Q8TCG8; Q8WZ42; Q8WZ51; Q8WZ52; Q8WZ53; Q8WZB3; Q92761; Q92762; Q9UD97; Q9UP84; Q9Y6L9	Striated muscle contraction pathway	Platelet degranulation ; Striated Muscle Contraction	Hypertrophic cardiomyopathy; Dilated cardiomyopathy	5	High	1	4	Steinhardt_3 [E30583; K30584; E30599; G30604]
FALSE	Master Protein	P08123	Collagen alpha-2(I) chain OS=Homo sapiens OX=9606 GN=COL1A2 PE=1 SV=7	2	1	1	1	1366	129.2	8.95	3.23	1				Pf01391, Pf01410	1278	ENSG00000164692	COL1A2	hsa:1278; P02464; P08123; Q13897; Q13997; Q13998; Q14038; Q14057; Q15177; Q15947; Q16480; Q16511; Q7Z5S6; Q9UEB6; Q9UEF9; Q9UM83; Q9UMI1; Q9UML5; Q9UMM6; Q9UPH0	miRNA targets in ECM and membrane receptors; Focal adhesion; TGF-beta signaling pathway; Focal adhesion: PI3K-Akt-mTOR-signaling pathway; PI3K-Akt signaling pathway; Inflammatory response pathway; IL-18 signaling pathway; Type I collagen synthesis in the context of osteogenesis imperfecta; Angiotensin II receptor type 1 pathway; CCL18 signaling pathway; NRP1-triggered signaling pathways in pancre…	Collagen degradation; Integrin cell surface interactions; ECM proteoglycans; Collagen chain trimerization; Interleukin-4 and Interleukin-13 signaling; MET activates PTK2 signaling; Immunoregulatory interactions between a Lymphoid and a non-Lymphoid cell; Syndecan interactions; Scavenging by Class A Receptors; Cell surface interactions at the vascular wall; GPVI-mediated activation cascade; Anchor…	PI3K-Akt signaling pathway; Focal adhesion; ECM-receptor interaction; Platelet activation; Relaxin signaling pathway; AGE-RAGE signaling pathway in diabetic complications; Protein digestion and absorption; Amoebiasis; Human papillomavirus infection; Proteoglycans in cancer; Diabetic cardiomyopathy	42	High	1	1	Steinhardt_3 [G910]
FALSE	Master Protein	Q86UW9	Probable E3 ubiquitin-protein ligase DTX2 OS=Homo sapiens OX=9606 GN=DTX2 PE=1 SV=3	3	1	3	1	622	67.2	8.47	3.21	1				Pf00097, Pf02825, Pf18102	113878	ENSG00000091073	DTX2	hsa:113878; Q4ZH49; Q6XM87; Q6XM88; Q86UW9; Q96H69; Q9H890; Q9P200	Notch signaling	Activated NOTCH1 Transmits Signal to the Nucleus	Notch signaling pathway	3	High	1	3	Steinhardt_3 [T165; S166; S167]
FALSE	Master Protein	Q13889	General transcription factor IIH subunit 3 OS=Homo sapiens OX=9606 GN=GTF2H3 PE=1 SV=2	8	1	1	1	308	34.4	7.02	3.16	1				Pf03850	2967	ENSG00000111358	GTF2H3	B2R819; B4DNZ6; hsa:2967; Q13889; Q7L0G0; Q96AT7	Eukaryotic transcription initiation; Nucleotide excision repair; DNA repair pathways, full network; Nucleotide excision repair in xeroderma pigmentosum	Formation of RNA Pol II elongation complex ; RNA Polymerase II Pre-transcription Events; HIV Transcription Initiation; RNA Polymerase II HIV Promoter Escape; RNA Polymerase II Promoter Escape; RNA Polymerase II Transcription Pre-Initiation And Promoter Opening; RNA Polymerase II Transcription Initiation; Formation of HIV elongation complex in the absence of HIV Tat; Formation of HIV-1 elongation …	Basal transcription factors; Nucleotide excision repair; Viral carcinogenesis	36	High	1	3	Steinhardt_3 [S94; S96; S106]
FALSE	Master Protein	Q96J65	ATP-binding cassette sub-family C member 12 OS=Homo sapiens OX=9606 GN=ABCC12 PE=1 SV=2	2	1	3	1	1359	152.2	8.35	3.16	1				Pf00005, Pf00664	94160	ENSG00000140798	ABCC12	hsa:94160; Q49AL2; Q8TAF0; Q8TEY2; Q96J65			ABC transporters	1	High	1	3	Steinhardt_3 [L526; L527; G528]
FALSE	Master Protein	Q86UU0	B-cell CLL/lymphoma 9-like protein OS=Homo sapiens OX=9606 GN=BCL9L PE=1 SV=1	2	1	2	1	1499	157	8.63	3.15	1				Pf11502	283149	ENSG00000186174	BCL9L	A1A4C1; hsa:283149; Q67FY1; Q6ZWJ0; Q6ZWK2; Q86UU0		Formation of the beta-catenin:TCF transactivating complex; Deactivation of the beta-catenin transactivating complex		2	High	1	2	Steinhardt_3 [G845; Q846]
FALSE	Master Protein	A6NMD2	Golgin subfamily A member 8J OS=Homo sapiens OX=9606 GN=GOLGA8J PE=3 SV=3	3	1	1	1	632	71.7	8.29	3.15	1				Pf15070, Pf19046	653073	ENSG00000179938; ENSG00000278119	GOLGA8J	A6NMD2; H3BRU0; hsa:653073				0	High	1	1	Steinhardt_3 [E237]
FALSE	Master Protein	P00746	Complement factor D OS=Homo sapiens OX=9606 GN=CFD PE=1 SV=5	13	1	1	1	253	27	7.71	3.14	1				Pf00089	1675	ENSG00000197766; ENSG00000274619	CFD	B4DV76; hsa:1675; P00746; Q5U5S1; Q86VJ5; Q8N4E0; Q8WZB4	Adipogenesis; Complement system; Complement system in neuronal development and plasticity; Acquired partial lipodystrophy / Barraquer-Simons syndrome; Complement activation; Complement and coagulation cascades	Neutrophil degranulation; Platelet degranulation ; Alternative complement activation	Complement and coagulation cascades; Staphylococcus aureus infection; Coronavirus disease	12	High	1	0
FALSE	Master Protein	Q8TDG4	Helicase POLQ-like OS=Homo sapiens OX=9606 GN=HELQ PE=1 SV=2	2	1	1	1	1101	124.1	6.58	3.12	1				Pf00270, Pf00271, Pf20470	113510	ENSG00000163312	HELQ	hsa:113510; Q05DF9; Q502W9; Q659B8; Q6ZQX4; Q6ZTS4; Q8TDG4; Q96EX7				0	High	1	0
FALSE	Master Protein	Q7L5N1	COP9 signalosome complex subunit 6 OS=Homo sapiens OX=9606 GN=COPS6 PE=1 SV=1	9	1	1	1	327	36.1	5.73	3.1	1				Pf01398, Pf13012	10980	ENSG00000168090	COPS6	A4D2A3; hsa:10980; O15387; Q7L5N1	Nucleotide-binding oligomerization domain (NOD) pathway; Ciliary landscape	Formation of TC-NER Pre-Incision Complex; Neddylation; Cargo recognition for clathrin-mediated endocytosis; DNA Damage Recognition in GG-NER		6	High	1	1	Steinhardt_3 [A2]	Acetyl [N-Term]
FALSE	Master Protein	Q8WUY3	Protein prune homolog 2 OS=Homo sapiens OX=9606 GN=PRUNE2 PE=1 SV=3	1	1	1	1	3088	340.4	4.45	3.1	1				Pf02833, Pf12496, Pf13716	158471	ENSG00000106772	PRUNE2	B3KYC4; B4DQH8; hsa:158471; O15073; Q58A63; Q5JUB6; Q5T304; Q5T476; Q6T2V6; Q6T2V7; Q8N665; Q8WUY3				0	High	1	0
FALSE	Master Protein	Q9H1A4	Anaphase-promoting complex subunit 1 OS=Homo sapiens OX=9606 GN=ANAPC1 PE=1 SV=1	1	1	2	1	1944	216.4	6.3	3.08	1				Pf12859, Pf18122, Pf19521, Pf20518	64682	ENSG00000153107	ANAPC1	hsa:64682; Q2M3H8; Q9BSE6; Q9H1A4; Q9H8D0	Cell cycle	Antigen processing: Ubiquitination & Proteasome degradation; Separation of Sister Chromatids; Senescence-Associated Secretory Phenotype (SASP); Transcriptional Regulation by VENTX; APC/C:Cdc20 mediated degradation of Securin; APC/C:Cdh1 mediated degradation of Cdc20 and other APC/C:Cdh1 targeted proteins in late mitosis/early G1; Cdc20:Phospho-APC/C mediated degradation of Cyclin A; CDK-mediated …	Cell cycle; Oocyte meiosis; Ubiquitin mediated proteolysis; Progesterone-mediated oocyte maturation; Human T-cell leukemia virus 1 infection	24	High	1	2	Steinhardt_3 [L1588; Y1589]
FALSE	Master Protein	Q5VV63	Attractin-like protein 1 OS=Homo sapiens OX=9606 GN=ATRNL1 PE=2 SV=2	2	1	2	1	1379	152.5	7.31	3.07	1				Pf00059, Pf00431, Pf01437, Pf07974, Pf13418, Pf13854	26033	ENSG00000107518	ATRNL1	hsa:26033; O60283; Q5JSE8; Q5T5Y9; Q5VV63; Q6T256; Q6ZSN4; Q86WX2				0	High	1	2	Steinhardt_3 [I589; G598]
FALSE	Master Protein	P17050	Alpha-N-acetylgalactosaminidase OS=Homo sapiens OX=9606 GN=NAGA PE=1 SV=2	6	1	2	1	411	46.5	5.19	3.06	1				Pf16499, Pf17450	4668	ENSG00000198951	NAGA	hsa:4668; P17050			Glycosphingolipid biosynthesis; Metabolic pathways; Lysosome	3	High	1	2	Steinhardt_3 [V12; A13]
FALSE	Master Protein	Q9NVH6	Trimethyllysine dioxygenase, mitochondrial OS=Homo sapiens OX=9606 GN=TMLHE PE=1 SV=1	8	1	1	1	421	49.5	7.72	3.02	1				Pf02668, Pf06155	55217	ENSG00000185973	TMLHE	A8K6M9; B4E3R3; hsa:55217; Q5TZB5; Q6IA90; Q8TBT0; Q9NVH6		Carnitine synthesis	Lysine degradation; Metabolic pathways	3	High	1	1	Steinhardt_3 [D166]
FALSE	Master Protein	Q96SF7	T-box transcription factor TBX15 OS=Homo sapiens OX=9606 GN=TBX15 PE=1 SV=2	5	1	2	1	602	65.7	7.46	3.02	1				Pf00907	6913	ENSG00000092607	TBX15	hsa:6913; Q08E76; Q5JT54; Q5T9S7; Q96SF7				0	High	1	2	Steinhardt_3 [P52; L53]
FALSE	Master Protein	Q6P4Q7	Metal transporter CNNM4 OS=Homo sapiens OX=9606 GN=CNNM4 PE=1 SV=3	5	1	2	1	775	86.6	6.07	3	1				Pf00571, Pf01595	26504	ENSG00000158158	CNNM4	B7Z1U0; C7SQM3; C7SQM4; C7SQM5; hsa:26504; Q53RE5; Q6P4Q7; Q9H9G3; Q9HCI0; Q9NRN1				0	High	1	2	Steinhardt_3 [P729; Q730]
FALSE	Master Protein	Q13459	Unconventional myosin-IXb OS=Homo sapiens OX=9606 GN=MYO9B PE=1 SV=3	1	1	1	1	2157	243.2	8.75	3	1				Pf00063, Pf00612, Pf00620, Pf00788	4650	ENSG00000099331	MYO9B	hsa:4650; O75314; Q13459; Q9NUJ2; Q9UHN0	Vitamin D receptor pathway	Regulation of actin dynamics for phagocytic cup formation; RHOC GTPase cycle; RHOA GTPase cycle; RHOB GTPase cycle; FCGR3A-mediated phagocytosis; CDC42 GTPase cycle; RAC1 GTPase cycle; RHOF GTPase cycle; SLIT2:ROBO1 increases RHOA activity		10	High	1	1	Steinhardt_3 [E2128]
FALSE	Master Protein	Q96AE4	Far upstream element-binding protein 1 OS=Homo sapiens OX=9606 GN=FUBP1 PE=1 SV=3	2	1	1	1	644	67.5	7.61	2.99	1				Pf00013, Pf09005	8880	ENSG00000162613	FUBP1	hsa:8880; Q12828; Q96AE4				0	High	1	0
FALSE	Master Protein	O15021	Microtubule-associated serine/threonine-protein kinase 4 OS=Homo sapiens OX=9606 GN=MAST4 PE=1 SV=4	1	1	4	1	2623	283.9	8.62	2.93	1				Pf00069, Pf02163, Pf08926, Pf17820	375449	ENSG00000069020	MAST4	A6NL49; B5ME48; E7EWQ5; hsa:375449; J3QT34; O15021; Q05EE6; Q6ZN07; Q8N4X4; Q96LY3				0	High	1	4	Steinhardt_3 [V1705; L1706; K1707; P1708]
FALSE	Master Protein	Q96AX9	E3 ubiquitin-protein ligase MIB2 OS=Homo sapiens OX=9606 GN=MIB2 PE=1 SV=3	2	1	1	1	1013	109.9	8.44	2.9	1												0	High	1	1	Steinhardt_3 [V874]
FALSE	Master Protein	P02461	Collagen alpha-1(III) chain OS=Homo sapiens OX=9606 GN=COL3A1 PE=1 SV=4	2	1	1	1	1466	138.5	6.61	2.89	1				Pf00093, Pf01391, Pf01410	1281	ENSG00000168542	COL3A1	D2JYH5; D3DPH4; hsa:1281; P02461; P78429; Q15112; Q16403; Q53S91; Q541P8; Q6LDB3; Q6LDJ2; Q6LDJ3; Q7KZ56; Q8N6U4; Q9UC88; Q9UC89; Q9UC90; Q9UC91; R4N3C5; V9GZI1	miRNA targets in ECM and membrane receptors; Focal adhesion: PI3K-Akt-mTOR-signaling pathway; miR-509-3p alteration of YAP1/ECM axis; Inflammatory response pathway; IL-18 signaling pathway	Collagen degradation; Signaling by PDGF; Assembly of collagen fibrils and other multimeric structures; Integrin cell surface interactions; ECM proteoglycans; NCAM1 interactions; Collagen chain trimerization; MET activates PTK2 signaling; Immunoregulatory interactions between a Lymphoid and a non-Lymphoid cell; Syndecan interactions; Scavenging by Class A Receptors	Platelet activation; Relaxin signaling pathway; AGE-RAGE signaling pathway in diabetic complications; Protein digestion and absorption; Amoebiasis; Diabetic cardiomyopathy	25	High	1	1	Steinhardt_3 [G534]
FALSE	Master Protein	P05166	Propionyl-CoA carboxylase beta chain, mitochondrial OS=Homo sapiens OX=9606 GN=PCCB PE=1 SV=3	5	1	1	1	539	58.2	7.64	2.87	1				Pf01039	5096	ENSG00000114054	PCCB	B7Z2Z4; hsa:5096; P05166; Q16813; Q96CX0		Biotin transport and metabolism; Defective HLCS causes multiple carboxylase deficiency; Propionyl-CoA catabolism	Valine, leucine and isoleucine degradation; Glyoxylate and dicarboxylate metabolism; Propanoate metabolism; Metabolic pathways; Carbon metabolism	8	High	1	0
FALSE	Master Protein	A6NCI8	Uncharacterized protein C2orf78 OS=Homo sapiens OX=9606 GN=C2orf78 PE=2 SV=3	2	1	2	1	922	100.1	9.03	2.87	1				Pf15442	388960	ENSG00000187833	C2orf78	A6NCI8; hsa:388960				0	High	1	2	Steinhardt_3 [T648; G649]
FALSE	Master Protein	Q96JQ0	Protocadherin-16 OS=Homo sapiens OX=9606 GN=DCHS1 PE=1 SV=1	1	1	1	1	3298	346	4.94	2.86	1				Pf00028	8642	ENSG00000166341	DCHS1	hsa:8642; O15098; Q96JQ0			Hippo signaling pathway	1	High	1	0
FALSE	Master Protein	O94967	WD repeat-containing protein 47 OS=Homo sapiens OX=9606 GN=WDR47 PE=1 SV=1	2	1	1	1	919	101.9	5.94	2.85	1				Pf00400, Pf17814	22911	ENSG00000085433	WDR47	A8MX09; hsa:22911; O94967; Q5TYV7; Q5TYV8; Q5TYV9; Q8IXT7; Q8IYU9				0	High	1	0
FALSE	Master Protein	P05546	Heparin cofactor 2 OS=Homo sapiens OX=9606 GN=SERPIND1 PE=1 SV=3	5	1	1	1	499	57	6.9	2.85	1				Pf00079	3053	ENSG00000099937	SERPIND1	B2RAI1; D3DX34; hsa:3053; P05546; Q6IBZ5	22q11.2 copy number variation syndrome; Complement and coagulation cascades	Regulation of Insulin-like Growth Factor (IGF) transport and uptake by Insulin-like Growth Factor Binding Proteins (IGFBPs); Post-translational protein phosphorylation; Intrinsic Pathway of Fibrin Clot Formation; Common Pathway of Fibrin Clot Formation	Complement and coagulation cascades	7	High	1	1	Steinhardt_3 [A284]
FALSE	Master Protein	Q8NE86	Calcium uniporter protein, mitochondrial OS=Homo sapiens OX=9606 GN=MCU PE=1 SV=1	6	1	3	1	351	39.8	8.65	2.82	1				Pf04678	90550	ENSG00000156026	MCU	B2RDF3; B3KXV7; hsa:90550; Q8NE86; Q96FL3	Alzheimer's disease and miRNA effects; Malignant pleural mesothelioma; Alzheimer's disease	Processing of SMDT1	Calcium signaling pathway; Cellular senescence; NOD-like receptor signaling pathway; Alzheimer disease; Parkinson disease; Amyotrophic lateral sclerosis; Spinocerebellar ataxia; Prion disease; Pathways of neurodegeneration	14	High	1	3	Steinhardt_3 [Y279; A280; Y281]
FALSE	Master Protein	Q7Z3I7	Zinc finger protein 572 OS=Homo sapiens OX=9606 GN=ZNF572 PE=1 SV=1	5	1	1	1	529	61.2	8	2.81	1				Pf00096	137209	ENSG00000180938	ZNF572	A1L4E9; A1L4F1; hsa:137209; Q7Z3I7; Q8N1Q0				0	High	1	0
FALSE	Master Protein	Q9NUA8	Zinc finger and BTB domain-containing protein 40 OS=Homo sapiens OX=9606 GN=ZBTB40 PE=1 SV=4	2	1	2	1	1239	138	6.57	2.8	1				Pf00096, Pf00651, Pf12874	9923	ENSG00000184677	ZBTB40	hsa:9923; O75066; Q5TFU5; Q8N1R1; Q9NUA8				0	High	1	2	Steinhardt_3 [A204; E205]
FALSE	Master Protein	Q12955	Ankyrin-3 OS=Homo sapiens OX=9606 GN=ANK3 PE=1 SV=3	1	1	1	1	4377	480.1	6.49	2.8	1				Pf00531, Pf00791, Pf12796, Pf17809	288	ENSG00000151150	ANK3	B1AQT2; B4DIL1; E9PE32; hsa:288; Q12955; Q13484; Q5CZH9; Q5VXD5; Q7Z3G4; Q9H0P5	Splicing factor NOVA regulated synaptic proteins	COPI-mediated anterograde transport; Interaction between L1 and Ankyrins	Proteoglycans in cancer	4	High	1	0
FALSE	Master Protein	Q8IU81	Interferon regulatory factor 2-binding protein 1 OS=Homo sapiens OX=9606 GN=IRF2BP1 PE=1 SV=1	5	1	1	1	584	61.6	8.18	2.79	1				Pf00097, Pf11261	26145	ENSG00000170604	IRF2BP1	hsa:26145; Q53EL7; Q6DC95; Q8IU81; Q9BRZ9; Q9Y4P4				0	High	1	1	Steinhardt_3 [A483]
FALSE	Master Protein	P34998	Corticotropin-releasing factor receptor 1 OS=Homo sapiens OX=9606 GN=CRHR1 PE=1 SV=1	6	1	1	1	444	50.7	9.33	2.79	1				Pf00002, Pf02793	104909134; 1394	ENSG00000120088; ENSG00000276191	CRHR1	B4DIE9; hsa:104909134; hsa:1394; P34998; Q13008; Q4QRJ1; Q9UK64	Corticotropin-releasing hormone signaling pathway; Myometrial relaxation and contraction pathways; GPCRs, class B secretin-like; Serotonin and anxiety-related events	G alpha (s) signalling events; ADORA2B mediated anti-inflammatory cytokines production; Class B/2 (Secretin family receptors)	cAMP signaling pathway; Neuroactive ligand-receptor interaction; Long-term depression; Cushing syndrome	11	High	1	0
FALSE	Master Protein	P98073	Enteropeptidase OS=Homo sapiens OX=9606 GN=TMPRSS15 PE=1 SV=3	2	1	1	1	1019	112.9	5.03	2.79	1				Pf00057, Pf00089, Pf00431, Pf00629, Pf01390, Pf15494	5651	ENSG00000154646	TMPRSS15	hsa:5651; P98073; Q2NKL7				0	High	1	1	Steinhardt_3 [R59]
FALSE	Master Protein	Q9Y4C1	Lysine-specific demethylase 3A OS=Homo sapiens OX=9606 GN=KDM3A PE=1 SV=4	2	1	1	1	1321	147.2	8.07	2.79	1				Pf02373	55818	ENSG00000115548	KDM3A	D6W5M3; hsa:55818; Q53S72; Q68D47; Q68UT9; Q6N050; Q8IY08; Q9Y4C1	Thermogenesis; Male infertility; Vitamin D-sensitive calcium signaling in depression	HDMs demethylate histones; NR1H3 & NR1H2 regulate gene expression linked to cholesterol transport and efflux	Thermogenesis	6	High	1	1	Steinhardt_3 [D1025]
FALSE	Master Protein	P04258	Collagen alpha-1(III) chain OS=Bos taurus GN=COL3A1 PE=1 SV=1	2	1	2	1	1049	93.6	9.38	2.78	1				Pf01391			COL3A1	P04258				0	High	1	2	Steinhardt_3 [P535; P536]
FALSE	Master Protein	Q5TCY1	Tau-tubulin kinase 1 OS=Homo sapiens OX=9606 GN=TTBK1 PE=1 SV=2	1	1	2	1	1321	142.7	5.6	2.77	1				Pf00069	84630	ENSG00000146216	TTBK1	A2A2U5; hsa:84630; Q2L6C6; Q5TCY1; Q6ZNH0; Q8N444; Q96JH2	Ras signaling			1	High	1	2	Steinhardt_3 [P434; V435]
FALSE	Master Protein	Q6UB99	Ankyrin repeat domain-containing protein 11 OS=Homo sapiens OX=9606 GN=ANKRD11 PE=1 SV=3	1	1	1	1	2663	297.7	7.11	2.77	1				Pf12796	29123	ENSG00000167522	ANKRD11	hsa:29123; Q6NTG1; Q6QMF8; Q6UB99				0	High	1	0
FALSE	Master Protein	P42568	Protein AF-9 OS=Homo sapiens OX=9606 GN=MLLT3 PE=1 SV=2	4	1	1	1	568	63.3	8.63	2.77	1				Pf03366, Pf17793	4300	ENSG00000171843	MLLT3	B1AMQ2; B2R7B3; B7Z755; D3DRJ8; hsa:4300; P42568; Q8IVB0		Formation of RNA Pol II elongation complex ; RNA Polymerase II Pre-transcription Events	Viral life cycle; Transcriptional misregulation in cancer	5	High	1	0
FALSE	Master Protein	Q9BX68	Histidine triad nucleotide-binding protein 2, mitochondrial OS=Homo sapiens OX=9606 GN=HINT2 PE=1 SV=1	17	1	1	1	163	17.2	9.16	2.77	1				Pf01230	84681	ENSG00000137133	HINT2	hsa:84681; Q5TCW3; Q9BX68		RHOD GTPase cycle		1	High	1	0
FALSE	Master Protein	Q5TCZ1	SH3 and PX domain-containing protein 2A OS=Homo sapiens OX=9606 GN=SH3PXD2A PE=1 SV=1	2	1	1	1	1133	125.2	8.9	2.77	1				Pf00018, Pf00787	9644	ENSG00000107957	SH3PXD2A	D3DR98; hsa:9644; O43302; Q5TCZ1; Q5TCZ2; Q5TDQ8		CDC42 GTPase cycle; Invadopodia formation		2	High	1	0
FALSE	Master Protein	A6NDL8	Olfactory receptor 6C68 OS=Homo sapiens OX=9606 GN=OR6C68 PE=3 SV=2	6	1	1	1	312	35.3	8.73	2.77	1				Pf13853	403284	ENSG00000205327	OR6C68	A6NDL8; hsa:403284		Expression and translocation of olfactory receptors	Olfactory transduction	2	High	1	0
FALSE	Master Protein	Q6ZVL6	UPF0606 protein KIAA1549L OS=Homo sapiens OX=9606 GN=KIAA1549L PE=2 SV=2	1	1	1	1	1849	198.9	8.31	2.77	1				Pf12877	25758	ENSG00000110427	KIAA1549L	B0QYU0; hsa:25758; Q6ZVL6				0	High	1	0
FALSE	Master Protein	P00735	Prothrombin OS=Bos taurus GN=F2 PE=1 SV=2	5	1	5	1	625	70.5	6.33	2.76	1				Pf00051, Pf00089, Pf00594, Pf09396	280685		F2	bta:280685; P00735; Q3MHK7			Phospholipase D signaling pathway; Neuroactive ligand-receptor interaction; Complement and coagulation cascades; Platelet activation; Regulation of actin cytoskeleton; Coronavirus disease; Pathways in cancer	7	High	1	5	Steinhardt_3 [T515; T516; A519; E520; V521]
FALSE	Master Protein	Q9NQV8	PR domain zinc finger protein 8 OS=Homo sapiens OX=9606 GN=PRDM8 PE=1 SV=3	3	1	5	1	689	71.6	7.84	2.75	1				Pf00096	56978	ENSG00000152784	PRDM8	A8K7X2; hsa:56978; Q6IQ36; Q9NQV8				0	High	1	5	Steinhardt_3 [L562; P563; G565; G566; G567]
FALSE	Master Protein	P39086	Glutamate receptor ionotropic, kainate 1 OS=Homo sapiens OX=9606 GN=GRIK1 PE=1 SV=1	3	1	2	1	918	103.9	7.08	2.75	1				Pf00060, Pf01094, Pf10613	2897	ENSG00000171189	GRIK1	hsa:2897; P39086; Q13001; Q86SU9	Neuroinflammation and glutamatergic signaling	Activation of Ca-permeable Kainate Receptor; Activation of Na-permeable kainate receptors	Neuroactive ligand-receptor interaction; Glutamatergic synapse	5	High	1	2	Steinhardt_3 [S335; H336]
FALSE	Master Protein	Q8IXJ9	Polycomb group protein ASXL1 OS=Homo sapiens OX=9606 GN=ASXL1 PE=1 SV=4	2	1	1	1	1541	165.3	6.21	2.75	1				Pf05066, Pf13919, Pf13922	171023	ENSG00000171456	ASXL1	B2RP59; hsa:171023; Q5JWS9; Q8IXJ9; Q8IYY7; Q9H466; Q9NQF8; Q9UFJ0; Q9UFP8; Q9Y2I4	Malignant pleural mesothelioma	UCH proteinases		2	High	1	0
FALSE	Master Protein	P12268	Inosine-5'-monophosphate dehydrogenase 2 OS=Homo sapiens OX=9606 GN=IMPDH2 PE=1 SV=2	4	1	1	1	514	55.8	6.9	2.75	1				Pf00478, Pf00571	3615	ENSG00000178035	IMPDH2	hsa:3615; P12268; Q6LEF3	Rett syndrome causing genes	Neutrophil degranulation; Potential therapeutics for SARS; Purine ribonucleoside monophosphate biosynthesis; Azathioprine ADME	Purine metabolism; Drug metabolism; Metabolic pathways; Nucleotide metabolism	9	High	1	2	Steinhardt_3 [L65; L84]
FALSE	Master Protein	O75165	DnaJ homolog subfamily C member 13 OS=Homo sapiens OX=9606 GN=DNAJC13 PE=1 SV=5	0	1	1	1	2243	254.3	6.74	2.75	1				Pf00226, Pf14237, Pf19432	23317	ENSG00000138246	DNAJC13	hsa:23317; O75165; Q3L0T1; Q6PI82; Q6UJ77; Q6ZSW1; Q6ZUT5; Q86XG3; Q96DC1; Q9BWK9		Neutrophil degranulation		1	High	1	0
FALSE	Master Protein	Q8WXD9	Caskin-1 OS=Homo sapiens OX=9606 GN=CASKIN1 PE=1 SV=1	2	1	4	1	1431	149.7	9.14	2.74	1				Pf00536, Pf07653, Pf12796, Pf16600, Pf16632, Pf16907	57524	ENSG00000167971	CASKIN1	hsa:57524; Q8WXD9; Q9P2P0				0	High	1	4	Steinhardt_3 [E656; S658; D659; E660]
FALSE	Master Protein	Q96FE5	Leucine-rich repeat and immunoglobulin-like domain-containing nogo receptor-interacting protein 1 OS=Homo sapiens OX=9606 GN=LINGO1 PE=1 SV=2	4	1	1	1	620	69.8	8.56	2.74	1				Pf07679, Pf13855	84894	ENSG00000169783	LINGO1	D3DW80; hsa:84894; Q6NUK3; Q6UXM3; Q6VVG0; Q6VVG1; Q6VVG2; Q8N3K5; Q96FE5; Q96K52	Brain-derived neurotrophic factor (BDNF) signaling pathway	Axonal growth inhibition (RHOA activation)		2	High	1	1	Steinhardt_3 [D449]
FALSE	Master Protein	Q86YZ3	Hornerin OS=Homo sapiens OX=9606 GN=HRNR PE=1 SV=2	4	1	1	1	2850	282.2	10.04	2.73	1				Pf01023	388697	ENSG00000197915	HRNR	hsa:388697; Q5DT20; Q5U1F4; Q86YZ3		Neutrophil degranulation		1	High	1	0
FALSE	Master Protein	Q01995	Transgelin OS=Homo sapiens OX=9606 GN=TAGLN PE=1 SV=4	7	1	2	1	201	22.6	8.84	2.72	1				Pf00307, Pf00402	6876	ENSG00000149591	TAGLN	hsa:6876; O15542; Q01995	Burn wound healing			1	High	1	2	Steinhardt_3 [H173; V174]
FALSE	Master Protein	Q01813	ATP-dependent 6-phosphofructokinase, platelet type OS=Homo sapiens OX=9606 GN=PFKP PE=1 SV=2	2	1	1	1	784	85.5	7.55	2.72	1				Pf00365	5214	ENSG00000067057	PFKP	B3KS15; hsa:5214; Q01813; Q5VSR7; Q5VSR8	Cori cycle; Clear cell renal cell carcinoma pathways; Glucose metabolism in triple-negative breast cancer cells; Glycolysis and gluconeogenesis	Glycolysis	Glycolysis / Gluconeogenesis; Pentose phosphate pathway; Fructose and mannose metabolism; Galactose metabolism; Metabolic pathways; Carbon metabolism; Biosynthesis of amino acids; RNA degradation; HIF-1 signaling pathway; AMPK signaling pathway; Thyroid hormone signaling pathway; Glucagon signaling pathway; Central carbon metabolism in cancer	18	High	1	0
FALSE	Master Protein	Q8TAK5	GA-binding protein subunit beta-2 OS=Homo sapiens OX=9606 GN=GABPB2 PE=1 SV=1	6	1	1	1	448	48.6	5.26	2.72	1				Pf12796	126626	ENSG00000143458	GABPB2	B1AVJ8; D3DV14; hsa:126626; Q8NAR5; Q8TAK5				0	High	1	0
FALSE	Master Protein	Q8IZH2	5'-3' exoribonuclease 1 OS=Homo sapiens OX=9606 GN=XRN1 PE=1 SV=1	1	1	2	1	1706	194	7.21	2.71	1				Pf03159, Pf17846, Pf18129, Pf18332, Pf18334	54464	ENSG00000114127	XRN1	hsa:54464; Q4G0S3; Q68D88; Q6AI24; Q6MZS8; Q86WS7; Q8IZH2; Q8N8U4; Q9UF39	miRNA degrading enzymes	mRNA decay by 5' to 3' exoribonuclease; Tristetraprolin (TTP, ZFP36) binds and destabilizes mRNA; Butyrate Response Factor 1 (BRF1) binds and destabilizes mRNA	Ribosome biogenesis in eukaryotes; RNA degradation	6	High	1	2	Steinhardt_3 [N367; Y369]
FALSE	Master Protein	P04406	Glyceraldehyde-3-phosphate dehydrogenase OS=Homo sapiens OX=9606 GN=GAPDH PE=1 SV=3	4	1	1	1	335	36	8.46	2.71	1				Pf00044, Pf02800	2597	ENSG00000111640	GAPDH	E7EUT4; hsa:2597; P00354; P04406; Q53X65	Cori cycle; Alzheimer's disease and miRNA effects; HIF1A and PPARG regulation of glycolysis; VEGFA-VEGFR2 signaling pathway; Clear cell renal cell carcinoma pathways; Metabolic reprogramming in colon cancer; Aerobic glycolysis; 7q11.23 copy number variation syndrome; Glycolysis in senescence; Alzheimer's disease; Glycolysis and gluconeogenesis; Sudden infant death syndrome (SIDS) susceptibility p…	Glycolysis; Gluconeogenesis	Glycolysis / Gluconeogenesis; Metabolic pathways; Carbon metabolism; Biosynthesis of amino acids; HIF-1 signaling pathway; Alzheimer disease; Pathogenic Escherichia coli infection; Salmonella infection; Diabetic cardiomyopathy	23	High	1	0
FALSE	Master Protein	Q8NFR7	Coiled-coil domain-containing protein 148 OS=Homo sapiens OX=9606 GN=CCDC148 PE=1 SV=2	4	1	3	1	591	71	8.87	2.71	1					130940	ENSG00000153237	CCDC148	F5H839; hsa:130940; Q3B7I3; Q3B7I4; Q3KR41; Q4ZG12; Q4ZG23; Q53TM6; Q8NFR7; Q96BN5; Q96LM2				0	High	1	3	Steinhardt_3 [E261; E262; D263]
FALSE	Master Protein	P02672	Fibrinogen alpha chain OS=Bos taurus GN=FGA PE=1 SV=5	5	1	1	1	615	67	7.17	2.7	1				Pf08702, Pf12160	522039		FGA	bta:522039; O97642; P02672; Q3T049			Complement and coagulation cascades; Platelet activation; Neutrophil extracellular trap formation; Coronavirus disease	4	High	1	0
FALSE	Master Protein	P55011	Solute carrier family 12 member 2 OS=Homo sapiens OX=9606 GN=SLC12A2 PE=1 SV=1	2	1	1	1	1212	131.4	6.4	2.7	1				Pf00324, Pf03522, Pf08403	6558	ENSG00000064651	SLC12A2	hsa:6558; P55011; Q8N713; Q8WWH7		Cation-coupled Chloride cotransporters	Salivary secretion; Pancreatic secretion; Vibrio cholerae infection	4	High	1	1	Steinhardt_3 [P3]
FALSE	Master Protein	Q8NGA5	Olfactory receptor 10H4 OS=Homo sapiens OX=9606 GN=OR10H4 PE=3 SV=1	6	1	1	1	316	35.7	8.59	2.7	1				Pf13853	126541	ENSG00000176231	OR10H4	hsa:126541; Q6IFJ2; Q8NGA5; Q96R57		Expression and translocation of olfactory receptors	Olfactory transduction	2	High	1	1	Steinhardt_3 [L247]
FALSE	Master Protein	P57103	Sodium/calcium exchanger 3 OS=Homo sapiens OX=9606 GN=SLC8A3 PE=1 SV=2	2	1	2	1	927	102.9	5.12	2.7	1				Pf01699, Pf03160, Pf16494	6547	ENSG00000100678	SLC8A3	hsa:6547; P57103; Q5K3P6; Q5K3P7; Q8IUE9; Q8IUF0; Q8NFI7; Q96QG1; Q96QG2	Calcium regulation in cardiac cells	Ion homeostasis; Sodium/Calcium exchangers; Reduction of cytosolic Ca++ levels; Mitochondrial calcium ion transport	Calcium signaling pathway; cGMP-PKG signaling pathway; Cardiac muscle contraction; Adrenergic signaling in cardiomyocytes; Apelin signaling pathway; Olfactory transduction; Endocrine and other factor-regulated calcium reabsorption; Protein digestion and absorption; Mineral absorption; Hypertrophic cardiomyopathy; Arrhythmogenic right ventricular cardiomyopathy; Dilated cardiomyopathy	17	High	1	2	Steinhardt_3 [A573; K574]
FALSE	Master Protein	P61018	Ras-related protein Rab-4B OS=Homo sapiens OX=9606 GN=RAB4B PE=1 SV=1	10	1	1	1	213	23.6	6.06	2.7	1				Pf00071	53916	ENSG00000167578	RAB4B	hsa:53916; P22750; P61018; Q7Z514; Q9HBR6	Intracellular trafficking proteins involved in CMT neuropathy	Neutrophil degranulation; RAB geranylgeranylation; MET receptor recycling		4	High	1	0
FALSE	Master Protein	Q8N812	Uncharacterized protein C12orf76 OS=Homo sapiens OX=9606 GN=C12orf76 PE=2 SV=1	16	1	5	1	135	14.9	7.11	2.69	1				Pf17695	400073		C12orf76	Q8N812				0	High	1	5	Steinhardt_3 [A49; S50; R51; F52; I53]
FALSE	Master Protein	O60292	Signal-induced proliferation-associated 1-like protein 3 OS=Homo sapiens OX=9606 GN=SIPA1L3 PE=1 SV=3	2	1	1	1	1781	194.5	8.32	2.69	1				Pf02145, Pf11881	23094	ENSG00000105738	SIPA1L3	hsa:23094; O60292; Q2TV87			Rap1 signaling pathway	1	High	1	0
FALSE	Master Protein	Q6N021	Methylcytosine dioxygenase TET2 OS=Homo sapiens OX=9606 GN=TET2 PE=1 SV=3	1	1	1	1	2002	223.7	7.99	2.69	1				Pf12851	54790	ENSG00000168769	TET2	B5MDU0; hsa:54790; Q2TB88; Q3LIB8; Q6N021; Q96JX5; Q9HCM6; Q9NXW0	MECP2 and associated Rett syndrome	TET1,2,3 and TDG demethylate DNA		2	High	1	0
FALSE	Master Protein	P11166	Solute carrier family 2, facilitated glucose transporter member 1 OS=Homo sapiens OX=9606 GN=SLC2A1 PE=1 SV=2	3	1	2	1	492	54	8.72	2.68	1				Pf00083	6513	ENSG00000117394	SLC2A1	A8K9S6; B2R620; D3DPX0; hsa:6513; O75535; P11166; Q0P512; Q147X2	Cori cycle; HIF1A and PPARG regulation of glycolysis; Nuclear receptors meta-pathway; NRF2 pathway; Photodynamic therapy-induced HIF-1 survival signaling; Angiopoietin-like protein 8 regulatory pathway; Focal adhesion: PI3K-Akt-mTOR-signaling pathway; Clear cell renal cell carcinoma pathways; Type 2 papillary renal cell carcinoma; Metabolic reprogramming in colon cancer; Aerobic glycolysis; Insul…	Cellular hexose transport; Regulation of insulin secretion; Vitamin C (ascorbate) metabolism; Lactose synthesis; Defective SLC2A1 causes GLUT1 deficiency syndrome 1 (GLUT1DS1)	HIF-1 signaling pathway; Insulin secretion; Thyroid hormone signaling pathway; Adipocytokine signaling pathway; Glucagon signaling pathway; Insulin resistance; Bile secretion; Human T-cell leukemia virus 1 infection; Pathways in cancer; Renal cell carcinoma; Central carbon metabolism in cancer; Diabetic cardiomyopathy	39	High	1	2	Steinhardt_3 [L109; M110]
FALSE	Master Protein	Q9NRD8	Dual oxidase 2 OS=Homo sapiens OX=9606 GN=DUOX2 PE=1 SV=2	2	1	5	1	1548	175.3	7.85	2.68	1				Pf00036, Pf01794, Pf03098, Pf08022, Pf08030	50506	ENSG00000140279	DUOX2	A8MQ13; D2XI64; hsa:50506; Q9NR02; Q9NRD8; Q9UHF9	Nucleotide-binding oligomerization domain (NOD) pathway; Thyroid hormones production and peripheral downstream signaling effects	Thyroxine biosynthesis	Thyroid hormone synthesis	4	High	1	5	Steinhardt_3 [V545; A546; V547; I548; N549]
FALSE	Master Protein	Q9Y4G6	Talin-2 OS=Homo sapiens OX=9606 GN=TLN2 PE=1 SV=4	1	1	1	1	2542	271.4	5.57	2.68	1				Pf00373, Pf01608, Pf08913, Pf09141, Pf16511	83660	ENSG00000171914	TLN2	A6NLB8; hsa:83660; Q9Y4G6	Focal adhesion		Rap1 signaling pathway; Focal adhesion; Platelet activation; Shigellosis; Human T-cell leukemia virus 1 infection	6	High	1	0
FALSE	Master Protein	Q4VCS5	Angiomotin OS=Homo sapiens OX=9606 GN=AMOT PE=1 SV=1	2	1	2	1	1084	118	7.64	2.68	1				Pf12240	154796	ENSG00000126016	AMOT	hsa:154796; Q4VCS5; Q504X5; Q9HD27; Q9UPT1	VEGFA-VEGFR2 signaling pathway; Hippo-Merlin signaling dysregulation; Malignant pleural mesothelioma		Hippo signaling pathway; Tight junction	5	High	1	2	Steinhardt_3 [F217; Y218]
FALSE	Master Protein	Q6PGP7	Tetratricopeptide repeat protein 37 OS=Homo sapiens OX=9606 GN=TTC37 PE=1 SV=1	1	1	1	1	1564	175.4	7.53	2.68	1				Pf13181, Pf13432	9652	ENSG00000198677	TTC37	hsa:9652; O15077; Q6PGP7; Q6PJI3		mRNA decay by 3' to 5' exoribonuclease	RNA degradation	2	High	1	0
FALSE	Master Protein	Q96A25	Transmembrane protein 106A OS=Homo sapiens OX=9606 GN=TMEM106A PE=1 SV=1	11	1	3	1	262	28.9	7.18	2.68	1				Pf07092	113277	ENSG00000184988	TMEM106A	A8K2X2; B7Z698; hsa:113277; Q96A25	TYROBP causal network in microglia			1	High	1	3	Steinhardt_3 [F112; F113; L114]
FALSE	Master Protein	Q8TBC5	Zinc finger and SCAN domain-containing protein 18 OS=Homo sapiens OX=9606 GN=ZSCAN18 PE=1 SV=2	3	1	4	1	510	54.8	4.82	2.68	1				Pf02023	65982	ENSG00000121413	ZSCAN18	B4DG23; E9PBI0; hsa:65982; Q8TBC5; Q9BRK7; Q9H9A0				0	High	1	4	Steinhardt_3 [M79; P80; A82; R83]
FALSE	Master Protein	Q9NZJ4	Sacsin OS=Homo sapiens OX=9606 GN=SACS PE=1 SV=2	1	1	1	1	4579	520.8	7.05	2.67	1				Pf00240, Pf05168	26278	ENSG00000151835	SACS	hsa:26278; O94835; Q5T9J5; Q5T9J7; Q5T9J8; Q68DF5; Q6MZR4; Q8NBF9; Q9NZJ4				0	High	1	0
FALSE	Master Protein	Q6ZUT3	FERM domain-containing protein 7 OS=Homo sapiens OX=9606 GN=FRMD7 PE=1 SV=1	3	1	4	1	714	81.6	7.9	2.67	1				Pf00373, Pf08736, Pf09379, Pf09380	90167	ENSG00000165694	FRMD7	C0LLJ3; hsa:90167; Q5JX99; Q6ZUT3				0	High	1	4	Steinhardt_3 [G199; H203; L204; A207]
FALSE	Master Protein	P16112	Aggrecan core protein OS=Homo sapiens OX=9606 GN=ACAN PE=1 SV=3	1	1	7	1	2530	261.2	4.13	2.66	1				Pf00059, Pf00084, Pf00193, Pf07686	176	ENSG00000157766	ACAN	B9EK55; E7ENV9; E7EX88; H0YM81; hsa:176; P16112; Q13650; Q9UCD3; Q9UCP4; Q9UCP5; Q9UDE0	Spinal cord injury; Endochondral ossification; Endochondral ossification with skeletal dysplasias	ECM proteoglycans; Degradation of the extracellular matrix; Keratan sulfate biosynthesis; Keratan sulfate degradation; Defective CHST6 causes MCDC1; Defective ST3GAL3 causes MCT12 and EIEE15; Defective B4GALT1 causes B4GALT1-CDG (CDG-2d)		10	High	1	7	Steinhardt_3 [I2384; E2385; G2386; D2387; F2388; R2389; W2390]
FALSE	Master Protein	Q86SG6	Serine/threonine-protein kinase Nek8 OS=Homo sapiens OX=9606 GN=NEK8 PE=1 SV=1	4	1	1	1	692	74.8	7.81	2.66	1				Pf00069, Pf00415	284086	ENSG00000160602	NEK8	A6NIC5; hsa:284086; Q14CL7; Q2M1S6; Q86SG6; Q8NDH1	Ciliary landscape; Joubert syndrome; Ciliopathies			3	High	1	0
FALSE	Master Protein	Q06830	Peroxiredoxin-1 OS=Homo sapiens OX=9606 GN=PRDX1 PE=1 SV=1	6	1	1	1	199	22.1	8.13	2.65	1				Pf00578, Pf10417	5052	ENSG00000117450	PRDX1	B5BU26; D3DPZ8; hsa:5052; P35703; Q06830; Q2V576; Q5T154; Q5T155	Androgen receptor signaling pathway; Selenium micronutrient network; Nuclear receptors meta-pathway; NRF2 pathway	Detoxification of Reactive Oxygen Species; TP53 Regulates Metabolic Genes; Deregulated CDK5 triggers multiple neurodegenerative pathways in Alzheimer's disease models; KEAP1-NFE2L2 pathway; Nuclear events mediated by NFE2L2	Peroxisome; Amoebiasis	11	High	1	0
FALSE	Master Protein	Q86VP1	Tax1-binding protein 1 OS=Homo sapiens OX=9606 GN=TAX1BP1 PE=1 SV=2	2	1	1	1	789	90.8	5.43	2.65	1				Pf07888, Pf17751, Pf18112	8887	ENSG00000106052	TAX1BP1	A4D196; B4DKU7; E7ENV2; hsa:8887; O60398; O95770; Q13311; Q86VP1; Q9BQG5; Q9UI88		Regulation of TNFR1 signaling; Negative regulators of DDX58/IFIH1 signaling	Mitophagy	3	High	1	1	Steinhardt_3 [Q634]
FALSE	Master Protein	Q9H0L4	Cleavage stimulation factor subunit 2 tau variant OS=Homo sapiens OX=9606 GN=CSTF2T PE=1 SV=1	5	1	1	1	616	64.4	7.25	2.65	1				Pf00076, Pf14304, Pf14327	23283	ENSG00000177613	CSTF2T	B2RAR9; hsa:23283; O75174; Q53HK6; Q7LGE8; Q8N6T1; Q9H0L4	mRNA processing	mRNA Splicing - Major Pathway; mRNA 3'-end processing; RNA Polymerase II Transcription Termination; Processing of Intronless Pre-mRNAs	mRNA surveillance pathway	6	High	1	0
FALSE	Master Protein	Q92794	Histone acetyltransferase KAT6A OS=Homo sapiens OX=9606 GN=KAT6A PE=1 SV=2	1	1	1	1	2004	224.9	5.68	2.65	1				Pf00628, Pf01853, Pf17772	7994	ENSG00000083168	KAT6A	hsa:7994; Q76L81; Q92794	Pathways affected in adenoid cystic carcinoma	HATs acetylate histones; Regulation of TP53 Activity through Acetylation	Signaling pathways regulating pluripotency of stem cells	4	High	1	1	Steinhardt_3 [Q1205]
FALSE	Master Protein	A4D256	Dual specificity protein phosphatase CDC14C OS=Homo sapiens OX=9606 GN=CDC14C PE=2 SV=3	5	1	2	1	447	51.6	8.07	2.64	1				Pf00782, Pf14671		ENSG00000218305	CDC14C	A4D256; Q2VIP7; Q6NUS3; Q8NCT2				0	High	1	2	Steinhardt_3 [T262; D263]
FALSE	Master Protein	Q92947	Glutaryl-CoA dehydrogenase, mitochondrial OS=Homo sapiens OX=9606 GN=GCDH PE=1 SV=1	4	1	1	1	438	48.1	8.06	2.64	1				Pf00441, Pf02770, Pf02771	2639	ENSG00000105607	GCDH	A8K2Z2; hsa:2639; O14719; Q92947	Fatty acid beta-oxidation; Tryptophan metabolism	Lysine catabolism	Fatty acid degradation; Lysine degradation; Tryptophan metabolism; Metabolic pathways	7	High	1	1	Steinhardt_3 [A293]
FALSE	Master Protein	Q07954	Prolow-density lipoprotein receptor-related protein 1 OS=Homo sapiens OX=9606 GN=LRP1 PE=1 SV=2	0	1	1	1	4544	504.3	5.39	2.64	1				Pf00057, Pf00058, Pf07645, Pf12662, Pf14670, Pf16472	4035	ENSG00000123384	LRP1	hsa:4035; Q07954; Q2PP12; Q86SW0; Q8IVG8	Alzheimer's disease and miRNA effects; Regulation of Wnt / B-catenin signaling by small molecule compounds; Statin inhibition of cholesterol production; Familial hyperlipidemia type 1; Familial hyperlipidemia type 3; Familial hyperlipidemia type 4; Familial hyperlipidemia type 5; Alzheimer's disease	Scavenging of heme from plasma; Retinoid metabolism and transport	Cholesterol metabolism; Alzheimer disease; Malaria	13	High	1	1	Steinhardt_3 [T340]
FALSE	Master Protein	Q6UXK5	Leucine-rich repeat neuronal protein 1 OS=Homo sapiens OX=9606 GN=LRRN1 PE=1 SV=1	4	1	1	1	716	80.7	6.15	2.64	1				Pf07679, Pf13855	57633	ENSG00000175928	LRRN1	hsa:57633; Q3LID5; Q6UXK5; Q8IYV5; Q9H8V1; Q9P231				0	High	1	1	Steinhardt_3 [N616]
FALSE	Master Protein	P58012	Forkhead box protein L2 OS=Homo sapiens OX=9606 GN=FOXL2 PE=1 SV=1	10	1	4	1	376	38.7	9.16	2.63	1				Pf00250	668	ENSG00000183770	FOXL2	hsa:668; P58012; Q4ZGJ3	Somatic sex determination; Mammalian disorder of sexual development; MAP3K1 role in promoting and blocking gonadal determination	SUMOylation of transcription factors		4	High	1	4	Steinhardt_3 [G41; G42; G43; P51]
FALSE	Master Protein	Q9Y283	Inversin OS=Homo sapiens OX=9606 GN=INVS PE=1 SV=2	2	1	2	1	1065	117.8	9.35	2.63	1				Pf00612, Pf12796	27130	ENSG00000119509	INVS	A2A2Y2; hsa:27130; Q2NKL0; Q5W0T6; Q8IVX8; Q9BRB9; Q9Y283; Q9Y488; Q9Y498	Wnt signaling in kidney disease; Wnt signaling; Joubert syndrome; Ciliopathies		Wnt signaling pathway	5	High	1	2	Steinhardt_3 [R715; H716]
FALSE	Master Protein	Q68CJ6	Nuclear GTPase SLIP-GC OS=Homo sapiens OX=9606 GN=NUGGC PE=2 SV=3	3	1	2	1	796	91.1	8.63	2.63	1				Pf00350	389643	ENSG00000189233	NUGGC	hsa:389643; Q68CJ6; Q6ZP73				0	High	1	2	Steinhardt_3 [E758; K759]
FALSE	Master Protein	Q8WUU4	Zinc finger protein 296 OS=Homo sapiens OX=9606 GN=ZNF296 PE=1 SV=1	5	1	2	1	475	50.8	8.82	2.62	1				Pf00096	162979	ENSG00000170684	ZNF296	hsa:162979; Q8WUU4				0	High	1	2	Steinhardt_3 [L34; K35]
FALSE	Master Protein	Q86V20	Shieldin complex subunit 2 OS=Homo sapiens OX=9606 GN=SHLD2 PE=1 SV=1	3	1	1	1	835	93.6	6.86	2.62	1				Pf15793	54537	ENSG00000122376	SHLD2	hsa:54537; O95885; Q86V20; Q9H991				0	High	1	0
FALSE	Master Protein	P55265	Double-stranded RNA-specific adenosine deaminase OS=Homo sapiens OX=9606 GN=ADAR PE=1 SV=4	2	1	1	1	1226	136	8.65	2.62	1				Pf00035, Pf02137, Pf02295	103	ENSG00000160710	ADAR	B1AQQ9; B1AQR0; D3DV76; hsa:103; O15223; O43859; O43860; P55265; Q9BYM3; Q9BYM4	Measles virus infection; Cytosolic DNA-sensing pathway	Interferon alpha/beta signaling; C6 deamination of adenosine; Formation of editosomes by ADAR proteins	Cytosolic DNA-sensing pathway; Measles; Influenza A; Coronavirus disease	9	High	1	0
FALSE	Master Protein	Q6ZSZ6	Teashirt homolog 1 OS=Homo sapiens OX=9606 GN=TSHZ1 PE=1 SV=2	1	1	2	1	1077	117.8	7.06	2.61	1					10194	ENSG00000179981	TSHZ1	hsa:10194; O60534; Q4LE29; Q53EU4; Q6ZSZ6	IL-18 signaling pathway			1	High	1	2	Steinhardt_3 [R11; S12]
FALSE	Master Protein	Q2VPA4	Complement component receptor 1-like protein OS=Homo sapiens OX=9606 GN=CR1L PE=1 SV=3	5	1	1	1	569	62.7	7.23	2.61	1				Pf00084	1379	ENSG00000197721	CR1L	hsa:1379; Q2VPA4; Q32MC9; Q8NEU7			Complement and coagulation cascades; Neutrophil extracellular trap formation; Hematopoietic cell lineage; Legionellosis; Leishmaniasis; Malaria; Tuberculosis	7	High	1	0
FALSE	Master Protein	Q9HAR2	Adhesion G protein-coupled receptor L3 OS=Homo sapiens OX=9606 GN=ADGRL3 PE=1 SV=2	1	1	1	1	1447	161.7	6.44	2.61	1				Pf00002, Pf01825, Pf02140, Pf02191, Pf02354, Pf16489	23284	ENSG00000150471	ADGRL3	E9PE04; hsa:23284; O94867; Q9HAR2; Q9NWK5	GPCRs, other; GPCRs, class B secretin-like			2	High	1	1	Steinhardt_3 [S811]
FALSE	Master Protein	O75417	DNA polymerase theta OS=Homo sapiens OX=9606 GN=POLQ PE=1 SV=2	1	1	1	1	2590	289.4	7.36	2.61	1				Pf00270, Pf00271, Pf00476, Pf20470	10721	ENSG00000051341	POLQ	hsa:10721; O75417; O95160; Q6VMB5		HDR through MMEJ (alt-NHEJ)		1	High	1	0
FALSE	Master Protein	Q92835	Phosphatidylinositol 3,4,5-trisphosphate 5-phosphatase 1 OS=Homo sapiens OX=9606 GN=INPP5D PE=1 SV=2	2	1	1	1	1189	133.2	7.59	2.61	1				Pf00017, Pf03372	3635	ENSG00000168918; ENSG00000281614	INPP5D	hsa:3635; O00145; Q13544; Q13545; Q6P5A4; Q92656; Q92835; Q9UE80	B cell receptor signaling pathway; IL-3 signaling pathway; Kit receptor signaling pathway; IL-4 signaling pathway; EGF/EGFR signaling pathway; Netrin-UNC5B signaling pathway	Synthesis of IP3 and IP4 in the cytosol; Downstream TCR signaling; Synthesis of PIPs at the plasma membrane; Interleukin receptor SHC signaling; PECAM1 interactions	Inositol phosphate metabolism; Metabolic pathways; Phosphatidylinositol signaling system; B cell receptor signaling pathway; Fc epsilon RI signaling pathway; Fc gamma R-mediated phagocytosis	17	High	1	1	Steinhardt_3 [F145]
FALSE	Master Protein	O95278	Laforin OS=Homo sapiens OX=9606 GN=EPM2A PE=1 SV=2	7	1	1	1	331	37.1	6.65	2.61	1				Pf00686, Pf00782	7957	ENSG00000112425	EPM2A	B3KMU5; B4DRZ2; hsa:7957; O95278; O95483; Q5T3F5; Q6IS15; Q8IU96; Q8IX24; Q8IX25; Q9BS66; Q9UEN2		Glycogen synthesis; Myoclonic epilepsy of Lafora		2	High	1	0
FALSE	Master Protein	Q8NGE9	Olfactory receptor 9Q2 OS=Homo sapiens OX=9606 GN=OR9Q2 PE=2 SV=1	5	1	1	1	314	35.3	8.51	2.61	1				Pf13853	219957	ENSG00000186513	OR9Q2	B9EIK5; hsa:219957; Q8NGE9		Expression and translocation of olfactory receptors	Olfactory transduction	2	High	1	1	Steinhardt_3 [V158]
FALSE	Master Protein	Q9BWW7	Transcriptional repressor scratch 1 OS=Homo sapiens OX=9606 GN=SCRT1 PE=1 SV=1	5	1	2	1	348	35.5	9.47	2.6	1				Pf00096, Pf13912	101021156; 103237619; 105488497; 105581246	ENSCATG00000043889; ENSCSAG00000008549; ENSMMUG00000028886; ENSMNEG00000000752; ENSPANG00000017232; ENSPTEG00000023935; ENSTGEG00000018650	SCRT1	A0A096NUA1; A0A0D9R865; A0A2K5NYK4; A0A2K6AM13; A0A8C9HL47; A0A8D2FM61; caty:105581246; csab:103237619; F6X2S7				0	High	1	2	Steinhardt_3 [Y44; V45]
FALSE	Master Protein	Q96K78	Adhesion G-protein coupled receptor G7 OS=Homo sapiens OX=9606 GN=ADGRG7 PE=1 SV=2	2	1	1	1	797	88.9	8.46	2.6	1				Pf00002, Pf01825	84873	ENSG00000144820	ADGRG7	hsa:84873; Q14D94; Q86SQ2; Q96K78				0	High	1	2	Steinhardt_3 [N593; L601]
FALSE	Master Protein	Q86W28	NACHT, LRR and PYD domains-containing protein 8 OS=Homo sapiens OX=9606 GN=NLRP8 PE=2 SV=2	2	1	2	1	1048	119.4	7.96	2.6	1				Pf02758, Pf05729, Pf13516, Pf17776, Pf17779	126205	ENSG00000179709	NLRP8	hsa:126205; Q7RTR4; Q86W28				0	High	1	2	Steinhardt_3 [E52; L53]
FALSE	Master Protein	Q6P9A3	Zinc finger protein 549 OS=Homo sapiens OX=9606 GN=ZNF549 PE=1 SV=2	3	1	2	1	640	74.4	8.54	2.59	1				Pf00096, Pf01352	256051	ENSG00000121406	ZNF549	B3KV91; hsa:256051; O43336; Q6P9A3; Q8NAR4		Generic Transcription Pathway	Herpes simplex virus 1 infection	2	High	1	2	Steinhardt_3 [G124; L126]
FALSE	Master Protein	O60481	Zinc finger protein ZIC 3 OS=Homo sapiens OX=9606 GN=ZIC3 PE=1 SV=1	5	1	2	1	467	50.5	8.65	2.59	1				Pf00096, Pf18366	7547	ENSG00000156925	ZIC3	B2CNW4; hsa:7547; O60481; Q14DE5; Q5JY75	Mesodermal commitment pathway	POU5F1 (OCT4), SOX2, NANOG activate genes related to proliferation	Signaling pathways regulating pluripotency of stem cells	4	High	1	2	Steinhardt_3 [S67; G69]
FALSE	Master Protein	Q99963	Endophilin-A3 OS=Homo sapiens OX=9606 GN=SH3GL3 PE=1 SV=1	6	1	1	1	347	39.3	5.38	2.58	1				Pf00018, Pf03114	6457	ENSG00000140600	SH3GL3	hsa:6457; O43553; O43554; Q99963	EGF/EGFR signaling pathway; Fragile X syndrome	Cargo recognition for clathrin-mediated endocytosis; NGF-stimulated transcription; EGFR downregulation; Negative regulation of MET activity; InlB-mediated entry of Listeria monocytogenes into host cell	Endocytosis	9	High	1	0
FALSE	Master Protein	O15162	Phospholipid scramblase 1 OS=Homo sapiens OX=9606 GN=PLSCR1 PE=1 SV=1	8	1	1	1	318	35	4.94	2.58	1				Pf03803	5359	ENSG00000188313	PLSCR1	B2R8H8; B4DTE8; hsa:5359; O15162	EGF/EGFR signaling pathway; Complement system in neuronal development and plasticity			2	High	1	0
FALSE	Master Protein	O00327	Aryl hydrocarbon receptor nuclear translocator-like protein 1 OS=Homo sapiens OX=9606 GN=ARNTL PE=1 SV=2	5	1	1	1	626	68.7	6.86	2.58	1				Pf00010, Pf00989, Pf14598	406	ENSG00000133794	ARNTL	A2I2N6; A8K645; B5ME11; B7WPG7; D3DQW6; hsa:406; O00313; O00314; O00315; O00316; O00317; O00327; Q4G136; Q8IUT4; Q99631; Q99649	Melatonin metabolism and effects; Exercise-induced circadian regulation; 22q11.2 copy number variation syndrome; Male infertility; Hedgehog signaling pathway; Th17 cell differentiation pathway; CLOCKED CONTROLLED AUTOPHAGY IN BONE METABOLISM	PPARA activates gene expression; Heme signaling; BMAL1:CLOCK,NPAS2 activates circadian gene expression	Circadian rhythm; Dopaminergic synapse	13	High	1	0
FALSE	Master Protein	B7ZC32	Kinesin-like protein KIF28P OS=Homo sapiens OX=9606 GN=KIF28P PE=3 SV=2	2	1	1	1	967	108.2	8.43	2.57	1				Pf00225, Pf12423			KIF28P	B7ZC32		COPI-dependent Golgi-to-ER retrograde traffic; Kinesins		2	High	1	0
FALSE	Master Protein	O60721	Sodium/potassium/calcium exchanger 1 OS=Homo sapiens OX=9606 GN=SLC24A1 PE=1 SV=1	3	1	1	1	1099	121.3	4.94	2.57	1				Pf01699	9187	ENSG00000074621	SLC24A1	hsa:9187; O43485; O60721; O75184; Q17RM9		Activation of the phototransduction cascade; Sodium/Calcium exchangers; Defective SLC24A1 causes congenital stationary night blindness 1D (CSNB1D)	Phototransduction	4	High	1	1	Steinhardt_3 [P112]
FALSE	Master Protein	P26374	Rab proteins geranylgeranyltransferase component A 2 OS=Homo sapiens OX=9606 GN=CHML PE=1 SV=2	3	1	1	1	656	74	4.93	2.57	1				Pf00996	1122	ENSG00000203668	CHML	B2RAB9; hsa:1122; P26374; Q17RE0; Q9H1Y4		RAB geranylgeranylation; RAB GEFs exchange GTP for GDP on RABs		2	High	1	1	Steinhardt_3 [T498]
FALSE	Master Protein	O76000	Putative olfactory receptor 2B3 OS=Homo sapiens OX=9606 GN=OR2B3 PE=3 SV=1	11	1	1	1	313	35.5	8.44	2.57	1				Pf13853	442184	ENSG00000204703; ENSG00000206524; ENSG00000225736; ENSG00000226832; ENSG00000231319; ENSG00000233054; ENSG00000233180; ENSG00000233687	OR2B3	B0UYQ1; hsa:442184; O76000; Q5ST41; Q96R13	GPCRs, class A rhodopsin-like	Expression and translocation of olfactory receptors	Olfactory transduction	3	High	1	0
FALSE	Master Protein	Q9UPX8	SH3 and multiple ankyrin repeat domains protein 2 OS=Homo sapiens OX=9606 GN=SHANK2 PE=1 SV=3	2	1	1	1	1470	158.7	6.9	2.57	1				Pf00536, Pf07653, Pf17820	22941	ENSG00000162105	SHANK2	C0SPG8; C0SPG9; hsa:22941; Q3Y8G9; Q52LK2; Q9UKP1; Q9UPX8		Neurexins and neuroligins	Glutamatergic synapse	2	High	1	0
FALSE	Master Protein	Q13952	Nuclear transcription factor Y subunit gamma OS=Homo sapiens OX=9606 GN=NFYC PE=1 SV=3	4	1	2	1	458	50.3	6.1	2.56	1				Pf00125	4802	ENSG00000066136	NFYC	B4DUS6; B4DW63; D3DPV9; F8VWM3; hsa:4802; Q13952; Q59GY4; Q5T6K8; Q5T6K9; Q5T6L1; Q5TZR6; Q92869; Q9HBX1; Q9NXB5; Q9UM67; Q9UML0; Q9UMT7		PPARA activates gene expression; Activation of gene expression by SREBF (SREBP); FOXO-mediated transcription of cell death genes; ATF4 activates genes in response to endoplasmic reticulum stress; ATF6 (ATF6-alpha) activates chaperone genes	Antigen processing and presentation; Tuberculosis	7	High	1	2	Steinhardt_3 [P24; I30]
FALSE	Master Protein	O75113	NEDD4-binding protein 1 OS=Homo sapiens OX=9606 GN=N4BP1 PE=1 SV=4	3	1	1	1	896	100.3	5.36	2.56	1				Pf11977	9683	ENSG00000102921	N4BP1	A7MD49; hsa:9683; O75113; Q2YDX1				0	High	1	0
FALSE	Master Protein	Q9H239	Matrix metalloproteinase-28 OS=Homo sapiens OX=9606 GN=MMP28 PE=1 SV=2	4	1	1	1	520	58.9	9.67	2.56	1				Pf00045, Pf00413, Pf01471	79148	ENSG00000271447; ENSG00000278843	MMP28	hsa:79148; Q96F04; Q96TE2; Q9H239	Matrix metalloproteinases			1	High	1	0
FALSE	Master Protein	Q6T4R5	Nance-Horan syndrome protein OS=Homo sapiens OX=9606 GN=NHS PE=1 SV=2	1	1	1	1	1651	179	6.86	2.56	1				Pf15273	4810	ENSG00000188158	NHS	B7ZVX8; E2DH69; hsa:4810; Q5J7Q0; Q5J7Q1; Q68DR5; Q6T4R5		RAC1 GTPase cycle; RAC2 GTPase cycle; RAC3 GTPase cycle		3	High	1	1	Steinhardt_3 [S361]
FALSE	Master Protein	Q9HCF6	Transient receptor potential cation channel subfamily M member 3 OS=Homo sapiens OX=9606 GN=TRPM3 PE=2 SV=4	1	1	2	1	1732	197.4	7.15	2.56	1				Pf00520, Pf16519, Pf18139	80036	ENSG00000083067	TRPM3	A2A3F6; A9Z1Y7; hsa:80036; Q5VW02; Q5VW03; Q5VW04; Q5W5T7; Q86SH0; Q86SH6; Q86UL0; Q86WK1; Q86WK2; Q86WK3; Q86WK4; Q86YZ9; Q86Z00; Q86Z01; Q9H0X2; Q9HCF6		TRP channels		1	High	1	2	Steinhardt_3 [F1497; S1498]
FALSE	Master Protein	Q8IYR2	SET and MYND domain-containing protein 4 OS=Homo sapiens OX=9606 GN=SMYD4 PE=2 SV=3	3	1	1	1	804	89.2	6.83	2.56	1				Pf00856, Pf01753	114826	ENSG00000186532	SMYD4	hsa:114826; Q8IYR2; Q8N1P2; Q8NAT0; Q96LV4; Q96PV2	Histone modifications			1	High	1	1	Steinhardt_3 [P735]
FALSE	Master Protein	Q12888	TP53-binding protein 1 OS=Homo sapiens OX=9606 GN=TP53BP1 PE=1 SV=2	1	1	4	1	1972	213.4	4.7	2.56	1				Pf09038, Pf18428	7158	ENSG00000067369	TP53BP1	F8VY86; hsa:7158; Q12888; Q2M1Z7; Q4LE46; Q5FWZ3; Q7Z3U4	ATM signaling pathway; ATM signaling in development and disease	Recruitment and ATM-mediated phosphorylation of repair and signaling proteins at DNA double strand breaks; Processing of DNA double-strand break ends; G2/M DNA damage checkpoint; Nonhomologous End-Joining (NHEJ); SUMOylation of transcription factors	NOD-like receptor signaling pathway	8	High	1	4	Steinhardt_3 [E494; I495; E496; P497]
FALSE	Master Protein	A8MZ36	Envoplakin-like protein OS=Homo sapiens OX=9606 GN=EVPLL PE=2 SV=1	7	1	1	1	301	33.9	6.2	2.55	1					645027	ENSG00000214860; ENSG00000284166	EVPLL	A8MZ36; B4DPD4; hsa:645027				0	High	1	0
FALSE	Master Protein	Q7L273	BTB/POZ domain-containing protein KCTD9 OS=Homo sapiens OX=9606 GN=KCTD9 PE=1 SV=1	8	1	1	1	389	42.5	6.37	2.55	1				Pf00805, Pf02214, Pf11834	54793	ENSG00000104756	KCTD9	hsa:54793; Q6NUM8; Q7L273; Q9NXV4				0	High	1	0
FALSE	Master Protein	Q8NFJ5	Retinoic acid-induced protein 3 OS=Homo sapiens OX=9606 GN=GPRC5A PE=1 SV=2	6	1	1	1	357	40.2	8.15	2.55	1				Pf00003	9052	ENSG00000013588	GPRC5A	B3KV45; hsa:9052; O95357; Q8NFJ5	GPCRs, class C metabotropic glutamate, pheromone			1	High	1	1	Steinhardt_3 [A250]
FALSE	Master Protein	Q9H7Z6	Histone acetyltransferase KAT8 OS=Homo sapiens OX=9606 GN=KAT8 PE=1 SV=2	5	1	1	1	458	52.4	8.27	2.55	1				Pf01853, Pf11717, Pf17772	84148	ENSG00000103510	KAT8	A8K4Z1; G5E9P2; hsa:84148; Q659G0; Q7LC17; Q8IY59; Q8WYB4; Q8WZ14; Q9H7Z6; Q9HAC5; Q9NR35		HATs acetylate histones		1	High	1	1	Steinhardt_3 [G19]
FALSE	Master Protein	O14672	Disintegrin and metalloproteinase domain-containing protein 10 OS=Homo sapiens OX=9606 GN=ADAM10 PE=1 SV=1	3	1	1	1	748	84.1	7.77	2.55	1				Pf00200, Pf01562, Pf13574	102	ENSG00000137845	ADAM10	B4DU28; hsa:102; O14672; Q10742; Q92650	Alzheimer's disease and miRNA effects; Copper homeostasis; Canonical and non-canonical Notch signaling; VEGFA-VEGFR2 signaling pathway; 3q29 copy number variation syndrome; Interactions of natural killer cells in pancreatic cancer; Alzheimer's disease; Hypertrophy model	Collagen degradation; Amyloid fiber formation; Activated NOTCH1 Transmits Signal to the Nucleus; Constitutive Signaling by NOTCH1 PEST Domain Mutants; Constitutive Signaling by NOTCH1 HD Domain Mutants; Constitutive Signaling by NOTCH1 HD+PEST Domain Mutants; NOTCH2 Activation and Transmission of Signal to the Nucleus; NOTCH3 Activation and Transmission of Signal to the Nucleus; Neutrophil degran…	Alzheimer disease; Epithelial cell signaling in Helicobacter pylori infection	26	High	1	0
FALSE	Master Protein	Q8NDM7	Cilia- and flagella-associated protein 43 OS=Homo sapiens OX=9606 GN=CFAP43 PE=2 SV=3	1	1	1	1	1665	191.9	5.99	2.55	1					80217	ENSG00000197748	CFAP43	hsa:80217; Q8N9Z8; Q8NDM7; Q8NE17; Q9H085; Q9H5W3				0	High	1	1	Steinhardt_3 [L1542]
FALSE	Master Protein	Q01415	N-acetylgalactosamine kinase OS=Homo sapiens OX=9606 GN=GALK2 PE=1 SV=1	4	1	1	1	458	50.3	6.61	2.55	1				Pf00288, Pf08544, Pf10509	2585	ENSG00000156958	GALK2	hsa:2585; Q01415; Q7Z4Q4			Amino sugar and nucleotide sugar metabolism; Metabolic pathways; Biosynthesis of nucleotide sugars	3	High	1	2	Steinhardt_3 [G401; G403]
FALSE	Master Protein	O60779	Thiamine transporter 1 OS=Homo sapiens OX=9606 GN=SLC19A2 PE=1 SV=2	4	1	1	1	497	55.4	6.74	2.55	1				Pf01770	10560	ENSG00000117479	SLC19A2	B2R9H0; B4E1X4; hsa:10560; O60779; Q8WV87; Q9UBL7; Q9UKJ2; Q9UN31; Q9UN43	Glucocorticoid receptor pathway; Nuclear receptors meta-pathway; Thiamine metabolic pathways	Vitamin B1 (thiamin) metabolism	Vitamin digestion and absorption	5	High	1	1	Steinhardt_3 [N245]
FALSE	Master Protein	Q9BWG4	Single-stranded DNA-binding protein 4 OS=Homo sapiens OX=9606 GN=SSBP4 PE=1 SV=1	5	1	1	1	385	39.4	6.8	2.55	1				Pf04503	170463	ENSG00000130511	SSBP4	hsa:170463; Q9BWG4; Q9BWW5				0	High	1	1	Steinhardt_3 [S184]
FALSE	Master Protein	A2RRH5	WD repeat-containing protein 27 OS=Homo sapiens OX=9606 GN=WDR27 PE=1 SV=3	3	1	1	1	827	90	7.9	2.54	1				Pf00400	253769	ENSG00000184465	WDR27	A2RRH5; A5PLM8; C9JGV0; hsa:253769; Q5T066				0	High	1	0
FALSE	Master Protein	P55196	Afadin OS=Homo sapiens OX=9606 GN=AFDN PE=1 SV=3	1	1	1	1	1824	206.7	6.47	2.54	1				Pf00498, Pf00595, Pf00788, Pf01843	4301	ENSG00000130396	AFDN	hsa:4301; O75087; O75088; O75089; P55196; Q59FP0; Q5TIG6; Q5TIG7; Q9NSN7; Q9NU92	VEGFA-VEGFR2 signaling pathway; Ras signaling; 1q21.1 copy number variation syndrome		Ras signaling pathway; Rap1 signaling pathway; cAMP signaling pathway; Adherens junction; Tight junction; Leukocyte transendothelial migration	9	High	1	1	Steinhardt_3 [G596]
FALSE	Master Protein	O95749	Geranylgeranyl pyrophosphate synthase OS=Homo sapiens OX=9606 GN=GGPS1 PE=1 SV=1	8	1	1	1	300	34.8	6.14	2.54	1				Pf00348	9453	ENSG00000152904	GGPS1	A8MVQ8; hsa:9453; O95749; Q5T2C8; Q6NW19	Cholesterol metabolism with Bloch and Kandutsch-Russell pathways	Activation of gene expression by SREBF (SREBP); Cholesterol biosynthesis	Terpenoid backbone biosynthesis; Metabolic pathways	5	High	1	1	Steinhardt_3 [L177]
FALSE	Master Protein	O14523	Phospholipid transfer protein C2CD2L OS=Homo sapiens OX=9606 GN=C2CD2L PE=1 SV=3	3	1	1	1	706	76.1	7.69	2.54	1				Pf18696	9854	ENSG00000172375	C2CD2L	hsa:9854; O14523; Q86UT7; Q86V04; Q8N522; Q8TBN4; Q96G10				0	High	1	1	Steinhardt_3 [S296]
FALSE	Master Protein	Q14031	Collagen alpha-6(IV) chain OS=Homo sapiens OX=9606 GN=COL4A6 PE=1 SV=3	1	1	1	1	1691	163.7	9.2	2.54	1				Pf01391, Pf01413	1288	ENSG00000197565	COL4A6	hsa:1288; Q12823; Q14031; Q14053; Q5JYH6; Q5JYH8; Q9NQM5; Q9NTX3; Q9UJ76; Q9UMG6; Q9Y4L4	Focal adhesion; Focal adhesion: PI3K-Akt-mTOR-signaling pathway; PI3K-Akt signaling pathway; Epithelial to mesenchymal transition in colorectal cancer; Small cell lung cancer; Malignant pleural mesothelioma	Collagen degradation; Integrin cell surface interactions; ECM proteoglycans; Collagen chain trimerization; Non-integrin membrane-ECM interactions; Laminin interactions; Anchoring fibril formation; Crosslinking of collagen fibrils	PI3K-Akt signaling pathway; Focal adhesion; ECM-receptor interaction; Relaxin signaling pathway; AGE-RAGE signaling pathway in diabetic complications; Protein digestion and absorption; Amoebiasis; Human papillomavirus infection; Pathways in cancer; Small cell lung cancer	27	High	1	2	Steinhardt_3 [L1317; L1321]
FALSE	Master Protein	Q9BYU1	Pre-B-cell leukemia transcription factor 4 OS=Homo sapiens OX=9606 GN=PBX4 PE=1 SV=2	6	1	1	1	374	40.8	8.82	2.54	1				Pf00046, Pf03792	80714	ENSG00000105717	PBX4	A5D8Y0; B3KUK9; hsa:80714; Q9BYU1				0	High	1	0
FALSE	Master Protein	Q8NEZ4	Histone-lysine N-methyltransferase 2C OS=Homo sapiens OX=9606 GN=KMT2C PE=1 SV=3	0	1	1	1	4911	541	6.49	2.54	1				Pf00628, Pf00856, Pf05964, Pf05965, Pf13771, Pf13832	58508	ENSG00000055609	KMT2C	hsa:58508; Q8NC02; Q8NDF6; Q8NEZ4; Q9H9P4; Q9NR13; Q9P222; Q9UDR7	Histone modifications; Pathways affected in adenoid cystic carcinoma; 16p11.2 proximal deletion syndrome; Malignant pleural mesothelioma	Activation of anterior HOX genes in hindbrain development during early embryogenesis; PKMTs methylate histone lysines; RUNX1 regulates genes involved in megakaryocyte differentiation and platelet function	Lysine degradation; Metabolic pathways	9	High	1	1	Steinhardt_3 [V4121]
FALSE	Master Protein	Q96S07	Proline-rich protein 25 OS=Homo sapiens OX=9606 GN=PRR25 PE=4 SV=1	5	1	1	1	402	41	11.08	2.54	1					388199		PRR25	hsa:388199; Q96S07				0	High	1	1	Steinhardt_3 [N22]
FALSE	Master Protein	Q8NC74	RBBP8 N-terminal-like protein OS=Homo sapiens OX=9606 GN=RBBP8NL PE=1 SV=3	3	1	1	1	664	71.4	6.51	2.54	1				Pf10482	140893	ENSG00000130701	RBBP8NL	B2RP98; hsa:140893; Q8N4Z9; Q8NC74; Q9BR75; Q9H0Y9				0	High	1	1	Steinhardt_3 [H471]
FALSE	Master Protein	P54802	Alpha-N-acetylglucosaminidase OS=Homo sapiens OX=9606 GN=NAGLU PE=1 SV=2	4	1	1	1	743	82.2	6.65	2.54	1				Pf05089, Pf12971, Pf12972	4669	ENSG00000108784	NAGLU	hsa:4669; P54802	Glycosaminoglycan degradation	HS-GAG degradation; MPS IIIB - Sanfilippo syndrome B	Glycosaminoglycan degradation; Metabolic pathways; Lysosome	6	High	1	0
FALSE	Master Protein	Q9HB14	Potassium channel subfamily K member 13 OS=Homo sapiens OX=9606 GN=KCNK13 PE=2 SV=2	6	1	1	1	408	45.4	8.35	2.54	1				Pf07885	56659	ENSG00000152315	KCNK13	B5TJL8; hsa:56659; Q96E79; Q9HB14		Phase 4 - resting membrane potential; Tandem pore domain halothane-inhibited K+ channel (THIK)		2	High	1	0
FALSE	Master Protein	Q9C0C4	Semaphorin-4C OS=Homo sapiens OX=9606 GN=SEMA4C PE=1 SV=2	2	1	1	1	833	92.6	7.28	2.53	1				Pf01403, Pf01437	54910	ENSG00000168758	SEMA4C	hsa:54910; Q32MJ3; Q7Z5X0; Q9C0C4			Axon guidance	1	High	1	1	Steinhardt_3 [Y131]
FALSE	Master Protein	A0A075B6U4	T cell receptor alpha variable 7 OS=Homo sapiens OX=9606 GN=TRAV7 PE=3 SV=1	13	1	1	1	112	12.6	8.18	2.53	1				Pf07686		ENSG00000211781	TRAV7	A0A075B6U4				0	High	1	1	Steinhardt_3 [Y72]
FALSE	Master Protein	Q14678	KN motif and ankyrin repeat domain-containing protein 1 OS=Homo sapiens OX=9606 GN=KANK1 PE=1 SV=3	2	1	1	1	1352	147.2	5.3	2.53	1				Pf00023, Pf12075	23189	ENSG00000107104	KANK1	A2A2W8; D3DRH3; hsa:23189; Q14678; Q5W0W0; Q8IY65; Q8WX74	VEGFA-VEGFR2 signaling pathway	Estrogen-dependent gene expression; Signaling by membrane-tethered fusions of PDGFRA or PDGFRB		3	High	1	1	Steinhardt_3 [H1313]
FALSE	Master Protein	P02771	Alpha-fetoprotein OS=Homo sapiens OX=9606 GN=AFP PE=1 SV=1	2	1	1	1	609	68.6	5.68	2.53	1				Pf00273	174	ENSG00000081051	AFP	B2RBU3; hsa:174; P02771		Regulation of Insulin-like Growth Factor (IGF) transport and uptake by Insulin-like Growth Factor Binding Proteins (IGFBPs); Post-translational protein phosphorylation	Hippo signaling pathway	3	High	1	1	Steinhardt_3 [K2]	Acetyl [N-Term]
FALSE	Master Protein	O15230	Laminin subunit alpha-5 OS=Homo sapiens OX=9606 GN=LAMA5 PE=1 SV=8	1	1	1	1	3695	399.5	7.02	2.53	1				Pf00052, Pf00053, Pf00054, Pf00055, Pf02210, Pf06008, Pf06009	3911	ENSG00000130702	LAMA5	hsa:3911; O15230; Q5U4N9; Q8TDF8; Q8WZA7; Q9H1P1	Alpha 6 beta 4 signaling pathway; Primary focal segmental glomerulosclerosis (FSGS); Complement system; Focal adhesion; Focal adhesion: PI3K-Akt-mTOR-signaling pathway; PI3K-Akt signaling pathway; Inflammatory response pathway; Small cell lung cancer; Malignant pleural mesothelioma	ECM proteoglycans; Degradation of the extracellular matrix; Non-integrin membrane-ECM interactions; Interleukin-4 and Interleukin-13 signaling; Laminin interactions; MET activates PTK2 signaling	PI3K-Akt signaling pathway; Focal adhesion; ECM-receptor interaction; Toxoplasmosis; Amoebiasis; Human papillomavirus infection; Pathways in cancer; Small cell lung cancer	23	High	1	0
FALSE	Master Protein	Q5T5Y3	Calmodulin-regulated spectrin-associated protein 1 OS=Homo sapiens OX=9606 GN=CAMSAP1 PE=1 SV=2	1	1	1	1	1602	177.9	6.73	2.53	1				Pf08683, Pf11971, Pf17095	157922	ENSG00000130559	CAMSAP1	A1L4L2; B2REB2; B2REB3; hsa:157922; Q5T5Y3; Q70W33; Q8NCY0; Q96E80; Q96FM3; Q9UFJ5				0	High	1	1	Steinhardt_3 [P1438]
FALSE	Master Protein	Q8NDH6	Islet cell autoantigen 1-like protein OS=Homo sapiens OX=9606 GN=ICA1L PE=1 SV=1	5	1	1	1	482	54.4	5.33	2.53	1				Pf04629, Pf06456	130026	ENSG00000163596	ICA1L	B3KRW6; hsa:130026; Q53P45; Q53QZ4; Q53T97; Q8NDH6; Q96N47; Q96Q32; Q9BVQ2				0	High	1	0
FALSE	Master Protein	O00570	Transcription factor SOX-1 OS=Homo sapiens OX=9606 GN=SOX1 PE=1 SV=2	7	1	1	1	391	39	9.7	2.53	1				Pf00505, Pf12336	6656	ENSG00000182968	SOX1	hsa:6656; O00570; Q5W0Q1	Cardiac progenitor differentiation; Wnt signaling pathway			2	High	1	1	Steinhardt_3 [K319]
FALSE	Master Protein	Q12789	General transcription factor 3C polypeptide 1 OS=Homo sapiens OX=9606 GN=GTF3C1 PE=1 SV=4	1	1	1	1	2109	238.7	7.3	2.52	1				Pf04182	2975	ENSG00000077235	GTF3C1	B2RP21; hsa:2975; Q12789; Q12838; Q6DKN9; Q9Y4W9		RNA Polymerase III Abortive And Retractive Initiation; RNA Polymerase III Transcription Initiation From Type 1 Promoter; RNA Polymerase III Transcription Initiation From Type 2 Promoter		3	High	1	1	Steinhardt_3 [A1250]
FALSE	Master Protein	Q96P26	Cytosolic 5'-nucleotidase 1B OS=Homo sapiens OX=9606 GN=NT5C1B PE=2 SV=2	4	1	1	1	610	68.8	8.82	2.52	1				Pf06189	100526794; 93034	ENSG00000185013	NT5C1B	B5MCR0; B7ZVX7; hsa:100526794; hsa:93034; Q53RX2; Q8N9W3; Q8NA26; Q96DU5; Q96KE6; Q96M25; Q96P26; Q96SA3		Purine catabolism	Purine metabolism; Pyrimidine metabolism; Nicotinate and nicotinamide metabolism; Metabolic pathways; Nucleotide metabolism	6	High	1	0
FALSE	Master Protein	Q8NI60	Atypical kinase COQ8A, mitochondrial OS=Homo sapiens OX=9606 GN=COQ8A PE=1 SV=1	4	1	1	1	647	71.9	6.99	2.52	1				Pf03109	56997	ENSG00000163050	COQ8A	hsa:56997; Q5T7A5; Q63HK0; Q8NCJ6; Q8NI60; Q9HBQ1; Q9NQ67				0	High	1	0
FALSE	Master Protein	P35368	Alpha-1B adrenergic receptor OS=Homo sapiens OX=9606 GN=ADRA1B PE=1 SV=3	6	1	1	1	520	56.8	9.41	2.52	1				Pf00001	147	ENSG00000170214	ADRA1B	B0LPE1; hsa:147; P35368	AMP-activated protein kinase (AMPK) signaling; Vitamin D receptor pathway; GPCRs, class A rhodopsin-like; Calcium regulation in cardiac cells; Monoamine GPCRs	G alpha (12/13) signalling events; G alpha (q) signalling events; Adrenoceptors	Calcium signaling pathway; cGMP-PKG signaling pathway; Neuroactive ligand-receptor interaction; Adrenergic signaling in cardiomyocytes; Vascular smooth muscle contraction; Salivary secretion	14	High	1	2	Steinhardt_3 [V48; S69]
FALSE	Master Protein	Q9GZU2	Paternally-expressed gene 3 protein OS=Homo sapiens OX=9606 GN=PEG3 PE=1 SV=1	2	1	1	1	1588	180.7	5.48	2.52	1				Pf00096, Pf02023, Pf13913	5178	ENSG00000198300	PEG3	A7E2B8; B4DIM4; C9JP50; hsa:5178; P78418; Q5H9P9; Q7Z7H7; Q8TF75; Q9GZU2; Q9GZY2				0	High	1	0
FALSE	Master Protein	Q14943	Killer cell immunoglobulin-like receptor 3DS1 OS=Homo sapiens OX=9606 GN=KIR3DS1 PE=1 SV=2	4	1	1	1	382	42.4	9.48	2.52	1				Pf00047	3813	ENSG00000275434	KIR3DS1	A0A0G2JNN4; hsa:3813; Q14943; Q5UCD2		DAP12 interactions		1	High	1	2	Steinhardt_3 [V140; S146]
FALSE	Master Protein	Q13224	Glutamate receptor ionotropic, NMDA 2B OS=Homo sapiens OX=9606 GN=GRIN2B PE=1 SV=3	2	1	1	1	1484	166.3	6.93	2.52	1				Pf00060, Pf01094, Pf10565, Pf10613	2904	ENSG00000273079	GRIN2B	hsa:2904; Q12919; Q13220; Q13224; Q13225; Q14CU4; Q9UM56	Alzheimer's disease and miRNA effects; Brain-derived neurotrophic factor (BDNF) signaling pathway; NO/cGMP/PKG mediated neuroprotection; Splicing factor NOVA regulated synaptic proteins; Phosphodiesterases in neuronal function; Ras signaling; Rett syndrome causing genes; Synaptic signaling pathways associated with autism spectrum disorder; Fragile X syndrome; Vitamin D-sensitive calcium signaling…	Assembly and cell surface presentation of NMDA receptors; EPHB-mediated forward signaling; RAF/MAP kinase cascade; Neurexins and neuroligins; Ras activation upon Ca2+ influx through NMDA receptor; Unblocking of NMDA receptors, glutamate binding and activation; Synaptic adhesion-like molecules; Negative regulation of NMDA receptor-mediated neuronal transmission; Long-term potentiation; Activated N…	Ras signaling pathway; Rap1 signaling pathway; cAMP signaling pathway; Neuroactive ligand-receptor interaction; Circadian entrainment; Long-term potentiation; Glutamatergic synapse; Dopaminergic synapse; Alzheimer disease; Amyotrophic lateral sclerosis; Huntington disease; Spinocerebellar ataxia; Prion disease; Pathways of neurodegeneration; Cocaine addiction; Amphetamine addiction; Nicotine addi…	45	High	1	0
FALSE	Master Protein	A0A0U1RQE8	Putative glycine N-acyltransferase-like protein 1B OS=Homo sapiens OX=9606 GN=GLYATL1B PE=3 SV=1	7	1	1	1	302	34.5	8.31	2.52	1				Pf06021, Pf08444		ENSG00000255151	GLYATL1B	A0A0U1RQE8				0	High	1	1	Steinhardt_3 [Q62]
FALSE	Master Protein	Q10570	Cleavage and polyadenylation specificity factor subunit 1 OS=Homo sapiens OX=9606 GN=CPSF1 PE=1 SV=2	1	1	2	1	1443	160.8	6.4	2.51	1				Pf03178, Pf10433	29894	ENSG00000071894; ENSG00000285049	CPSF1	hsa:29894; Q10570; Q96AF0	mRNA processing	mRNA Splicing - Major Pathway; Transport of Mature mRNA Derived from an Intronless Transcript; mRNA 3'-end processing; RNA Polymerase II Transcription Termination; Processing of Intronless Pre-mRNAs; tRNA processing in the nucleus	mRNA surveillance pathway	8	High	1	2	Steinhardt_3 [R816; V819]
FALSE	Master Protein	Q8IZF6	Adhesion G-protein coupled receptor G4 OS=Homo sapiens OX=9606 GN=ADGRG4 PE=2 SV=2	1	1	1	1	3080	333.2	6.21	2.51	1				Pf00002, Pf00354, Pf01825	139378	ENSG00000156920	ADGRG4	A2A2J1; A2A2J2; hsa:139378; Q5EGP2; Q86SM6; Q8IZF6				0	High	1	1	Steinhardt_3 [E295]
FALSE	Master Protein	Q9Y4A0	Jerky protein homolog-like OS=Homo sapiens OX=9606 GN=JRKL PE=2 SV=2	4	1	1	1	524	59.9	8.09	2.51	1				Pf03184, Pf03221, Pf04218	8690	ENSG00000183340	JRKL	A8K3G4; B2RAJ3; hsa:8690; Q32MC2; Q9Y4A0				0	High	1	1	Steinhardt_3 [G36]
FALSE	Master Protein	P20337	Ras-related protein Rab-3B OS=Homo sapiens OX=9606 GN=RAB3B PE=1 SV=2	11	1	1	1	219	24.7	5.02	2.51	1				Pf00071	5865	ENSG00000169213	RAB3B	hsa:5865; P20337; Q5VUL2; Q9BSI1	Intracellular trafficking proteins involved in CMT neuropathy	RAB geranylgeranylation		2	High	1	1	Steinhardt_3 [L198]
FALSE	Master Protein	P0C091	FRAS1-related extracellular matrix protein 3 OS=Homo sapiens OX=9606 GN=FREM3 PE=3 SV=2	1	1	1	1	2139	238	5.33	2.51	1				Pf03160, Pf16184, Pf19309	166752	ENSG00000183090	FREM3	hsa:166752; P0C091				0	High	1	0
FALSE	Master Protein	Q92698	DNA repair and recombination protein RAD54-like OS=Homo sapiens OX=9606 GN=RAD54L PE=1 SV=2	4	1	1	1	747	84.3	8.56	2.51	1				Pf00176, Pf00271	8438	ENSG00000085999	RAD54L	hsa:8438; Q5TE31; Q6IUY3; Q92698			Homologous recombination	1	High	1	0
FALSE	Master Protein	Q9NZH8	Interleukin-36 gamma OS=Homo sapiens OX=9606 GN=IL36G PE=1 SV=1	10	1	1	1	169	18.7	5.14	2.51	1				Pf00340	56300	ENSG00000136688	IL36G	hsa:56300; Q56B91; Q6UVX7; Q7RTZ9; Q9NZH8	Overview of proinflammatory and profibrotic mediators	Interleukin-36 pathway	Cytokine-cytokine receptor interaction	3	High	1	0
FALSE	Master Protein	Q9BQ70	Transcription factor 25 OS=Homo sapiens OX=9606 GN=TCF25 PE=1 SV=1	3	1	1	1	676	76.6	6.35	2.51	1				Pf04910	22980	ENSG00000141002	TCF25	hsa:22980; Q2MK75; Q9BQ70; Q9UPV3				0	High	1	0
FALSE	Master Protein	Q99973	Telomerase protein component 1 OS=Homo sapiens OX=9606 GN=TEP1 PE=1 SV=2	1	1	2	1	2627	290.3	7.97	2.51	1				Pf00400, Pf05386, Pf05729, Pf05731, Pf13271, Pf19334	7011	ENSG00000129566	TEP1	A0AUV9; hsa:7011; Q99973				0	High	1	2	Steinhardt_3 [L2076; G2079]
FALSE	Master Protein	Q9NU22	Midasin OS=Homo sapiens OX=9606 GN=MDN1 PE=1 SV=2	0	1	1	1	5596	632.4	5.68	2.51	1				Pf07728, Pf17865, Pf17867	23195	ENSG00000112159; ENSG00000288121	MDN1	hsa:23195; O15019; Q5T794; Q9NU22			Ribosome biogenesis in eukaryotes	1	High	1	1	Steinhardt_3 [I5273]
FALSE	Master Protein	Q8WVY7	Ubiquitin-like domain-containing CTD phosphatase 1 OS=Homo sapiens OX=9606 GN=UBLCP1 PE=1 SV=2	6	1	1	1	318	36.8	6.46	2.5	1				Pf00240, Pf03031	134510	ENSG00000164332	UBLCP1	D3DQJ7; hsa:134510; Q8WVY7; Q96DK5				0	High	1	0
FALSE	Master Protein	Q68DE3	Basic helix-loop-helix domain-containing protein USF3 OS=Homo sapiens OX=9606 GN=USF3 PE=1 SV=4	1	1	1	1	2245	241.5	7.61	2.5	1				Pf00010	205717	ENSG00000176542	USF3	hsa:205717; Q68DE3; Q7Z3L9; Q8IVF3; Q9H8T4				0	High	1	1	Steinhardt_3 [H1046]
FALSE	Master Protein	Q7Z2Z2	Elongation factor-like GTPase 1 OS=Homo sapiens OX=9606 GN=EFL1 PE=1 SV=2	2	1	1	1	1120	125.4	5.91	2.5	1				Pf00009, Pf00679, Pf14492	79631	ENSG00000140598	EFL1	A6NKY5; B7Z6I0; hsa:79631; Q7Z2Z2; Q9H8Z6			Ribosome biogenesis in eukaryotes	1	High	1	0
FALSE	Master Protein	O00512	B-cell CLL/lymphoma 9 protein OS=Homo sapiens OX=9606 GN=BCL9 PE=1 SV=4	1	1	1	1	1426	149.2	8.91	2.5	1				Pf11502	607	ENSG00000116128	BCL9	hsa:607; O00512; Q5T489	Wnt signaling pathway; Wnt/beta-catenin signaling pathway in leukemia; 1q21.1 copy number variation syndrome	Formation of the beta-catenin:TCF transactivating complex; Deactivation of the beta-catenin transactivating complex		5	High	1	0
FALSE	Master Protein	O94916	Nuclear factor of activated T-cells 5 OS=Homo sapiens OX=9606 GN=NFAT5 PE=1 SV=1	1	1	1	1	1531	165.7	5.24	2.5	1				Pf00554, Pf16179	10725	ENSG00000102908	NFAT5	A2RRB4; A6H8V5; E9PHR7; hsa:10725; O94916; O95693; Q7LA65; Q969Q8; Q96QH3; Q9UN18	Cancer immunotherapy by PD-1 blockade			1	High	1	1	Steinhardt_3 [S335]
FALSE	Master Protein	Q9BXB1	Leucine-rich repeat-containing G-protein coupled receptor 4 OS=Homo sapiens OX=9606 GN=LGR4 PE=1 SV=2	2	1	1	1	951	104.4	6.19	2.5	1				Pf00001, Pf01462, Pf13855	55366	ENSG00000205213	LGR4	A6NCH3; G5E9B3; hsa:55366; Q8N537; Q9BXB1; Q9NYD1		Regulation of FZD by ubiquitination	Wnt signaling pathway	2	High	1	1	Steinhardt_3 [S44]
FALSE	Master Protein	Q01970	1-phosphatidylinositol 4,5-bisphosphate phosphodiesterase beta-3 OS=Homo sapiens OX=9606 GN=PLCB3 PE=1 SV=2	2	1	1	1	1234	138.7	5.9	2.5	1				Pf00168, Pf00387, Pf00388, Pf08703, Pf09279, Pf17787	5331	ENSG00000149782	PLCB3	A5PKZ6; G5E960; hsa:5331; Q01970; Q8N1A4	Alzheimer's disease and miRNA effects; S1P receptor signal transduction; Myometrial relaxation and contraction pathways; G protein signaling pathways; VEGFA-VEGFR2 signaling pathway; Chemokine signaling pathway; GPR40 pathway; MAPK cascade; Wnt signaling; Non-genomic actions of 1,25 dihydroxyvitamin D3; Resistin as a regulator of inflammation; Hippo signaling regulation pathways; PKC-gamma calciu…	Synthesis of IP3 and IP4 in the cytosol; G alpha (q) signalling events; Ca2+ pathway; G beta:gamma signalling through PLC beta; Presynaptic function of Kainate receptors; Fatty Acids bound to GPR40 (FFAR1) regulate insulin secretion; PLC beta mediated events; Acetylcholine regulates insulin secretion	Inositol phosphate metabolism; Metabolic pathways; Rap1 signaling pathway; Calcium signaling pathway; cGMP-PKG signaling pathway; Chemokine signaling pathway; Phosphatidylinositol signaling system; Sphingolipid signaling pathway; Phospholipase D signaling pathway; Adrenergic signaling in cardiomyocytes; Vascular smooth muscle contraction; Wnt signaling pathway; Apelin signaling pathway; Gap junct…	87	High	1	1	Steinhardt_3 [E502]
FALSE	Master Protein	Q9UKZ4	Teneurin-1 OS=Homo sapiens OX=9606 GN=TENM1 PE=1 SV=2	1	1	1	1	2725	304.8	6.42	2.5	1				Pf06484, Pf15636	10178	ENSG00000009694	TENM1	B2RTR5; hsa:10178; Q5JZ17; Q9UKZ4				0	High	1	1	Steinhardt_3 [P210]
FALSE	Master Protein	Q96BZ9	TBC1 domain family member 20 OS=Homo sapiens OX=9606 GN=TBC1D20 PE=1 SV=1	5	1	1	1	403	45.8	6.86	2.5	1				Pf00566	128637	ENSG00000125875	TBC1D20	A8K6I3; B9A6M1; hsa:128637; Q5JWQ7; Q6ZSY8; Q96BZ9; Q96NE1; Q9BYM7; Q9H140		COPII-mediated vesicle transport; TBC/RABGAPs		2	High	1	2	Steinhardt_3 [R342; R344]
FALSE	Master Protein	Q6P1J6	Phospholipase B1, membrane-associated OS=Homo sapiens OX=9606 GN=PLB1 PE=1 SV=3	1	1	1	1	1458	163	5.88	2.5	1				Pf00657	151056	ENSG00000163803	PLB1	A8KAX2; hsa:151056; Q53S03; Q6P1J6; Q8IUP7; Q96DP9		Acyl chain remodelling of PC; Retinoid metabolism and transport	Glycerophospholipid metabolism; Ether lipid metabolism; Arachidonic acid metabolism; Linoleic acid metabolism; alpha-Linolenic acid metabolism; Metabolic pathways; Vitamin digestion and absorption	9	High	1	1	Steinhardt_3 [P758]
FALSE	Master Protein	D6RCP7	Ubiquitin carboxyl-terminal hydrolase 17-like protein 19 OS=Homo sapiens OX=9606 GN=USP17L19 PE=3 SV=1	5	1	1	1	530	59.6	8.07	2.5	1				Pf00443	100287404	ENSG00000248920	USP17L19	D6RCP7; hsa:100287404		Ub-specific processing proteases		1	High	1	0
FALSE	Master Protein	Q96BX8	MOB kinase activator 3A OS=Homo sapiens OX=9606 GN=MOB3A PE=1 SV=1	10	1	1	1	217	25.4	8.63	2.5	1				Pf03637	126308	ENSG00000172081	MOB3A	B3KTF1; hsa:126308; O75249; Q8TF69; Q96BX8				0	High	1	1	Steinhardt_3 [K188]
FALSE	Master Protein	Q05639	Elongation factor 1-alpha 2 OS=Homo sapiens OX=9606 GN=EEF1A2 PE=1 SV=1	2	1	1	1	463	50.4	9.03	2.38	1				Pf00009, Pf03143, Pf03144	1917	ENSG00000101210	EEF1A2	B5BUF3; E1P5J1; hsa:1917; P54266; Q05639; Q0VGC7	Translation factors	Eukaryotic Translation Elongation	Nucleocytoplasmic transport; Legionellosis; Leishmaniasis	5	High	1	0
FALSE	Master Protein	P12277	Creatine kinase B-type OS=Homo sapiens OX=9606 GN=CKB PE=1 SV=1	3	1	1	1	381	42.6	5.59	2.35	1				Pf00217, Pf02807	1152	ENSG00000166165	CKB	A8K236; B2R5R4; hsa:1152; P12277; Q2LE07; Q6FG40; Q9UC66		RND3 GTPase cycle; Creatine metabolism	Arginine and proline metabolism; Metabolic pathways	4	High	1	0
FALSE	Master Protein	P40261	Nicotinamide N-methyltransferase OS=Homo sapiens OX=9606 GN=NNMT PE=1 SV=1	5	1	1	1	264	29.6	5.74	2.31	1				Pf01234	4837	ENSG00000166741	NNMT	hsa:4837; P40261	Metapathway biotransformation Phase I and II; Methylation pathways	Methylation; Metabolism of ingested SeMet, Sec, MeSec into H2Se; Nicotinamide salvaging	Nicotinate and nicotinamide metabolism; Metabolic pathways	7	High	1	0
FALSE	Master Protein	Q8TDD1	ATP-dependent RNA helicase DDX54 OS=Homo sapiens OX=9606 GN=DDX54 PE=1 SV=2	2	1	1	1	881	98.5	10.02	2.3	1				Pf00270, Pf00271, Pf08147	79039	ENSG00000123064	DDX54	hsa:79039; Q86YT8; Q8TDD1; Q9BRZ1				0	High	1	0
FALSE	Master Protein	P31948	Stress-induced-phosphoprotein 1 OS=Homo sapiens OX=9606 GN=STIP1 PE=1 SV=1	3	1	1	1	543	62.6	6.8	2.29	1				Pf00515, Pf13181, Pf17830	10963	ENSG00000168439	STIP1	B4DM70; F5H0T1; G3XAD8; hsa:10963; P31948; Q3ZCU9; Q5TZU9	VEGFA-VEGFR2 signaling pathway	HSP90 chaperone cycle for steroid hormone receptors (SHR) in the presence of ligand; RND1 GTPase cycle	Prion disease	4	High	1	0
FALSE	Master Protein	P51116	Fragile X mental retardation syndrome-related protein 2 OS=Homo sapiens OX=9606 GN=FXR2 PE=1 SV=2	2	1	1	1	673	74.2	6.23	2.28	1				Pf00013, Pf05641, Pf12235, Pf16096, Pf17904, Pf18336	9513	ENSG00000129245	FXR2	B2R9M2; D3DTQ1; hsa:9513; P51116; Q86V09; Q8WUM2	VEGFA-VEGFR2 signaling pathway			1	High	1	0
FALSE	Master Protein	P07900	Heat shock protein HSP 90-alpha OS=Homo sapiens OX=9606 GN=HSP90AA1 PE=1 SV=5	2	1	1	1	732	84.6	5.02	2.27	1				Pf00183, Pf02518	3320	ENSG00000080824	HSP90AA1	A8K500; B3KPJ9; hsa:3320; P07900; Q2PP14; Q5CAQ6; Q5CAQ7; Q9BVQ5	Nucleotide-binding oligomerization domain (NOD) pathway; TNF-alpha signaling pathway; Corticotropin-releasing hormone signaling pathway; Aryl hydrocarbon receptor pathway; Ebstein-Barr virus LMP1 signaling; Aryl hydrocarbon receptor pathway; Constitutive androstane receptor pathway; Pregnane X receptor pathway; Glucocorticoid receptor pathway; Nuclear receptors meta-pathway; NRF2 pathway; VEGFA-V…	Neutrophil degranulation; Interleukin-4 and Interleukin-13 signaling; Potential therapeutics for SARS; Recruitment of NuMA to mitotic centrosomes; Regulation of PLK1 Activity at G2/M Transition; Loss of Nlp from mitotic centrosomes; Recruitment of mitotic centrosome proteins and complexes; Anchoring of the basal body to the plasma membrane; AURKA Activation by TPX2; Regulation of actin dynamics f…	Protein processing in endoplasmic reticulum; PI3K-Akt signaling pathway; Necroptosis; Antigen processing and presentation; NOD-like receptor signaling pathway; IL-17 signaling pathway; Th17 cell differentiation; Progesterone-mediated oocyte maturation; Estrogen signaling pathway; Salmonella infection; Pathways in cancer; Chemical carcinogenesis; Prostate cancer; Lipid and atherosclerosis; Fluid s…	82	High	1	0
FALSE	Master Protein	Q96C90	Protein phosphatase 1 regulatory subunit 14B OS=Homo sapiens OX=9606 GN=PPP1R14B PE=1 SV=3	11	1	1	1	147	15.9	4.86	2.25	1				Pf05361	26472	ENSG00000173457	PPP1R14B	hsa:26472; Q504S7; Q7KZD7; Q96C90				0	High	1	0
FALSE	Master Protein	A8MYU2	Potassium channel subfamily U member 1 OS=Homo sapiens OX=9606 GN=KCNU1 PE=1 SV=2	1	1	1	1	1149	129.5	7.83	2.22	1				Pf00520, Pf03493	157855	ENSG00000215262	KCNU1	A8MYU2; hsa:157855		Sperm Motility And Taxes	cGMP-PKG signaling pathway; Vascular smooth muscle contraction; Insulin secretion	4	High	1	0
FALSE	Master Protein	P02747	Complement C1q subcomponent subunit C OS=Homo sapiens OX=9606 GN=C1QC PE=1 SV=3	3	1	1	1	245	25.8	8.41	2.2	1				Pf00386, Pf01391	714	ENSG00000159189	C1QC	hsa:714; P02747; Q7Z502; Q96DL2; Q96H05	Allograft rejection; Microglia pathogen phagocytosis pathway; Oxidative damage response; TYROBP causal network in microglia; Complement system in neuronal development and plasticity; Complement activation; Complement and coagulation cascades	Initial triggering of complement; Classical antibody-mediated complement activation; Regulation of Complement cascade	Complement and coagulation cascades; Alcoholic liver disease; Prion disease; Pertussis; Chagas disease; Staphylococcus aureus infection; Coronavirus disease; Systemic lupus erythematosus	18	High	1	0
FALSE	Master Protein	Q15113	Procollagen C-endopeptidase enhancer 1 OS=Homo sapiens OX=9606 GN=PCOLCE PE=1 SV=2	3	1	1	1	449	47.9	7.43	2.17	1				Pf00431, Pf01759	5118	ENSG00000106333	PCOLCE	B2R9E1; hsa:5118; O14550; Q15113		Collagen biosynthesis and modifying enzymes; Crosslinking of collagen fibrils		2	High	1	0
FALSE	Master Protein	Q9BY10	Thymic stromal cotransporter homolog OS=Homo sapiens OX=9606 GN=SLC46A2 PE=2 SV=1	4	1	1	1	475	51	9.06	2.17	1				Pf07690	57864	ENSG00000119457	SLC46A2	B1ALK1; hsa:57864; Q86VT0; Q96NE2; Q9BY10				0	High	1	0
FALSE	Master Protein	Q9Y458	T-box transcription factor TBX22 OS=Homo sapiens OX=9606 GN=TBX22 PE=1 SV=3	2	1	1	1	520	57.9	7.33	2.15	1				Pf00907	50945	ENSG00000122145; ENSG00000277800	TBX22	hsa:50945; Q5JZ06; Q96LC0; Q9HBF1; Q9Y458				0	High	1	0
FALSE	Master Protein	O15091	Mitochondrial ribonuclease P catalytic subunit OS=Homo sapiens OX=9606 GN=PRORP PE=1 SV=2	3	1	1	1	583	67.3	8.78	2.15	1				Pf16953	9692	ENSG00000100890	PRORP	B4DXD9; B4E0S8; B4E211; C4AM93; D3DS99; D3DSA1; hsa:9692; O15091; Q86SZ4; Q86YB5; Q8N5L5		tRNA processing in the mitochondrion; tRNA modification in the mitochondrion; rRNA processing in the mitochondrion		3	High	1	0
FALSE	Master Protein	Q86SG7	Lysozyme g-like protein 2 OS=Homo sapiens OX=9606 GN=LYG2 PE=1 SV=2	4	1	1	1	212	23.5	8.87	2.14	1					254773	ENSG00000185674	LYG2	hsa:254773; Q496G2; Q53RW0; Q86SG7				0	High	1	1	Steinhardt_3 [H107]
FALSE	Master Protein	O60706	ATP-binding cassette sub-family C member 9 OS=Homo sapiens OX=9606 GN=ABCC9 PE=1 SV=2	1	1	1	1	1549	174.1	7.37	2.13	1				Pf00005, Pf00664	10060	ENSG00000069431	ABCC9	hsa:10060; O60706; O60707		ABC-family proteins mediated transport; Ion homeostasis; ATP sensitive Potassium channels; Defective ABCC9 causes CMD10, ATFB12 and Cantu syndrome	ABC transporters	5	High	1	0
FALSE	Master Protein	Q3T8J9	GON-4-like protein OS=Homo sapiens OX=9606 GN=GON4L PE=1 SV=1	1	1	3	1	2241	248.5	5.01	2.11	1				Pf02671	54856	ENSG00000116580	GON4L	B7ZBL4; hsa:54856; Q14C93; Q3T8J8; Q3T8J9; Q5VYZ5; Q5W0D5; Q6AWA6; Q6P1Q6; Q7Z3L3; Q8IY79; Q9BQI1; Q9HCG6				0	High	1	3	Steinhardt_3 [A1582; G1583; K1584]
FALSE	Master Protein	Q86YB8	ERO1-like protein beta OS=Homo sapiens OX=9606 GN=ERO1B PE=1 SV=2	2	1	1	1	467	53.5	7.99	2.11	1				Pf04137	56605	ENSG00000086619	ERO1B	B4DF57; hsa:56605; Q5T1H4; Q86YB8; Q8IZ11; Q9NR62		Insulin processing	Protein processing in endoplasmic reticulum	2	High	1	0
FALSE	Master Protein	Q13885	Tubulin beta-2A chain OS=Homo sapiens OX=9606 GN=TUBB2A PE=1 SV=1	3	1	1	1	445	49.9	4.89	2.11	1				Pf00091, Pf03953	7280	ENSG00000137267	TUBB2A	hsa:7280; Q13885; Q6FGZ8; Q8IWR2	Alzheimer's disease and miRNA effects; Pathogenic Escherichia coli infection; Parkin-ubiquitin proteasomal system pathway; Alzheimer's disease	COPI-dependent Golgi-to-ER retrograde traffic; Kinesins; Recruitment of NuMA to mitotic centrosomes; The role of GTSE1 in G2/M progression after G2 checkpoint; HSP90 chaperone cycle for steroid hormone receptors (SHR) in the presence of ligand; Aggrephagy; COPI-independent Golgi-to-ER retrograde traffic; Intraflagellar transport; Separation of Sister Chromatids; MHC class II antigen presentation;…	Phagosome; Gap junction; Alzheimer disease; Parkinson disease; Amyotrophic lateral sclerosis; Huntington disease; Prion disease; Pathways of neurodegeneration; Pathogenic Escherichia coli infection; Salmonella infection	44	High	1	0
FALSE	Master Protein	Q8TDI7	Transmembrane channel-like protein 2 OS=Homo sapiens OX=9606 GN=TMC2 PE=2 SV=3	1	1	1	1	906	102.5	9.47	2.1	1				Pf07810	117532	ENSG00000149488	TMC2	hsa:117532; Q5JXT0; Q5JXT1; Q6UWW4; Q6ZS41; Q8N9F3; Q8TDI7; Q9BYN2; Q9BYN3; Q9BYN4; Q9BYN5		Sensory processing of sound by inner hair cells of the cochlea; Sensory processing of sound by outer hair cells of the cochlea		2	High	1	0
FALSE	Master Protein	Q96S15	GATOR complex protein WDR24 OS=Homo sapiens OX=9606 GN=WDR24 PE=1 SV=2	1	1	1	1	790	88.2	6.52	2.1	1				Pf00400	84219	ENSG00000127580	WDR24	A2IDB8; D3DU59; hsa:84219; Q96GC7; Q96S15; Q9H0B7		Amino acids regulate mTORC1	mTOR signaling pathway	2	High	1	0
FALSE	Master Protein	Q69YQ0	Cytospin-A OS=Homo sapiens OX=9606 GN=SPECC1L PE=1 SV=2	1	1	2	1	1117	124.5	5.72	2.09	1												0	High	1	2	Steinhardt_3 [T194; K195]
FALSE	Master Protein	O95793	Double-stranded RNA-binding protein Staufen homolog 1 OS=Homo sapiens OX=9606 GN=STAU1 PE=1 SV=2	2	1	2	1	577	63.1	9.44	2.09	1				Pf00035, Pf16482	6780	ENSG00000124214	STAU1	A8K9Z4; E1P5Y1; E1P608; hsa:6780; O95793; Q5JW29; Q6GTM4; Q9H5B4; Q9H5B5; Q9Y3Q2				0	High	1	2	Steinhardt_3 [L21; N22]
FALSE	Master Protein	P25705	ATP synthase subunit alpha, mitochondrial OS=Homo sapiens OX=9606 GN=ATP5F1A PE=1 SV=1	2	1	1	1	553	59.7	9.13	2.09	1				Pf00006, Pf00306, Pf02874	498	ENSG00000152234	ATP5F1A	A8K092; B4DY56; hsa:498; K7ENP3; P25705; Q53XX6; Q8IXV2; Q96FB4; Q96HW2; Q96IR6; Q9BTV8	Electron transport chain: OXPHOS system in mitochondria; 7q11.23 copy number variation syndrome; Oxidative phosphorylation	Mitochondrial protein import; Cristae formation; Formation of ATP by chemiosmotic coupling	Oxidative phosphorylation; Metabolic pathways; Thermogenesis; Alzheimer disease; Parkinson disease; Amyotrophic lateral sclerosis; Huntington disease; Prion disease; Pathways of neurodegeneration; Chemical carcinogenesis; Diabetic cardiomyopathy	17	High	1	0
FALSE	Master Protein	Q8TEU7	Rap guanine nucleotide exchange factor 6 OS=Homo sapiens OX=9606 GN=RAPGEF6 PE=1 SV=2	1	1	1	1	1601	179.3	6.4	2.09	1				Pf00027, Pf00595, Pf00617, Pf00618, Pf00788	51735	ENSG00000158987	RAPGEF6	A3KN82; A5PLL6; B7ZML2; E9PDV7; hsa:51735; Q8NI21; Q8TEU6; Q8TEU7; Q96PC1			Rap1 signaling pathway; Tight junction	2	High	1	0
FALSE	Master Protein	P14618	Pyruvate kinase PKM OS=Homo sapiens OX=9606 GN=PKM PE=1 SV=4	2	1	1	1	531	57.9	7.84	2.09	1				Pf00224, Pf02887	5315	ENSG00000067225	PKM	A6NFK3; B2R5N8; B3KRY0; B4DFX8; B4DUU6; hsa:5315; P14618; P14786; Q53GK4; Q96E76; Q9BWB5; Q9UCV6; Q9UPF2	Photodynamic therapy-induced HIF-1 survival signaling; Amino acid metabolism; Clear cell renal cell carcinoma pathways; Metabolic reprogramming in colon cancer; Aerobic glycolysis; Glycolysis in senescence; Glucose metabolism in triple-negative breast cancer cells; Glycolysis and gluconeogenesis	Neutrophil degranulation	Glycolysis / Gluconeogenesis; Pyruvate metabolism; Metabolic pathways; Carbon metabolism; Biosynthesis of amino acids; Glucagon signaling pathway; Type II diabetes mellitus; Human papillomavirus infection; Viral carcinogenesis; Central carbon metabolism in cancer	19	High	1	0
FALSE	Master Protein	Q13464	Rho-associated protein kinase 1 OS=Homo sapiens OX=9606 GN=ROCK1 PE=1 SV=1	1	1	1	1	1354	158.1	5.9	2.08	1				Pf00069, Pf08912	6093	ENSG00000067900	ROCK1	B0YJ91; hsa:6093; Q13464; Q2KHM4; Q59GZ4	Androgen receptor signaling pathway; MicroRNAs in cardiomyocyte hypertrophy; Integrin-mediated cell adhesion; Leptin signaling pathway; Microtubule cytoskeleton regulation; Pathogenic Escherichia coli infection; AGE/RAGE pathway; Focal adhesion; TGF-beta signaling pathway; VEGFA-VEGFR2 signaling pathway; Chemokine signaling pathway; EGF/EGFR signaling pathway; Gastrin signaling pathway; mBDNF and…	Neutrophil degranulation; Potential therapeutics for SARS; VEGFA-VEGFR2 Pathway; RND3 GTPase cycle; G alpha (12/13) signalling events; RHOC GTPase cycle; RHOA GTPase cycle; RHOB GTPase cycle; EPHB-mediated forward signaling; EPHA-mediated growth cone collapse; Sema4D induced cell migration and growth-cone collapse; RHO GTPases Activate ROCKs; RHOBTB1 GTPase cycle; RHOH GTPase cycle; Apoptotic cle…	cGMP-PKG signaling pathway; cAMP signaling pathway; Chemokine signaling pathway; Sphingolipid signaling pathway; Vascular smooth muscle contraction; TGF-beta signaling pathway; Axon guidance; Focal adhesion; Tight junction; Platelet activation; Leukocyte transendothelial migration; Regulation of actin cytoskeleton; Oxytocin signaling pathway; Pathogenic Escherichia coli infection; Shigellosis; Ye…	55	High	1	1	Steinhardt_3 [R926]
FALSE	Master Protein	Q5T2N8	ATPase family AAA domain-containing protein 3C OS=Homo sapiens OX=9606 GN=ATAD3C PE=2 SV=2	3	1	1	1	411	46.4	9.31	2.08	1				Pf00004, Pf12037	219293	ENSG00000215915	ATAD3C	hsa:219293; Q5T2N8; Q8N1Z5				0	High	1	1	Steinhardt_3 [A366]
FALSE	Master Protein	Q9GZX6	Interleukin-22 OS=Homo sapiens OX=9606 GN=IL22 PE=1 SV=1	8	1	1	1	179	20	7.77	2.08	1				Pf14565	50616	ENSG00000127318	IL22	hsa:50616; Q9GZX6	Allograft rejection; Development and heterogeneity of the ILC family; Overview of proinflammatory and profibrotic mediators; Th17 cell differentiation pathway; Inflammatory bowel disease signaling	Interleukin-20 family signaling	Cytokine-cytokine receptor interaction; JAK-STAT signaling pathway; Th17 cell differentiation; Inflammatory bowel disease	10	High	1	0
FALSE	Master Protein	O75952	Calcium-binding tyrosine phosphorylation-regulated protein OS=Homo sapiens OX=9606 GN=CABYR PE=1 SV=2	3	1	1	1	493	52.7	4.55	2.08	1				Pf02197	26256	ENSG00000154040	CABYR	B2R857; hsa:26256; O75952; Q8WXW5; Q9HAY3; Q9HAY4; Q9HAY5; Q9HCY9				0	High	1	0
FALSE	Master Protein	Q92542	Nicastrin OS=Homo sapiens OX=9606 GN=NCSTN PE=1 SV=2	2	1	1	1	709	78.4	5.99	2.08	1				Pf05450, Pf18266	23385	ENSG00000162736	NCSTN	hsa:23385; Q5T207; Q5T208; Q86VV5; Q92542	Alzheimer's disease and miRNA effects; Notch signaling; Inclusion body myositis; Alzheimer's disease; DYRK1A; Notch signaling pathway	Amyloid fiber formation; Degradation of the extracellular matrix; Activated NOTCH1 Transmits Signal to the Nucleus; Constitutive Signaling by NOTCH1 PEST Domain Mutants; Constitutive Signaling by NOTCH1 HD+PEST Domain Mutants; NOTCH2 Activation and Transmission of Signal to the Nucleus; Neutrophil degranulation; EPH-ephrin mediated repulsion of cells; NOTCH4 Activation and Transmission of Signal …	Notch signaling pathway; Alzheimer disease	22	High	1	0
FALSE	Master Protein	Q04837	Single-stranded DNA-binding protein, mitochondrial OS=Homo sapiens OX=9606 GN=SSBP1 PE=1 SV=1	6	1	1	1	148	17.2	9.6	2.07	1				Pf00436	6742	ENSG00000106028; ENSG00000262771	SSBP1	hsa:6742; Q04837		Transcriptional activation of mitochondrial biogenesis	DNA replication; Mismatch repair; Homologous recombination	4	High	1	0
FALSE	Master Protein	A2RUC4	tRNA wybutosine-synthesizing protein 5 OS=Homo sapiens OX=9606 GN=TYW5 PE=1 SV=1	4	1	1	1	315	36.5	7.55	2.07	1				Pf13621	129450	ENSG00000162971	TYW5	A2RUC4; B2RNE3; hsa:129450; Q8N1R2		Synthesis of wybutosine at G37 of tRNA(Phe)		1	High	1	0
FALSE	Master Protein	P32019	Type II inositol 1,4,5-trisphosphate 5-phosphatase OS=Homo sapiens OX=9606 GN=INPP5B PE=1 SV=4	1	1	1	1	993	112.8	5.57	2.06	1				Pf00620, Pf03372, Pf16776	3633	ENSG00000204084	INPP5B	C9J6U5; hsa:3633; P32019; Q5VSG9; Q5VSH0; Q5VSH1; Q658Q5; Q6P6D4; Q6PD53; Q86YE1		Synthesis of IP2, IP, and Ins in the cytosol; Synthesis of IP3 and IP4 in the cytosol	Inositol phosphate metabolism; Metabolic pathways; Phosphatidylinositol signaling system	5	High	1	0
FALSE	Master Protein	Q6UY18	Leucine-rich repeat and immunoglobulin-like domain-containing nogo receptor-interacting protein 4 OS=Homo sapiens OX=9606 GN=LINGO4 PE=2 SV=1	2	1	1	1	593	63.7	8.18	2.06	1				Pf07679, Pf13855	339398	ENSG00000213171	LINGO4	hsa:339398; Q6UY18				0	High	1	0
FALSE	Master Protein	Q75MW2	Protein ZNF767 OS=Homo sapiens OX=9606 GN=ZNF767P PE=5 SV=1	6	1	1	1	155	17.2	9.64	2.04	1				Pf12417			ZNF767P	D3DWG6; Q75MW2; Q86WY4; Q9H9J3		Generic Transcription Pathway		1	High	1	1	Steinhardt_3 [G37]
FALSE	Master Protein	P14416	D(2) dopamine receptor OS=Homo sapiens OX=9606 GN=DRD2 PE=1 SV=2	2	1	1	1	443	50.6	9.47	2.04	1				Pf00001	1813	ENSG00000149295	DRD2	hsa:1813; P14416; Q9NZR3; Q9UPA9	Nicotine effect on dopaminergic neurons; Common pathways underlying drug addiction; Phosphodiesterases in neuronal function; GPCRs, class A rhodopsin-like; 22q11.2 copy number variation syndrome; Monoamine GPCRs	Dopamine receptors	Rap1 signaling pathway; cAMP signaling pathway; Neuroactive ligand-receptor interaction; Gap junction; Dopaminergic synapse; Parkinson disease; Cocaine addiction; Alcoholism	15	High	1	0
FALSE	Master Protein	Q9Y6V0	Protein piccolo OS=Homo sapiens OX=9606 GN=PCLO PE=1 SV=5	0	1	1	1	5142	560.4	6.47	2.04	1				Pf00168, Pf00595, Pf05715	27445	ENSG00000186472	PCLO	A4D1A7; A6NNX9; hsa:27445; O43373; O60305; Q08E72; Q9BVC8; Q9UIV2; Q9Y6U9; Q9Y6V0		Sensory processing of sound by inner hair cells of the cochlea	Insulin secretion	2	High	1	1	Steinhardt_3 [M2912]
FALSE	Master Protein	A1A5C7	Solute carrier family 22 member 23 OS=Homo sapiens OX=9606 GN=SLC22A23 PE=1 SV=2	2	1	1	1	686	73.7	7.74	2.04	1				Pf00083	63027	ENSG00000137266	SLC22A23	A1A5C7; A1A5C8; hsa:63027; Q5T8B8; Q6ZMH3; Q8IW73				0	High	1	0
FALSE	Master Protein	Q9Y5P6	Mannose-1-phosphate guanyltransferase beta OS=Homo sapiens OX=9606 GN=GMPPB PE=1 SV=2	3	1	1	1	360	39.8	6.61	2.03	1				Pf00132, Pf00483	29925	ENSG00000173540	GMPPB	A8K6N5; hsa:29925; Q9H7U3; Q9Y5P6		Synthesis of GDP-mannose	Fructose and mannose metabolism; Amino sugar and nucleotide sugar metabolism; Metabolic pathways; Biosynthesis of cofactors; Biosynthesis of nucleotide sugars	6	High	1	1	Steinhardt_3 [K65]
FALSE	Master Protein	O75461	Transcription factor E2F6 OS=Homo sapiens OX=9606 GN=E2F6 PE=1 SV=1	3	1	1	1	281	31.8	5.5	2.03	1				Pf02319, Pf16421	1876	ENSG00000169016	E2F6	A8K2Z8; G5E936; hsa:1876; O60544; O75461; Q53QY9; Q6Q9Z6; Q7Z2H6		Transcriptional Regulation by E2F6; G1/S-Specific Transcription		2	High	1	1	Steinhardt_3 [V103]
FALSE	Master Protein	Q9NP74	Palmdelphin OS=Homo sapiens OX=9606 GN=PALMD PE=1 SV=1	2	1	1	1	551	62.7	5.44	2.03	1				Pf03285	54873	ENSG00000099260	PALMD	hsa:54873; Q9H7E6; Q9NP74; Q9NPM5; Q9NPM6; Q9NPS0				0	High	1	0
FALSE	Master Protein	P05026	Sodium/potassium-transporting ATPase subunit beta-1 OS=Homo sapiens OX=9606 GN=ATP1B1 PE=1 SV=1	3	1	1	1	303	35	8.53	2.02	1				Pf00287	481	ENSG00000143153	ATP1B1	hsa:481; P05026; Q5TGZ3	Proximal tubule transport; Calcium regulation in cardiac cells	Ion homeostasis; Ion transport by P-type ATPases; Potential therapeutics for SARS; Basigin interactions	cGMP-PKG signaling pathway; cAMP signaling pathway; Cardiac muscle contraction; Adrenergic signaling in cardiomyocytes; Insulin secretion; Thyroid hormone synthesis; Thyroid hormone signaling pathway; Aldosterone synthesis and secretion; Aldosterone-regulated sodium reabsorption; Endocrine and other factor-regulated calcium reabsorption; Proximal tubule bicarbonate reclamation; Salivary secretion…	24	High	1	1	Steinhardt_3 [K134]
FALSE	Master Protein	Q7M135	Lysyl endopeptidase OS=Lysobacter enzymogenes PE=1 SV=1	6	1	1	1	269	27.9	6.71	2.02	1				Pf13365								0	High	1	0
FALSE	Master Protein	A6NMZ7	Collagen alpha-6(VI) chain OS=Homo sapiens OX=9606 GN=COL6A6 PE=1 SV=2	1	1	1	1	2263	247	6.89	2.01	1				Pf00092, Pf01391	131873	ENSG00000206384	COL6A6	A6NMZ7; A7DZQ0; A7DZQ1; A7DZQ2; hsa:131873; Q69YT0	PI3K-Akt signaling pathway	Collagen degradation; Signaling by PDGF; Assembly of collagen fibrils and other multimeric structures; Integrin cell surface interactions; ECM proteoglycans; NCAM1 interactions; Collagen chain trimerization	PI3K-Akt signaling pathway; Focal adhesion; ECM-receptor interaction; Protein digestion and absorption; Human papillomavirus infection	14	High	1	0
FALSE	Master Protein	Q96GM8	Target of EGR1 protein 1 OS=Homo sapiens OX=9606 GN=TOE1 PE=1 SV=1	3	1	1	1	510	56.5	7.18	2.01	1				Pf00642, Pf04857	114034	ENSG00000132773	TOE1	B4DEM6; hsa:114034; Q6IA35; Q8IWN5; Q96GM8; Q9H846				0	High	1	1	Steinhardt_3 [K74]
FALSE	Master Protein	P48741	Putative heat shock 70 kDa protein 7 OS=Homo sapiens OX=9606 GN=HSPA7 PE=5 SV=2	4	1	1	1	367	40.2	7.87	2.01	1				Pf00012			HSPA7	P19790; P48741		Regulation of HSF1-mediated heat shock response		1	High	1	0
FALSE	Master Protein	Q6ZSS7	Major facilitator superfamily domain-containing protein 6 OS=Homo sapiens OX=9606 GN=MFSD6 PE=1 SV=2	2	1	1	1	791	88	5.53	2	1				Pf12832	54842	ENSG00000151690	MFSD6	D3KSZ4; hsa:54842; Q6ZSS7; Q86TH2; Q9NXM3				0	High	1	0
FALSE	Master Protein	P16109	P-selectin OS=Homo sapiens OX=9606 GN=SELP PE=1 SV=3	1	1	1	1	830	90.8	6.6	2	1				Pf00059, Pf00084	6403	ENSG00000174175	SELP	hsa:6403; P16109; Q5R344; Q8IVD1	Spinal cord injury; Complement system; Cells and molecules involved in local acute inflammatory response ; Network map of SARS-CoV-2 signaling pathway	Platelet degranulation ; Cell surface interactions at the vascular wall	Cell adhesion molecules; Neutrophil extracellular trap formation; Malaria; Staphylococcus aureus infection; Coronavirus disease; Lipid and atherosclerosis	12	High	1	1	Steinhardt_3 [K73]
FALSE	Master Protein	Q8TBE0	Bromo adjacent homology domain-containing 1 protein OS=Homo sapiens OX=9606 GN=BAHD1 PE=1 SV=2	2	1	1	1	780	84.6	9.07	2	1				Pf01426	22893	ENSG00000140320	BAHD1	hsa:22893; Q8NDF7; Q8TBE0; Q9Y2F4				0	High	1	0
FALSE	Master Protein	Q9H1B7	Probable E3 ubiquitin-protein ligase IRF2BPL OS=Homo sapiens OX=9606 GN=IRF2BPL PE=1 SV=1	2	1	1	1	796	82.6	8.24	2	1				Pf11261	64207	ENSG00000119669	IRF2BPL	hsa:64207; Q8NDQ2; Q96JG2; Q9H1B7; Q9H3I7				0	High	1	0
FALSE	Master Protein	A0A0B4J2F2	Probable serine/threonine-protein kinase SIK1B OS=Homo sapiens OX=9606 GN=SIK1B PE=1 SV=1	4	1	1	1	783	84.9	7.2	0	1				Pf00069	102724428		SIK1B	A0A0B4J2F2; hsa:102724428			Glucagon signaling pathway	1	High	1	3	Steinhardt_3 [S512; S514; S516]
