# Supplementary material for: Developing Photoaffinity Probes for Dopamine Receptor D2 to Determine Targets of Parkinson’s Disease Drugs
Source: ACS Chem Neurosci. 2022 Oct 2;13(20):3008–22. doi: 10.1021/acschemneuro.2c00544 (PMC9585581; doi:10.1021/acschemneuro.2c00544)
Supplement: Supplementary file 3 — cn2c00544_si_003.xlsx [file cn2c00544_si_003.xlsx]

## Sheet: Probe 5
Checked	Protein FDR Confidence: Combined	Master	Accession	Description	Exp. q-value: Combined	Sum PEP Score	Coverage [%]	# Peptides	# PSMs	# Unique Peptides	# AAs	MW [kDa]	calc. pI	Score Sequest HT: Sequest HT	# Peptides (by Search Engine): Sequest HT	Biological Process	Cellular Component	Molecular Function	Pfam IDs	Entrez Gene ID	Ensembl Gene ID	Gene Symbol	Gene ID	KEGG Pathways	WikiPathways	Reactome Pathways	# Protein Pathway Groups	Found in Sample: [S13] F13: Sample	# Protein Groups	RS_mod3 (A; C; D; E; F; G; H; I; K; L; M; N; P; Q; R; S; T; V; W; Y) Count	RS_mod3 (A; C; D; E; F; G; H; I; K; L; M; N; P; Q; R; S; T; V; W; Y) Positions	Modifications
FALSE	High	Master Protein	P06576	ATP synthase subunit beta, mitochondrial OS=Homo sapiens OX=9606 GN=ATP5F1B PE=1 SV=3	0	172.395	67	43	98	43	529	56.5	5.4	287.52	43				Pf00006, Pf02874	506	ENSG00000110955	ATP5F1B	A8K4X0; hsa:506; P06576; Q14283	Oxidative phosphorylation; Metabolic pathways; Thermogenesis; Alzheimer disease; Parkinson disease; Amyotrophic lateral sclerosis; Huntington disease; Prion disease; Pathways of neurodegeneration; Chemical carcinogenesis; Diabetic cardiomyopathy	Electron transport chain: OXPHOS system in mitochondria; 7q11.23 copy number variation syndrome; Oxidative phosphorylation	Mitochondrial protein import; Transcriptional activation of mitochondrial biogenesis; Cristae formation; Formation of ATP by chemiosmotic coupling	18	High	1	0
FALSE	High	Master Protein	P13637	Sodium/potassium-transporting ATPase subunit alpha-3 OS=Homo sapiens OX=9606 GN=ATP1A3 PE=1 SV=3	0	109.744	28	29	44	14	1013	111.7	5.38	148.37	29				Pf00122, Pf00689, Pf00690, Pf13246	478	ENSG00000105409	ATP1A3	B7Z2T0; B7Z401; F5H6J6; hsa:478; P13637; Q16732; Q16735; Q969K5	cGMP-PKG signaling pathway; cAMP signaling pathway; Cardiac muscle contraction; Adrenergic signaling in cardiomyocytes; Insulin secretion; Thyroid hormone synthesis; Thyroid hormone signaling pathway; Aldosterone synthesis and secretion; Aldosterone-regulated sodium reabsorption; Endocrine and other factor-regulated calcium reabsorption; Proximal tubule bicarbonate reclamation; Salivary secretion…	Sudden infant death syndrome (SIDS) susceptibility pathways	Ion homeostasis; Ion transport by P-type ATPases; Potential therapeutics for SARS	22	High	1	0
FALSE	High	Master Protein	P21579	Synaptotagmin-1 OS=Homo sapiens OX=9606 GN=SYT1 PE=1 SV=1	0	84.177	41	26	44	20	422	47.5	8.12	128.17	26				Pf00168	6857	ENSG00000067715	SYT1	hsa:6857; P21579; Q6AI31	Synaptic vesicle cycle	Synaptic vesicle pathway	Glutamate Neurotransmitter Release Cycle; Serotonin Neurotransmitter Release Cycle; Norepinephrine Neurotransmitter Release Cycle; Dopamine Neurotransmitter Release Cycle; Acetylcholine Neurotransmitter Release Cycle; GABA synthesis, release, reuptake and degradation; Cargo recognition for clathrin-mediated endocytosis; Neurexins and neuroligins; Toxicity of botulinum toxin type B (botB); Toxicit…	13	High	1	0
FALSE	High	Master Protein	P05023	Sodium/potassium-transporting ATPase subunit alpha-1 OS=Homo sapiens OX=9606 GN=ATP1A1 PE=1 SV=1	0	83.162	22	20	34	7	1023	112.8	5.49	110.69	20				Pf00122, Pf00689, Pf00690, Pf13246	476	ENSG00000163399	ATP1A1	B2RBR6; B7Z2T5; B7Z3U6; F5H3A1; hsa:476; P05023; Q16689; Q6LDM4; Q9UCN1; Q9UJ20; Q9UJ21	cGMP-PKG signaling pathway; cAMP signaling pathway; Cardiac muscle contraction; Adrenergic signaling in cardiomyocytes; Insulin secretion; Thyroid hormone synthesis; Thyroid hormone signaling pathway; Aldosterone synthesis and secretion; Aldosterone-regulated sodium reabsorption; Endocrine and other factor-regulated calcium reabsorption; Proximal tubule bicarbonate reclamation; Salivary secretion…	Pre-implantation embryo; Proximal tubule transport	Ion homeostasis; Ion transport by P-type ATPases; Potential therapeutics for SARS	23	High	1	0
FALSE	High	Master Protein	P02769	Serum albumin OS=Bos taurus GN=ALB PE=1 SV=4	0	81.082	29	30	49	30	607	69.2	6.18	139.3	30				Pf00273	280717		ALB	A5PJX3; bta:280717; O02787; P02769; P04277; Q3SZR2	Thyroid hormone synthesis			1	High	1	0
FALSE	High	Master Protein	P10809	60 kDa heat shock protein, mitochondrial OS=Homo sapiens OX=9606 GN=HSPD1 PE=1 SV=2	0	75.777	36	21	30	21	573	61	5.87	97.43	21				Pf00118	3329	ENSG00000144381	HSPD1	B2R5M6; B7Z712; hsa:3329; P10809; Q38L19; Q9UCR6	RNA degradation; Type I diabetes mellitus; Legionellosis; Tuberculosis; Lipid and atherosclerosis	Apoptosis-related network due to altered Notch3 in ovarian cancer; Sudden infant death syndrome (SIDS) susceptibility pathways	Mitochondrial protein import; TFAP2A acts as a transcriptional repressor during retinoic acid induced cell differentiation	9	High	1	0
FALSE	High	Master Protein	P50993	Sodium/potassium-transporting ATPase subunit alpha-2 OS=Homo sapiens OX=9606 GN=ATP1A2 PE=1 SV=1	0	75.634	22	21	32	11	1020	112.2	5.66	102.51	21				Pf00122, Pf00689, Pf00690, Pf13246	477	ENSG00000018625	ATP1A2	D3DVE4; hsa:477; P50993; Q07059; Q5JW74; Q86UZ5; Q9UQ25	cGMP-PKG signaling pathway; cAMP signaling pathway; Cardiac muscle contraction; Adrenergic signaling in cardiomyocytes; Insulin secretion; Thyroid hormone synthesis; Thyroid hormone signaling pathway; Aldosterone synthesis and secretion; Aldosterone-regulated sodium reabsorption; Endocrine and other factor-regulated calcium reabsorption; Proximal tubule bicarbonate reclamation; Salivary secretion…	Synaptic vesicle pathway	Ion homeostasis; Ion transport by P-type ATPases; Potential therapeutics for SARS	22	High	1	0
FALSE	High	Master Protein	P11142	Heat shock cognate 71 kDa protein OS=Homo sapiens OX=9606 GN=HSPA8 PE=1 SV=1	0	74.477	36	25	33	23	646	70.9	5.52	99.43	25				Pf00012	3312	ENSG00000109971	HSPA8	hsa:3312; P11142; Q9H3R6	Spliceosome; MAPK signaling pathway; Protein processing in endoplasmic reticulum; Endocytosis; Longevity regulating pathway; Antigen processing and presentation; Estrogen signaling pathway; Prion disease; Legionellosis; Toxoplasmosis; Measles; Lipid and atherosclerosis	Parkin-ubiquitin proteasomal system pathway; MAPK signaling pathway; Exercise-induced circadian regulation; Measles virus infection; Extrafollicular B cell activation by SARS-CoV-2	HSP90 chaperone cycle for steroid hormone receptors (SHR) in the presence of ligand; Neutrophil degranulation; Clathrin-mediated endocytosis; GABA synthesis, release, reuptake and degradation; AUF1 (hnRNP D0) binds and destabilizes mRNA; mRNA Splicing - Major Pathway; Lysosome Vesicle Biogenesis; Golgi Associated Vesicle Biogenesis; Interleukin-4 and Interleukin-13 signaling; Chaperone Mediated A…	34	High	1	0
FALSE	High	Master Protein	P11021	Endoplasmic reticulum chaperone BiP OS=Homo sapiens OX=9606 GN=HSPA5 PE=1 SV=2	0	73.729	40	24	32	22	654	72.3	5.16	94.24	24				Pf00012	3309	ENSG00000044574	HSPA5	B0QZ61; hsa:3309; P11021; Q2EF78; Q9NPF1; Q9UK02	Protein export; Protein processing in endoplasmic reticulum; Antigen processing and presentation; Thyroid hormone synthesis; Parkinson disease; Amyotrophic lateral sclerosis; Prion disease; Pathways of neurodegeneration; Lipid and atherosclerosis	Parkin-ubiquitin proteasomal system pathway; Apoptosis-related network due to altered Notch3 in ovarian cancer; Photodynamic therapy-induced unfolded protein response; Prion disease pathway; Unfolded protein response; Orexin receptor pathway	Platelet degranulation ; Regulation of HSF1-mediated heat shock response; Antigen Presentation: Folding, assembly and peptide loading of class I MHC; IRE1alpha activates chaperones; PERK regulates gene expression; ATF6 (ATF6-alpha) activates chaperone genes	22	High	1	0
FALSE	High	Master Protein	Q13813	Spectrin alpha chain, non-erythrocytic 1 OS=Homo sapiens OX=9606 GN=SPTAN1 PE=1 SV=3	0	69.3	15	28	32	28	2472	284.4	5.35	98.11	28				Pf00018, Pf00435, Pf08726, Pf13499	6709	ENSG00000197694	SPTAN1	hsa:6709; Q13186; Q13813; Q15324; Q16606; Q59EF1; Q5VXV5; Q5VXV6; Q7Z6M5; Q9P0V0	Apoptosis	Fas ligand pathway and stress induction of heat shock proteins	COPI-mediated anterograde transport; Neutrophil degranulation; RAF/MAP kinase cascade; NCAM signaling for neurite out-growth; Interaction between L1 and Ankyrins; Nephrin family interactions; RHOU GTPase cycle; RHOV GTPase cycle; Caspase-mediated cleavage of cytoskeletal proteins; Sensory processing of sound by inner hair cells of the cochlea; Sensory processing of sound by outer hair cells of th…	13	High	1	0
FALSE	High	Master Protein	P60880	Synaptosomal-associated protein 25 OS=Homo sapiens OX=9606 GN=SNAP25 PE=1 SV=1	0	66.559	46	15	38	15	206	23.3	4.77	125.6	15				Pf00835	6616	ENSG00000132639	SNAP25	B2RAU4; D3DW16; D3DW17; hsa:6616; P13795; P36974; P60880; P70557; P70558; Q53EM2; Q5U0B5; Q8IXK3; Q96FM2; Q9BR45	Synaptic vesicle cycle; Insulin secretion	Synaptic vesicle pathway; Insulin signaling; 7q11.23 copy number variation syndrome; Sudden infant death syndrome (SIDS) susceptibility pathways	Neutrophil degranulation; Regulation of insulin secretion; Glutamate Neurotransmitter Release Cycle; Serotonin Neurotransmitter Release Cycle; Norepinephrine Neurotransmitter Release Cycle; Dopamine Neurotransmitter Release Cycle; Acetylcholine Neurotransmitter Release Cycle; GABA synthesis, release, reuptake and degradation; Sensory processing of sound by inner hair cells of the cochlea; Other i…	19	High	1	0
FALSE	High	Master Protein	P25705	ATP synthase subunit alpha, mitochondrial OS=Homo sapiens OX=9606 GN=ATP5F1A PE=1 SV=1	0	64.473	36	19	28	19	553	59.7	9.13	83.02	19				Pf00006, Pf00306, Pf02874	498	ENSG00000152234	ATP5F1A	A8K092; B4DY56; hsa:498; K7ENP3; P25705; Q53XX6; Q8IXV2; Q96FB4; Q96HW2; Q96IR6; Q9BTV8	Oxidative phosphorylation; Metabolic pathways; Thermogenesis; Alzheimer disease; Parkinson disease; Amyotrophic lateral sclerosis; Huntington disease; Prion disease; Pathways of neurodegeneration; Chemical carcinogenesis; Diabetic cardiomyopathy	Electron transport chain: OXPHOS system in mitochondria; 7q11.23 copy number variation syndrome; Oxidative phosphorylation	Mitochondrial protein import; Cristae formation; Formation of ATP by chemiosmotic coupling	17	High	1	0
FALSE	High	Master Protein	P0DP25	Calmodulin-3 OS=Homo sapiens OX=9606 GN=CALM3 PE=1 SV=1	0	64.316	77	15	36	15	149	16.8	4.22	109.29	15				Pf13499	801; 805; 808	ENSG00000160014	CALM3	hsa:801; hsa:805; hsa:808; P02593; P0DP25; P62158; P70667; P99014; Q13942; Q53S29; Q61379; Q61380; Q96HK3	Ras signaling pathway; Rap1 signaling pathway; Calcium signaling pathway; cGMP-PKG signaling pathway; cAMP signaling pathway; Phosphatidylinositol signaling system; Oocyte meiosis; Cellular senescence; Adrenergic signaling in cardiomyocytes; Vascular smooth muscle contraction; Apelin signaling pathway; C-type lectin receptor signaling pathway; Circadian entrainment; Long-term potentiation; Neurot…	Physiological and pathological hypertrophy of the heart; MicroRNAs in cardiomyocyte hypertrophy; Alzheimer's disease and miRNA effects; T cell receptor and co-stimulatory signaling; Cardiac hypertrophic response; Myometrial relaxation and contraction pathways; G protein signaling pathways; Ras signaling; Melanoma; Endochondral ossification; Endochondral ossification with skeletal dysplasias; CAMK…		60	High	1	0
FALSE	High	Master Protein	O94856	Neurofascin OS=Homo sapiens OX=9606 GN=NFASC PE=1 SV=4	0	59.746	16	21	27	21	1347	149.9	6.65	80.15	21				Pf00041, Pf00047, Pf07679, Pf13882, Pf13927	23114	ENSG00000163531	NFASC	B2RNN8; B3KQZ1; B5MDP6; B5MDR6; B7ZMD8; hsa:23114; O94856; Q149P5; Q5T2F0; Q5T2F1; Q5T2F2; Q5T2F3; Q5T2F4; Q5T2F5; Q5T2F6; Q5T2F7; Q5T2F9; Q5T2G0; Q5W9F8; Q68DH3; Q6ZQV6; Q7Z3K1; Q96HT1; Q96K50	Cell adhesion molecules		Neutrophil degranulation; Interaction between L1 and Ankyrins; Neurofascin interactions	4	High	1	0
FALSE	High	Master Protein	P12277	Creatine kinase B-type OS=Homo sapiens OX=9606 GN=CKB PE=1 SV=1	0	59.644	33	20	31	20	381	42.6	5.59	91.02	20				Pf00217, Pf02807	1152	ENSG00000166165	CKB	A8K236; B2R5R4; hsa:1152; P12277; Q2LE07; Q6FG40; Q9UC66	Arginine and proline metabolism; Metabolic pathways		RND3 GTPase cycle; Creatine metabolism	4	High	1	0
FALSE	High	Master Protein	P09493	Tropomyosin alpha-1 chain OS=Homo sapiens OX=9606 GN=TPM1 PE=1 SV=2	0	59.428	38	18	37	8	284	32.7	4.74	122.21	18				Pf00261	7168	ENSG00000140416	TPM1	B7Z5T7; D9YZV2; D9YZV3; D9YZV8; hsa:7168; P09493; P09494; P10469; Q6DV89; Q6DV90; Q7Z6L8; Q86W64; Q96IK2; Q9UCI1; Q9UCI2; Q9UCY9; Q9Y427	Cardiac muscle contraction; Adrenergic signaling in cardiomyocytes; MicroRNAs in cancer; Hypertrophic cardiomyopathy; Dilated cardiomyopathy	Vitamin D receptor pathway; Striated muscle contraction pathway	Smooth Muscle Contraction; Striated Muscle Contraction	9	High	1	0
FALSE	High	Master Protein	P06753	Tropomyosin alpha-3 chain OS=Homo sapiens OX=9606 GN=TPM3 PE=1 SV=2	0	58.357	48	19	38	6	285	32.9	4.72	123.56	19				Pf00261	7170	ENSG00000143549	TPM3	D3DV71; hsa:7170; P06753; P12324; Q2QD06; Q5VU58; Q5VU63; Q5VU66; Q5VU71; Q5VU72; Q8TCG3; Q969Q2; Q9NQH8	Cardiac muscle contraction; Adrenergic signaling in cardiomyocytes; Pathways in cancer; Thyroid cancer; Hypertrophic cardiomyopathy; Dilated cardiomyopathy	Mammary gland development pathway - Pregnancy and lactation (Stage 3 of 4); Striated muscle contraction pathway; VEGFA-VEGFR2 signaling pathway	Smooth Muscle Contraction; Signaling by ALK fusions and activated point mutants; Striated Muscle Contraction; RHOV GTPase cycle	13	High	1	0
FALSE	High	Master Protein	Q12860	Contactin-1 OS=Homo sapiens OX=9606 GN=CNTN1 PE=1 SV=1	0	54.36	25	25	32	25	1018	113.2	5.9	88.17	25				Pf00041, Pf07679, Pf13927	1272	ENSG00000018236	CNTN1	A8K0H9; A8K0Y3; hsa:1272; Q12860; Q12861; Q14030; Q7M4P0; Q8N466	Cell adhesion molecules		Neurofascin interactions; Activated NOTCH1 Transmits Signal to the Nucleus; NOTCH2 Activation and Transmission of Signal to the Nucleus	5	High	1	0
FALSE	High	Master Protein	Q16143	Beta-synuclein OS=Homo sapiens OX=9606 GN=SNCB PE=1 SV=1	0	53.013	51	16	32	10	134	14.3	4.41	94.08	16				Pf01387	6620	ENSG00000074317	SNCB	hsa:6620; Q16143; Q6IAX7			MTF1 activates gene expression	1	High	1	0
FALSE	High	Master Protein	Q15149	Plectin OS=Homo sapiens OX=9606 GN=PLEC PE=1 SV=3	0	52.716	4	21	26	21	4684	531.5	5.96	76.67	21				Pf00307, Pf00681, Pf03501, Pf17902, Pf18373	5339	ENSG00000178209	PLEC	hsa:5339; Q15148; Q15149; Q16640; Q6S376; Q6S377; Q6S378; Q6S379; Q6S380; Q6S381; Q6S382; Q6S383		Envelope proteins and their potential roles in EDMD physiopathology	Caspase-mediated cleavage of cytoskeletal proteins; Assembly of collagen fibrils and other multimeric structures; Type I hemidesmosome assembly	4	High	1	0
FALSE	High	Master Protein	P62987	Ubiquitin-60S ribosomal protein L40 OS=Homo sapiens OX=9606 GN=UBA52 PE=1 SV=2	0	50.938	43	12	49	12	128	14.7	9.83	150.06	12				Pf00240, Pf01020	7311	ENSG00000221983	UBA52	hsa:7311; P02248; P02249; P02250; P14793; P62987; P62988; Q29120; Q6LBL4; Q6LDU5; Q8WYN8; Q91887; Q91888; Q9BWD6; Q9BX98; Q9UEF2; Q9UEG1; Q9UEK8; Q9UPK7	Ribosome; Ubiquitin mediated proteolysis; Mitophagy; Parkinson disease; Pathways of neurodegeneration; Shigellosis; Kaposi sarcoma-associated herpesvirus infection; Coronavirus disease	DNA replication; Cytoplasmic ribosomal proteins	Separation of Sister Chromatids; The role of GTSE1 in G2/M progression after G2 checkpoint; Aggrephagy; FCERI mediated NF-kB activation; Downstream TCR signaling; Antigen processing: Ubiquitination & Proteasome degradation; Activation of NF-kappaB in B cells; Oxygen-dependent proline hydroxylation of Hypoxia-inducible Factor Alpha; ER-Phagosome pathway; SCF-beta-TrCP mediated degradation of Emi1;…	201	High	1	0
FALSE	High	Master Protein	P61604	10 kDa heat shock protein, mitochondrial OS=Homo sapiens OX=9606 GN=HSPE1 PE=1 SV=2	0	48.928	79	18	26	18	102	10.9	8.92	74.2	18				Pf00166	3336	ENSG00000115541	HSPE1	hsa:3336; O95421; P61604; Q04984; Q53X54; Q9UDH0			RHOG GTPase cycle	1	High	1	0
FALSE	High	Master Protein	P67936	Tropomyosin alpha-4 chain OS=Homo sapiens OX=9606 GN=TPM4 PE=1 SV=3	0	47.318	30	14	33	1	248	28.5	4.69	108.46	14				Pf00261	7171	ENSG00000167460	TPM4	hsa:7171; P07226; P67936; Q15659; Q5U0D9; Q9BU85; Q9H8Q3; Q9UCS1; Q9UCS2; Q9UCS3; Q9UCS4	Cardiac muscle contraction; Adrenergic signaling in cardiomyocytes; Hypertrophic cardiomyopathy; Dilated cardiomyopathy	Striated muscle contraction pathway	Smooth Muscle Contraction; Signaling by ALK fusions and activated point mutants; Striated Muscle Contraction; RHOV GTPase cycle	9	High	1	0
FALSE	High	Master Protein	P16949	Stathmin OS=Homo sapiens OX=9606 GN=STMN1 PE=1 SV=3	0	44.171	52	17	27	17	149	17.3	5.97	76.65	17				Pf00836	3925	ENSG00000117632	STMN1	A2A2D1; B2R4E7; B7Z8N4; D3DPJ5; hsa:3925; P16949	MAPK signaling pathway; MicroRNAs in cancer	Microtubule cytoskeleton regulation; Retinoblastoma gene in cancer; RAC1/PAK1/p38/MMP2 pathway; MAPK signaling pathway; EGF/EGFR signaling pathway; IL-18 signaling pathway	Nuclear signaling by ERBB4	9	High	1	0
FALSE	High	Master Protein	P63027	Vesicle-associated membrane protein 2 OS=Homo sapiens OX=9606 GN=VAMP2 PE=1 SV=3	0	41.689	46	7	17	4	116	12.7	8.13	61.4	7				Pf00957	6844	ENSG00000220205	VAMP2	hsa:6844; P19065; P63027; Q9BUC2	SNARE interactions in vesicular transport; Synaptic vesicle cycle; Insulin secretion; Vasopressin-regulated water reabsorption; Salivary secretion	Synaptic vesicle pathway; Insulin signaling; 7q11.23 copy number variation syndrome; Galanin receptor pathway; Sudden infant death syndrome (SIDS) susceptibility pathways	Translocation of SLC2A4 (GLUT4) to the plasma membrane; Regulation of insulin secretion; Glutamate Neurotransmitter Release Cycle; Serotonin Neurotransmitter Release Cycle; Norepinephrine Neurotransmitter Release Cycle; Dopamine Neurotransmitter Release Cycle; Acetylcholine Neurotransmitter Release Cycle; GABA synthesis, release, reuptake and degradation; Lysosome Vesicle Biogenesis; Golgi Associ…	32	High	1	0
FALSE	High	Master Protein	P07196	Neurofilament light polypeptide OS=Homo sapiens OX=9606 GN=NEFL PE=1 SV=3	0	40.471	23	15	20	11	543	61.5	4.65	57.43	15				Pf00038, Pf04732	4747	ENSG00000277586	NEFL	B9ZVN2; hsa:4747; P07196; Q16154; Q8IU72	Amyotrophic lateral sclerosis; Pathways of neurodegeneration	Amyotrophic lateral sclerosis (ALS); Physico-chemical features and toxicity-associated pathways; NO/cGMP/PKG mediated neuroprotection; Ciliary landscape; Intracellular trafficking proteins involved in CMT neuropathy; CCL18 signaling pathway	Assembly and cell surface presentation of NMDA receptors; RAF/MAP kinase cascade; Ras activation upon Ca2+ influx through NMDA receptor; Unblocking of NMDA receptors, glutamate binding and activation; Negative regulation of NMDA receptor-mediated neuronal transmission; Long-term potentiation	14	High	1	0
FALSE	High	Master Protein	P06733	Alpha-enolase OS=Homo sapiens OX=9606 GN=ENO1 PE=1 SV=2	0	38.759	18	11	15	7	434	47.1	7.39	45.65	11				Pf00113, Pf03952	2023	ENSG00000074800	ENO1	B2RD59; hsa:2023; P06733; P22712; Q16704; Q4TUS4; Q53FT9; Q53HR3; Q658M5; Q6GMP2; Q71V37; Q7Z3V6; Q8WU71; Q96GV1; Q9BT62; Q9UCH6; Q9UM55	Glycolysis / Gluconeogenesis; Metabolic pathways; Carbon metabolism; Biosynthesis of amino acids; RNA degradation; HIF-1 signaling pathway	Clear cell renal cell carcinoma pathways; Metabolic reprogramming in colon cancer; Aerobic glycolysis; IL-18 signaling pathway; Glycolysis and gluconeogenesis	Gluconeogenesis; Glycolysis; Manipulation of host energy metabolism	14	High	1	0
FALSE	High	Master Protein	Q96C19	EF-hand domain-containing protein D2 OS=Homo sapiens OX=9606 GN=EFHD2 PE=1 SV=1	0	36.944	26	11	15	11	240	26.7	5.2	50.76	11				Pf13499	79180	ENSG00000142634	EFHD2	hsa:79180; Q5JYW9; Q96C19			RHOD GTPase cycle	1	High	1	0
FALSE	High	Master Protein	P37840	Alpha-synuclein OS=Homo sapiens OX=9606 GN=SNCA PE=1 SV=1	0	36.138	39	12	22	6	140	14.5	4.7	64.83	12				Pf01387	6622	ENSG00000145335	SNCA	A8K2A4; hsa:6622; P37840; Q13701; Q4JHI3; Q6IAU6	Alzheimer disease; Parkinson disease; Pathways of neurodegeneration	Alzheimer's disease and miRNA effects; Parkin-ubiquitin proteasomal system pathway; Parkinson's disease pathway; Ectoderm differentiation; Ectoderm differentiation; Alzheimer's disease	Amyloid fiber formation	10	High	1	0
FALSE	High	Master Protein	P20020	Plasma membrane calcium-transporting ATPase 1 OS=Homo sapiens OX=9606 GN=ATP2B1 PE=1 SV=4	0	35.618	13	13	15	7	1220	134.6	5.91	45.71	13				Pf00122, Pf00689, Pf00690, Pf00702, Pf12424, Pf13246	490	ENSG00000070961	ATP2B1	hsa:490; P20020; Q12992; Q12993; Q13819; Q13820; Q13821; Q16504; Q93082	Calcium signaling pathway; cGMP-PKG signaling pathway; cAMP signaling pathway; Adrenergic signaling in cardiomyocytes; Aldosterone synthesis and secretion; Endocrine and other factor-regulated calcium reabsorption; Salivary secretion; Pancreatic secretion; Mineral absorption	Vitamin D receptor pathway; Splicing factor NOVA regulated synaptic proteins; Vitamin D-sensitive calcium signaling in depression; Calcium regulation in cardiac cells	Ion homeostasis; Ion transport by P-type ATPases; Sensory processing of sound by inner hair cells of the cochlea; Reduction of cytosolic Ca++ levels	17	High	1	0
FALSE	High	Master Protein	P11137	Microtubule-associated protein 2 OS=Homo sapiens OX=9606 GN=MAP2 PE=1 SV=4	0	35.149	6	15	21	15	1827	199.4	4.91	58.89	15				Pf00418, Pf08377	4133	ENSG00000078018	MAP2	hsa:4133; P11137; Q17S04; Q8IUX2; Q99975; Q99976		Melatonin metabolism and effects; MAPK cascade; Sudden infant death syndrome (SIDS) susceptibility pathways		3	High	1	0
FALSE	High	Master Protein	P63104	14-3-3 protein zeta/delta OS=Homo sapiens OX=9606 GN=YWHAZ PE=1 SV=1	0	34.604	42	13	16	11	245	27.7	4.79	47.09	13				Pf00244	7534	ENSG00000164924	YWHAZ	A8K1N0; B7Z465; hsa:7534; P29213; P29312; P63104; Q32P43; Q5XJ08; Q6GPI2; Q6IN74; Q6NUR9; Q6P3U9; Q86V33	Cell cycle; Oocyte meiosis; PI3K-Akt signaling pathway; Hippo signaling pathway; Hepatitis C; Hepatitis B; Viral carcinogenesis	Cell cycle; Prolactin signaling pathway; Pathogenic Escherichia coli infection; Myometrial relaxation and contraction pathways; Hepatitis B infection; GDNF signaling; Calcium regulation in cardiac cells; Sudden infant death syndrome (SIDS) susceptibility pathways	Translocation of SLC2A4 (GLUT4) to the plasma membrane; TP53 Regulates Metabolic Genes; Negative regulation of NOTCH4 signaling; RHO GTPases activate PKNs; Deactivation of the beta-catenin transactivating complex; Interleukin-3, Interleukin-5 and GM-CSF signaling; Rap1 signalling; Regulation of localization of FOXO transcription factors; Chk1/Chk2(Cds1) mediated inactivation of Cyclin B:Cdk1 comp…	29	High	1	0
FALSE	High	Master Protein	P20340	Ras-related protein Rab-6A OS=Homo sapiens OX=9606 GN=RAB6A PE=1 SV=3	0	34.291	43	9	13	3	208	23.6	5.54	39.82	9				Pf00071	5870	ENSG00000175582	RAB6A	A8K133; B7Z772; F5H668; hsa:5870; P20340; Q1W5D8; Q5U0A8; Q9UBE4			COPI-independent Golgi-to-ER retrograde traffic; RAB GEFs exchange GTP for GDP on RABs; RAB geranylgeranylation; Neutrophil degranulation; Retrograde transport at the Trans-Golgi-Network; Pre-NOTCH Processing in Golgi; TBC/RABGAPs	7	High	1	0
FALSE	High	Master Protein	P11233	Ras-related protein Ral-A OS=Homo sapiens OX=9606 GN=RALA PE=1 SV=1	0	34.266	50	11	14	2	206	23.6	7.11	46.58	11				Pf00071	5898	ENSG00000006451	RALA	A4D1W3; hsa:5898; P11233	Ras signaling pathway; Rap1 signaling pathway; Phospholipase D signaling pathway; Salmonella infection; Pathways in cancer; Colorectal cancer; Pancreatic cancer	RalA downstream regulated genes; Chromosomal and microsatellite instability in colorectal cancer ; Ras signaling; Pancreatic adenocarcinoma pathway; EGF/EGFR signaling pathway	Translocation of SLC2A4 (GLUT4) to the plasma membrane; Gene and protein expression by JAK-STAT signaling after Interleukin-12 stimulation; p38MAPK events	15	High	1	0
FALSE	High	Master Protein	P00558	Phosphoglycerate kinase 1 OS=Homo sapiens OX=9606 GN=PGK1 PE=1 SV=3	0	33.783	23	10	13	10	417	44.6	8.1	41.42	10				Pf00162	5230	ENSG00000102144	PGK1	A8K4W6; B7Z7A9; hsa:5230; P00558; Q5J7W1; Q6IBT6; Q8NI87	Glycolysis / Gluconeogenesis; Metabolic pathways; Carbon metabolism; Biosynthesis of amino acids; HIF-1 signaling pathway	Cori cycle; Photodynamic therapy-induced HIF-1 survival signaling; VEGFA-VEGFR2 signaling pathway; Clear cell renal cell carcinoma pathways; Metabolic reprogramming in colon cancer; Aerobic glycolysis; Glycolysis in senescence; Glycolysis and gluconeogenesis	Gluconeogenesis; Glycolysis; Manipulation of host energy metabolism	16	High	1	0
FALSE	High	Master Protein	Q9NRW1	Ras-related protein Rab-6B OS=Homo sapiens OX=9606 GN=RAB6B PE=1 SV=1	0	33.105	34	9	13	3	208	23.4	5.53	39.14	9				Pf00071	51560	ENSG00000154917	RAB6B	B2R5Z9; B7Z337; D3DND3; hsa:51560; Q92929; Q9NRW1			COPI-independent Golgi-to-ER retrograde traffic; RAB GEFs exchange GTP for GDP on RABs; RAB geranylgeranylation; Retrograde transport at the Trans-Golgi-Network; TBC/RABGAPs	5	High	1	0
FALSE	High	Master Protein	P54289	Voltage-dependent calcium channel subunit alpha-2/delta-1 OS=Homo sapiens OX=9606 GN=CACNA2D1 PE=1 SV=3	0	32.823	14	10	13	10	1103	124.5	5.27	41.43	10				Pf08399, Pf08473, Pf13768	781	ENSG00000153956	CACNA2D1	hsa:781; P54289; Q17R45; Q9UD80; Q9UD81; Q9UD82	MAPK signaling pathway; Cardiac muscle contraction; Adrenergic signaling in cardiomyocytes; Oxytocin signaling pathway; Hypertrophic cardiomyopathy; Arrhythmogenic right ventricular cardiomyopathy; Dilated cardiomyopathy	Arrhythmogenic right ventricular cardiomyopathy; MAPK signaling pathway; VEGFA-VEGFR2 signaling pathway		10	High	1	0
FALSE	High	Master Protein	P61266	Syntaxin-1B OS=Homo sapiens OX=9606 GN=STX1B PE=1 SV=1	0	32.506	31	11	18	10	288	33.2	5.38	54.53	11				Pf00804, Pf05739	112755	ENSG00000099365	STX1B	hsa:112755; P61266; Q15531; Q2VPS2	SNARE interactions in vesicular transport; Synaptic vesicle cycle	Synaptic vesicle pathway	LGI-ADAM interactions; Toxicity of botulinum toxin type C (botC)	5	High	1	0
FALSE	High	Master Protein	P07197	Neurofilament medium polypeptide OS=Homo sapiens OX=9606 GN=NEFM PE=1 SV=3	0	32.063	11	11	15	7	916	102.4	4.91	42.29	11				Pf00038, Pf04732	4741	ENSG00000104722	NEFM	B4DGN2; E9PBF7; hsa:4741; P07197; Q4QRK6	Amyotrophic lateral sclerosis; Pathways of neurodegeneration	Amyotrophic lateral sclerosis (ALS); Physico-chemical features and toxicity-associated pathways; Ciliary landscape		5	High	1	0
FALSE	High	Master Protein	Q01814	Plasma membrane calcium-transporting ATPase 2 OS=Homo sapiens OX=9606 GN=ATP2B2 PE=1 SV=2	0	31.99	9	10	13	5	1243	136.8	5.91	35.84	10				Pf00122, Pf00689, Pf00690, Pf08282, Pf12424, Pf13246	491	ENSG00000157087	ATP2B2	hsa:491; O00766; Q01814; Q12994; Q16818	Calcium signaling pathway; cGMP-PKG signaling pathway; cAMP signaling pathway; Adrenergic signaling in cardiomyocytes; Aldosterone synthesis and secretion; Endocrine and other factor-regulated calcium reabsorption; Salivary secretion; Pancreatic secretion; Mineral absorption	Vitamin D-sensitive calcium signaling in depression; PKC-gamma calcium signaling pathway in ataxia; Calcium regulation in cardiac cells	Ion homeostasis; Ion transport by P-type ATPases; Reduction of cytosolic Ca++ levels	15	High	1	0
FALSE	High	Master Protein	P60709	Actin, cytoplasmic 1 OS=Homo sapiens OX=9606 GN=ACTB PE=1 SV=1	0	30.753	28	11	16	11	375	41.7	5.48	39.23	11				Pf00022	60	ENSG00000075624	ACTB	hsa:60; P02570; P60709; P70514; P99021; Q11211; Q64316; Q75MN2; Q96B34; Q96HG5	Rap1 signaling pathway; Phagosome; Apoptosis; Hippo signaling pathway; Focal adhesion; Adherens junction; Tight junction; Platelet activation; Neutrophil extracellular trap formation; Leukocyte transendothelial migration; Thermogenesis; Regulation of actin cytoskeleton; Thyroid hormone signaling pathway; Oxytocin signaling pathway; Gastric acid secretion; Amyotrophic lateral sclerosis; Bacterial …	Arrhythmogenic right ventricular cardiomyopathy; Pathogenic Escherichia coli infection; Common pathways underlying drug addiction; Myometrial relaxation and contraction pathways; Focal adhesion; Fas ligand pathway and stress induction of heat shock proteins; Ebola virus infection in host; Acute viral myocarditis; Thermogenesis; Mechanoregulation and pathology of YAP/TAZ via Hippo and non-Hippo me…	Recycling pathway of L1; Translocation of SLC2A4 (GLUT4) to the plasma membrane; RHO GTPases activate IQGAPs; RHO GTPases Activate Formins; Clathrin-mediated endocytosis; UCH proteinases; Interaction between L1 and Ankyrins; Prefoldin mediated transfer of substrate to CCT/TriC; Regulation of actin dynamics for phagocytic cup formation; FCGR3A-mediated phagocytosis; RHO GTPases Activate WASPs and …	77	High	1	0
FALSE	High	Master Protein	P14618	Pyruvate kinase PKM OS=Homo sapiens OX=9606 GN=PKM PE=1 SV=4	0	30.199	26	8	11	8	531	57.9	7.84	39.29	8				Pf00224, Pf02887	5315	ENSG00000067225	PKM	A6NFK3; B2R5N8; B3KRY0; B4DFX8; B4DUU6; hsa:5315; P14618; P14786; Q53GK4; Q96E76; Q9BWB5; Q9UCV6; Q9UPF2	Glycolysis / Gluconeogenesis; Pyruvate metabolism; Metabolic pathways; Carbon metabolism; Biosynthesis of amino acids; Glucagon signaling pathway; Type II diabetes mellitus; Human papillomavirus infection; Viral carcinogenesis; Central carbon metabolism in cancer	Photodynamic therapy-induced HIF-1 survival signaling; Amino acid metabolism; Clear cell renal cell carcinoma pathways; Metabolic reprogramming in colon cancer; Aerobic glycolysis; Glycolysis in senescence; Glucose metabolism in triple-negative breast cancer cells; Glycolysis and gluconeogenesis	Neutrophil degranulation	19	High	1	0
FALSE	High	Master Protein	Q13885	Tubulin beta-2A chain OS=Homo sapiens OX=9606 GN=TUBB2A PE=1 SV=1	0	30.198	18	8	11	2	445	49.9	4.89	29.72	8				Pf00091, Pf03953	7280	ENSG00000137267	TUBB2A	hsa:7280; Q13885; Q6FGZ8; Q8IWR2	Phagosome; Gap junction; Alzheimer disease; Parkinson disease; Amyotrophic lateral sclerosis; Huntington disease; Prion disease; Pathways of neurodegeneration; Pathogenic Escherichia coli infection; Salmonella infection	Alzheimer's disease and miRNA effects; Pathogenic Escherichia coli infection; Parkin-ubiquitin proteasomal system pathway; Alzheimer's disease	Recycling pathway of L1; COPI-dependent Golgi-to-ER retrograde traffic; Separation of Sister Chromatids; The role of GTSE1 in G2/M progression after G2 checkpoint; Translocation of SLC2A4 (GLUT4) to the plasma membrane; Microtubule-dependent trafficking of connexons from Golgi to the plasma membrane; Gap junction assembly; MHC class II antigen presentation; Resolution of Sister Chromatid Cohesion…	44	High	1	0
FALSE	High	Master Protein	Q16623	Syntaxin-1A OS=Homo sapiens OX=9606 GN=STX1A PE=1 SV=1	0	29.615	29	11	13	10	288	33	5.24	40.05	11				Pf00804, Pf05739	6804	ENSG00000106089	STX1A	hsa:6804; O15447; O15448; Q12936; Q16623; Q75MD9; Q7Z5K3; Q9BPZ6	SNARE interactions in vesicular transport; Synaptic vesicle cycle; Insulin secretion; Huntington disease; Pathways of neurodegeneration; Amphetamine addiction	Serotonin transporter activity; Synaptic vesicle pathway; Disruption of postsynaptic signaling by CNV; 7q11.23 copy number variation syndrome; Monoamine transport	Regulation of insulin secretion; Glutamate Neurotransmitter Release Cycle; Serotonin Neurotransmitter Release Cycle; Norepinephrine Neurotransmitter Release Cycle; Dopamine Neurotransmitter Release Cycle; Acetylcholine Neurotransmitter Release Cycle; GABA synthesis, release, reuptake and degradation; Insertion of tail-anchored proteins into the endoplasmic reticulum membrane; LGI-ADAM interaction…	25	High	1	0
FALSE	High	Master Protein	Q16352	Alpha-internexin OS=Homo sapiens OX=9606 GN=INA PE=1 SV=2	0	29.489	21	11	16	7	499	55.4	5.4	42.56	11				Pf00038, Pf04732	9118	ENSG00000148798	INA	B1AQK0; hsa:9118; Q16352; Q9BRC5				0	High	1	0
FALSE	High	Master Protein	P09104	Gamma-enolase OS=Homo sapiens OX=9606 GN=ENO2 PE=1 SV=3	0	28.993	17	8	11	4	434	47.2	5.03	35.08	8				Pf00113, Pf03952	2026	ENSG00000111674	ENO2	B7Z2X9; hsa:2026; P09104; Q96J33	Glycolysis / Gluconeogenesis; Metabolic pathways; Carbon metabolism; Biosynthesis of amino acids; RNA degradation; HIF-1 signaling pathway	Clear cell renal cell carcinoma pathways; Glycolysis and gluconeogenesis	Gluconeogenesis; Glycolysis	10	High	1	0
FALSE	High	Master Protein	P07437	Tubulin beta chain OS=Homo sapiens OX=9606 GN=TUBB PE=1 SV=2	0	28.634	21	8	11	2	444	49.6	4.89	29.84	8				Pf00091, Pf03953	203068	ENSG00000183311; ENSG00000196230; ENSG00000224156; ENSG00000227739; ENSG00000229684; ENSG00000232421; ENSG00000232575; ENSG00000235067	TUBB	hsa:203068; P05218; P07437; Q8WUC1; Q9CY33	Phagosome; Gap junction; Alzheimer disease; Parkinson disease; Amyotrophic lateral sclerosis; Huntington disease; Prion disease; Pathways of neurodegeneration; Pathogenic Escherichia coli infection; Salmonella infection	Alzheimer's disease and miRNA effects; Pathogenic Escherichia coli infection; Parkin-ubiquitin proteasomal system pathway; Alzheimer's disease	Recruitment of NuMA to mitotic centrosomes; Potential therapeutics for SARS; Neutrophil degranulation; Regulation of PLK1 Activity at G2/M Transition; Loss of Nlp from mitotic centrosomes; Recruitment of mitotic centrosome proteins and complexes; Anchoring of the basal body to the plasma membrane; AURKA Activation by TPX2	23	High	1	0
FALSE	High	Master Protein	P11234	Ras-related protein Ral-B OS=Homo sapiens OX=9606 GN=RALB PE=1 SV=1	0	28.356	48	10	12	1	206	23.4	6.62	39.98	10				Pf00071	5899	ENSG00000144118	RALB	B4E040; hsa:5899; P11234; Q53T32; Q6ZS74	Ras signaling pathway; Rap1 signaling pathway; Phospholipase D signaling pathway; Pathways in cancer; Colorectal cancer; Pancreatic cancer	Chromosomal and microsatellite instability in colorectal cancer ; Ras signaling; Pancreatic adenocarcinoma pathway; Ciliary landscape; EGF/EGFR signaling pathway	p38MAPK events	12	High	1	0
FALSE	High	Master Protein	P49418	Amphiphysin OS=Homo sapiens OX=9606 GN=AMPH PE=1 SV=1	0	28.256	18	9	12	8	695	76.2	4.64	39.83	9				Pf03114, Pf14604	273	ENSG00000078053	AMPH	A4D1X8; A4D1X9; hsa:273; O43538; P49418; Q75MJ8; Q75MK5; Q75MM3; Q8N4G0	Endocytosis; Fc gamma R-mediated phagocytosis	DYRK1A; Monoamine transport	Clathrin-mediated endocytosis	5	High	1	0
FALSE	High	Master Protein	P10636	Microtubule-associated protein tau OS=Homo sapiens OX=9606 GN=MAPT PE=1 SV=5	0	28.134	17	12	16	12	758	78.9	6.71	44	12				Pf00418	4137	ENSG00000186868; ENSG00000276155; ENSG00000277956	MAPT	hsa:4137; P10636; P18518; Q14799; Q15549; Q15550; Q15551; Q1RMF6; Q53YB1; Q5CZI7; Q5XWF0; Q6QT54; Q9UDJ3; Q9UMH0; Q9UQ96	MAPK signaling pathway; Alzheimer disease; Parkinson disease; Pathways of neurodegeneration	IL-5 signaling pathway; Microtubule cytoskeleton regulation; Alzheimer's disease and miRNA effects; Brain-derived neurotrophic factor (BDNF) signaling pathway; Kit receptor signaling pathway; Copper homeostasis; MAPK signaling pathway; IL-2 signaling pathway; Inclusion body myositis; Alzheimer's disease; DYRK1A; Notch signaling pathway	Caspase-mediated cleavage of cytoskeletal proteins	17	High	1	0
FALSE	High	Master Protein	P23528	Cofilin-1 OS=Homo sapiens OX=9606 GN=CFL1 PE=1 SV=3	0	27.928	49	10	14	5	166	18.5	8.09	34	10				Pf00241	1072	ENSG00000172757	CFL1	B3KUQ1; hsa:1072; P23528; Q53Y87; Q9UCA2	Axon guidance; Fc gamma R-mediated phagocytosis; Regulation of actin cytoskeleton; Pertussis; Human immunodeficiency virus 1 infection	Brain-derived neurotrophic factor (BDNF) signaling pathway; VEGFA-VEGFR2 signaling pathway; EGF/EGFR signaling pathway; Envelope proteins and their potential roles in EDMD physiopathology; 7q11.23 copy number variation syndrome; Neuroinflammation and glutamatergic signaling; CCL18 signaling pathway; Regulation of actin cytoskeleton; G13 signaling pathway	Platelet degranulation ; RHO GTPases Activate ROCKs; Gene and protein expression by JAK-STAT signaling after Interleukin-12 stimulation; Regulation of actin dynamics for phagocytic cup formation; Sema3A PAK dependent Axon repulsion; EPHB-mediated forward signaling	20	High	1	0
FALSE	High	Master Protein	Q01082	Spectrin beta chain, non-erythrocytic 1 OS=Homo sapiens OX=9606 GN=SPTBN1 PE=1 SV=2	0	27.633	3	7	10	7	2364	274.4	5.57	32.17	7				Pf00169, Pf00307, Pf00435	6711	ENSG00000115306	SPTBN1	B2RP63; hsa:6711; O60837; Q01082; Q16057; Q53R99; Q59ER3; Q8IX99		TGF-beta signaling pathway; Sudden infant death syndrome (SIDS) susceptibility pathways	COPI-mediated anterograde transport; RAF/MAP kinase cascade; NCAM signaling for neurite out-growth; Interaction between L1 and Ankyrins; Nephrin family interactions; RHOU GTPase cycle; Signaling by FLT3 fusion proteins; RHOV GTPase cycle; Sensory processing of sound by inner hair cells of the cochlea; Sensory processing of sound by outer hair cells of the cochlea	12	High	1	0
FALSE	High	Master Protein	Q00577	Transcriptional activator protein Pur-alpha OS=Homo sapiens OX=9606 GN=PURA PE=1 SV=2	0	27.614	31	9	11	9	322	34.9	6.44	34.44	9				Pf04845	5813	ENSG00000185129	PURA	hsa:5813; Q00577		Exercise-induced circadian regulation		1	High	1	0
FALSE	High	Master Protein	P23634	Plasma membrane calcium-transporting ATPase 4 OS=Homo sapiens OX=9606 GN=ATP2B4 PE=1 SV=2	0	27.487	7	7	9	2	1241	137.8	6.6	26.46	7				Pf00122, Pf00689, Pf00690, Pf00702, Pf12424, Pf13246	493	ENSG00000058668	ATP2B4	B1APW5; B1APW6; hsa:493; P23634; Q13450; Q13452; Q13455; Q16817; Q7Z3S1	Calcium signaling pathway; cGMP-PKG signaling pathway; cAMP signaling pathway; Adrenergic signaling in cardiomyocytes; Aldosterone synthesis and secretion; Endocrine and other factor-regulated calcium reabsorption; Salivary secretion; Pancreatic secretion; Mineral absorption	Vitamin D-sensitive calcium signaling in depression	Ion homeostasis; Ion transport by P-type ATPases; Reduction of cytosolic Ca++ levels	13	High	1	0
FALSE	High	Master Protein	P40926	Malate dehydrogenase, mitochondrial OS=Homo sapiens OX=9606 GN=MDH2 PE=1 SV=3	0	26.859	36	9	10	9	338	35.5	8.68	33.82	9				Pf00056, Pf02866	4191	ENSG00000146701	MDH2	A8K414; B2RE78; B4DE44; E9PDB2; hsa:4191; O43682; P40926	Citrate cycle (TCA cycle); Cysteine and methionine metabolism; Pyruvate metabolism; Glyoxylate and dicarboxylate metabolism; Metabolic pathways; Carbon metabolism	Amino acid metabolism; Metabolic reprogramming in colon cancer; NAD metabolism in oncogene-induced senescence and mitochondrial dysfunction-associated senescence; Glycolysis and gluconeogenesis; TCA cycle (aka Krebs or citric acid cycle)	Citric acid cycle (TCA cycle); Gluconeogenesis	13	High	1	0
FALSE	High	Master Protein	Q8N9I0	Synaptotagmin-2 OS=Homo sapiens OX=9606 GN=SYT2 PE=1 SV=2	0	26.761	18	10	13	5	419	46.8	7.99	35.46	10				Pf00168	127833	ENSG00000143858	SYT2	hsa:127833; Q496K5; Q8N9I0; Q8NBE5			Cargo recognition for clathrin-mediated endocytosis; Neurexins and neuroligins; Toxicity of botulinum toxin type B (botB)	4	High	1	0
FALSE	High	Master Protein	P38159	RNA-binding motif protein, X chromosome OS=Homo sapiens OX=9606 GN=RBMX PE=1 SV=3	0	26.634	17	8	10	8	391	42.3	10.05	36.2	8				Pf00076, Pf08081	27316	ENSG00000147274	RBMX	B4E3U4; D3DWH0; E9PG86; hsa:27316; P38159; Q5JQ67; Q8N8Y7; Q969R3	Spliceosome	mRNA processing	mRNA Splicing - Major Pathway; Processing of Capped Intron-Containing Pre-mRNA; RND2 GTPase cycle; RND1 GTPase cycle; RHOBTB2 GTPase cycle; RHOBTB1 GTPase cycle; RND3 GTPase cycle	9	High	1	0
FALSE	High	Master Protein	P13591	Neural cell adhesion molecule 1 OS=Homo sapiens OX=9606 GN=NCAM1 PE=1 SV=3	0	25.32	9	9	14	9	858	94.5	4.87	41.84	9				Pf00041, Pf07679, Pf13927	4684	ENSG00000149294	NCAM1	A8K8T8; hsa:4684; P13591; P13592; P13593; Q05C58; Q15829; Q16180; Q16209; Q59FL7; Q86X47; Q96CJ3	Cell adhesion molecules; Prion disease	Brain-derived neurotrophic factor (BDNF) signaling pathway; Cardiac progenitor differentiation; Prion disease pathway	ECM proteoglycans; NCAM1 interactions; RAF/MAP kinase cascade; Signal transduction by L1; Interferon gamma signaling	11	High	1	0
FALSE	High	Master Protein	Q15843	NEDD8 OS=Homo sapiens OX=9606 GN=NEDD8 PE=1 SV=1	0	25.101	59	7	10	7	81	9.1	8.43	32.79	7				Pf00240	4738	ENSG00000129559; ENSG00000285246	NEDD8	hsa:4738; Q15843; Q3SXN8; Q6LES6		EGF/EGFR signaling pathway	UCH proteinases; Neddylation; Cargo recognition for clathrin-mediated endocytosis; TGF-beta receptor signaling activates SMADs; Iron uptake and transport	6	High	1	0
FALSE	High	Master Protein	P52565	Rho GDP-dissociation inhibitor 1 OS=Homo sapiens OX=9606 GN=ARHGDIA PE=1 SV=3	0	25.033	25	8	13	8	204	23.2	5.11	41.28	8				Pf02115	396	ENSG00000141522	ARHGDIA	A8MXW0; B2R5X1; B4DDD3; B4DUV9; hsa:396; P52565; Q6IBM5	Neurotrophin signaling pathway; Vasopressin-regulated water reabsorption	Ciliary landscape; Nephrotic syndrome	CDC42 GTPase cycle; RAC1 GTPase cycle; RHOH GTPase cycle; RHOC GTPase cycle; RHOA GTPase cycle; RHOG GTPase cycle; RAC2 GTPase cycle; Axonal growth inhibition (RHOA activation); Axonal growth stimulation	13	High	1	0
FALSE	High	Master Protein	Q15121	Astrocytic phosphoprotein PEA-15 OS=Homo sapiens OX=9606 GN=PEA15 PE=1 SV=2	0	24.785	28	6	9	6	130	15	5.02	29.97	6				Pf01335	8682	ENSG00000162734	PEA15	B1AKZ3; hsa:8682; O00511; Q15121		Apoptosis modulation and signaling	RAF/MAP kinase cascade; RAF-independent MAPK1/3 activation	3	High	1	0
FALSE	High	Master Protein	P23763	Vesicle-associated membrane protein 1 OS=Homo sapiens OX=9606 GN=VAMP1 PE=1 SV=1	0	23.994	31	6	10	3	118	12.9	6.65	34.44	6				Pf00957	6843	ENSG00000139190	VAMP1	A8MVP3; D3DUR3; hsa:6843; O75468; P23763; Q15857; Q6FG94; Q8IVC9	SNARE interactions in vesicular transport		Toxicity of botulinum toxin type G (botG); Toxicity of botulinum toxin type D (botD); Toxicity of botulinum toxin type F (botF)	4	High	1	0
FALSE	High	Master Protein	P17600	Synapsin-1 OS=Homo sapiens OX=9606 GN=SYN1 PE=1 SV=3	0	23.868	19	9	13	9	705	74.1	9.83	40.63	9				Pf02078, Pf02750, Pf10581	6853	ENSG00000008056	SYN1	B1AJQ1; hsa:6853; O75825; P17600; Q5H9A9		Synaptic vesicle pathway; Brain-derived neurotrophic factor (BDNF) signaling pathway; GDNF signaling; Monoamine transport	Serotonin Neurotransmitter Release Cycle; Dopamine Neurotransmitter Release Cycle; Sensory processing of sound by inner hair cells of the cochlea	7	High	1	0
FALSE	High	Master Protein	Q9BVA1	Tubulin beta-2B chain OS=Homo sapiens OX=9606 GN=TUBB2B PE=1 SV=1	0	23.64	18	7	10	1	445	49.9	4.89	25.67	7				Pf00091, Pf03953	347733	ENSG00000137285	TUBB2B	A8K068; hsa:347733; Q9BVA1	Phagosome; Gap junction; Alzheimer disease; Parkinson disease; Amyotrophic lateral sclerosis; Huntington disease; Prion disease; Pathways of neurodegeneration; Pathogenic Escherichia coli infection; Salmonella infection	Alzheimer's disease and miRNA effects; Pathogenic Escherichia coli infection; Parkin-ubiquitin proteasomal system pathway; Alzheimer's disease	Recycling pathway of L1; COPI-dependent Golgi-to-ER retrograde traffic; Separation of Sister Chromatids; The role of GTSE1 in G2/M progression after G2 checkpoint; Translocation of SLC2A4 (GLUT4) to the plasma membrane; Microtubule-dependent trafficking of connexons from Golgi to the plasma membrane; Gap junction assembly; MHC class II antigen presentation; Resolution of Sister Chromatid Cohesion…	44	High	1	0
FALSE	High	Master Protein	P62820	Ras-related protein Rab-1A OS=Homo sapiens OX=9606 GN=RAB1A PE=1 SV=3	0	22.829	51	10	12	8	205	22.7	6.21	35.44	10				Pf00071	5861	ENSG00000138069	RAB1A	hsa:5861; P11476; P62820; Q6FIE7; Q96N61; Q9Y3T2	Autophagy; Amyotrophic lateral sclerosis; Pathways of neurodegeneration; Pathogenic Escherichia coli infection; Legionellosis		COPI-dependent Golgi-to-ER retrograde traffic; COPI-mediated anterograde transport; RAB GEFs exchange GTP for GDP on RABs; RAB geranylgeranylation; COPII-mediated vesicle transport; Golgi Cisternae Pericentriolar Stack Reorganization	11	High	1	0
FALSE	High	Master Protein	P68371	Tubulin beta-4B chain OS=Homo sapiens OX=9606 GN=TUBB4B PE=1 SV=1	0	22.691	18	8	10	2	445	49.8	4.89	27.67	8				Pf00091, Pf03953	10383	ENSG00000188229	TUBB4B	A2BFA2; hsa:10383; P05217; P68371	Phagosome; Gap junction; Alzheimer disease; Parkinson disease; Amyotrophic lateral sclerosis; Huntington disease; Prion disease; Pathways of neurodegeneration; Pathogenic Escherichia coli infection; Salmonella infection	Alzheimer's disease and miRNA effects; Pathogenic Escherichia coli infection; Parkin-ubiquitin proteasomal system pathway; Alzheimer's disease	Recycling pathway of L1; COPI-dependent Golgi-to-ER retrograde traffic; Separation of Sister Chromatids; The role of GTSE1 in G2/M progression after G2 checkpoint; Translocation of SLC2A4 (GLUT4) to the plasma membrane; Microtubule-dependent trafficking of connexons from Golgi to the plasma membrane; Gap junction assembly; MHC class II antigen presentation; Resolution of Sister Chromatid Cohesion…	51	High	1	0
FALSE	High	Master Protein	P05026	Sodium/potassium-transporting ATPase subunit beta-1 OS=Homo sapiens OX=9606 GN=ATP1B1 PE=1 SV=1	0	22.634	20	7	11	7	303	35	8.53	24.16	7				Pf00287	481	ENSG00000143153	ATP1B1	hsa:481; P05026; Q5TGZ3	cGMP-PKG signaling pathway; cAMP signaling pathway; Cardiac muscle contraction; Adrenergic signaling in cardiomyocytes; Insulin secretion; Thyroid hormone synthesis; Thyroid hormone signaling pathway; Aldosterone synthesis and secretion; Aldosterone-regulated sodium reabsorption; Endocrine and other factor-regulated calcium reabsorption; Proximal tubule bicarbonate reclamation; Salivary secretion…	Proximal tubule transport; Calcium regulation in cardiac cells	Ion homeostasis; Ion transport by P-type ATPases; Potential therapeutics for SARS; Basigin interactions	24	High	1	0
FALSE	High	Master Protein	P27824	Calnexin OS=Homo sapiens OX=9606 GN=CANX PE=1 SV=2	0	22.508	11	7	10	7	592	67.5	4.6	31.18	7				Pf00262	821	ENSG00000127022; ENSG00000283777	CANX	B2R5V8; B4DGP8; B4E2T8; D3DWQ3; D6R9K3; hsa:821; P27824	Protein processing in endoplasmic reticulum; Phagosome; Antigen processing and presentation; Thyroid hormone synthesis; Human T-cell leukemia virus 1 infection		MHC class II antigen presentation; Antigen Presentation: Folding, assembly and peptide loading of class I MHC; Assembly of Viral Components at the Budding Site; Calnexin/calreticulin cycle; Interleukin-35 Signalling; Interleukin-27 signaling; Maturation of spike protein; Maturation of spike protein	13	High	1	0
FALSE	High	Master Protein	P78352	Disks large homolog 4 OS=Homo sapiens OX=9606 GN=DLG4 PE=1 SV=3	0	22.506	10	7	11	6	724	80.4	5.88	34.34	7				Pf00018, Pf00595, Pf00625, Pf10600, Pf10608	1742	ENSG00000132535	DLG4	B7Z1S1; G5E939; hsa:1742; P78352; Q92941; Q9UKK8	Hippo signaling pathway; Glutamatergic synapse; Huntington disease; Pathways of neurodegeneration; Cocaine addiction	BDNF-TrkB signaling; NO/cGMP/PKG mediated neuroprotection; Synaptic signaling pathways associated with autism spectrum disorder; Fragile X syndrome	Assembly and cell surface presentation of NMDA receptors; RHO GTPases activate CIT; RAF/MAP kinase cascade; LGI-ADAM interactions; Synaptic adhesion-like molecules; Ras activation upon Ca2+ influx through NMDA receptor; Unblocking of NMDA receptors, glutamate binding and activation; Negative regulation of NMDA receptor-mediated neuronal transmission; Long-term potentiation; Signaling by ERBB4; Ne…	23	High	1	0
FALSE	High	Master Protein	P18669	Phosphoglycerate mutase 1 OS=Homo sapiens OX=9606 GN=PGAM1 PE=1 SV=2	0	22.498	29	6	7	6	254	28.8	7.18	20.67	6				Pf00300	5223	ENSG00000171314	PGAM1	hsa:5223; P18669; Q9BWC0	Glycolysis / Gluconeogenesis; Glycine, serine and threonine metabolism; Metabolic pathways; Carbon metabolism; Biosynthesis of amino acids; Glucagon signaling pathway; Central carbon metabolism in cancer	Cori cycle; Metabolic reprogramming in colon cancer; Glycolysis and gluconeogenesis	Neutrophil degranulation; Gluconeogenesis; Glycolysis	13	High	1	0
FALSE	High	Master Protein	Q00610	Clathrin heavy chain 1 OS=Homo sapiens OX=9606 GN=CLTC PE=1 SV=5	0	22.35	8	9	10	9	1675	191.5	5.69	31.07	9				Pf00637, Pf01394, Pf09268, Pf13838	1213	ENSG00000141367	CLTC	D3DU00; hsa:1213; Q00610; Q6N0A0; Q86TF2	Lysosome; Endocytosis; Synaptic vesicle cycle; Endocrine and other factor-regulated calcium reabsorption; Huntington disease; Bacterial invasion of epithelial cells	Synaptic vesicle pathway; VEGFA-VEGFR2 signaling pathway; Ebola virus infection in host; Fragile X syndrome; 7q11.23 copy number variation syndrome; Complement and coagulation cascades	Recycling pathway of L1; MHC class II antigen presentation; Lysosome Vesicle Biogenesis; Cargo recognition for clathrin-mediated endocytosis; ALK mutants bind TKIs; Signaling by ALK fusions and activated point mutants; RHOU GTPase cycle; WNT5A-dependent internalization of FZD4; EPH-ephrin mediated repulsion of cells; LDL clearance; Retrograde neurotrophin signalling; WNT5A-dependent internalizati…	31	High	1	0
FALSE	High	Master Protein	P04075	Fructose-bisphosphate aldolase A OS=Homo sapiens OX=9606 GN=ALDOA PE=1 SV=2	0	21.929	18	7	9	7	364	39.4	8.09	30.39	7				Pf00274	226	ENSG00000149925	ALDOA	B4DXI7; hsa:226; P04075; Q6FH76; Q6FI10; Q96B15; Q9BWD9; Q9UCN2	Glycolysis / Gluconeogenesis; Pentose phosphate pathway; Fructose and mannose metabolism; Metabolic pathways; Carbon metabolism; Biosynthesis of amino acids; HIF-1 signaling pathway	VEGFA-VEGFR2 signaling pathway; Clear cell renal cell carcinoma pathways; Aerobic glycolysis; 16p11.2 proximal deletion syndrome; Glycolysis and gluconeogenesis; Sudden infant death syndrome (SIDS) susceptibility pathways	Platelet degranulation ; Neutrophil degranulation; Gluconeogenesis; Glycolysis	17	High	1	0
FALSE	High	Master Protein	P60201	Myelin proteolipid protein OS=Homo sapiens OX=9606 GN=PLP1 PE=1 SV=2	0	21.792	25	6	12	6	277	30.1	8.35	28.96	6				Pf01275	5354	ENSG00000123560	PLP1	hsa:5354; P04400; P06905; P60201; Q502Y1; Q6FHZ6		Glial cell differentiation; Sudden infant death syndrome (SIDS) susceptibility pathways		2	High	1	0
FALSE	High	Master Protein	P61764	Syntaxin-binding protein 1 OS=Homo sapiens OX=9606 GN=STXBP1 PE=1 SV=1	0	21.501	14	6	8	6	594	67.5	6.96	25.04	6				Pf00995	6812	ENSG00000136854	STXBP1	B1AM97; hsa:6812; P61764; Q28208; Q62759; Q64320; Q68CM6; Q96TG8	Synaptic vesicle cycle	Synaptic vesicle pathway; Rett syndrome causing genes; EGF/EGFR signaling pathway; Insulin signaling	Regulation of insulin secretion; Neurexins and neuroligins	7	High	1	0
FALSE	High	Master Protein	P61019	Ras-related protein Rab-2A OS=Homo sapiens OX=9606 GN=RAB2A PE=1 SV=1	0	21.23	29	7	9	6	212	23.5	6.54	27	7				Pf00071	5862	ENSG00000104388	RAB2A	B2R5W8; B4DMQ5; hsa:5862; P08886; P61019	AMPK signaling pathway	Focal adhesion: PI3K-Akt-mTOR-signaling pathway; Ciliary landscape	RAB geranylgeranylation; Golgi Cisternae Pericentriolar Stack Reorganization	5	High	1	0
FALSE	High	Master Protein	P15531	Nucleoside diphosphate kinase A OS=Homo sapiens OX=9606 GN=NME1 PE=1 SV=1	0	21.136	36	7	12	7	152	17.1	6.19	33.92	7				Pf00334	4830	ENSG00000239672	NME1	hsa:4830; P15531; Q6FGK3; Q86XQ2; Q9UDJ6	Purine metabolism; Pyrimidine metabolism; Drug metabolism; Metabolic pathways; Nucleotide metabolism; Biosynthesis of cofactors	Pyrimidine metabolism	Interconversion of nucleotide di- and triphosphates; Azathioprine ADME	9	High	1	0
FALSE	High	Master Protein	Q15084	Protein disulfide-isomerase A6 OS=Homo sapiens OX=9606 GN=PDIA6 PE=1 SV=1	0	20.782	20	7	11	7	440	48.1	5.08	34.26	7				Pf00085	10130	ENSG00000143870	PDIA6	B3KY95; B5MCQ5; B7Z254; B7Z4M8; F8WA83; hsa:10130; Q15084; Q53RC7; Q6ZSH5; Q99778	Protein processing in endoplasmic reticulum	Photodynamic therapy-induced unfolded protein response; VEGFA-VEGFR2 signaling pathway	Regulation of Insulin-like Growth Factor (IGF) transport and uptake by Insulin-like Growth Factor Binding Proteins (IGFBPs); Post-translational protein phosphorylation; XBP1(S) activates chaperone genes	6	High	1	0
FALSE	High	Master Protein	P61106	Ras-related protein Rab-14 OS=Homo sapiens OX=9606 GN=RAB14 PE=1 SV=4	0	20.754	30	8	9	5	215	23.9	6.21	22.85	8				Pf00071	51552	ENSG00000119396	RAB14	B3KR31; hsa:51552; P35287; P61106; Q5JVD4; Q6Q7K5; Q969L0; Q9UI11	AMPK signaling pathway	Focal adhesion: PI3K-Akt-mTOR-signaling pathway; Ciliary landscape	Translocation of SLC2A4 (GLUT4) to the plasma membrane; RAB GEFs exchange GTP for GDP on RABs; RAB geranylgeranylation; Neutrophil degranulation; Synthesis of PIPs at the plasma membrane	8	High	1	0
FALSE	High	Master Protein	P12532	Creatine kinase U-type, mitochondrial OS=Homo sapiens OX=9606 GN=CKMT1A PE=1 SV=1	0	20.381	8	6	8	6	417	47	8.34	23.84	6				Pf00217, Pf02807	1159; 548596	ENSG00000223572; ENSG00000237289	CKMT1A; CKMT1B	B4DIT8; B7ZA09; hsa:1159; hsa:548596; P12532; Q0VAM3; Q32NF6; Q53FC4	Arginine and proline metabolism; Metabolic pathways		Creatine metabolism	3	High	1	0
FALSE	High	Master Protein	P09471	Guanine nucleotide-binding protein G(o) subunit alpha OS=Homo sapiens OX=9606 GN=GNAO1 PE=1 SV=4	0	20.173	26	7	12	6	354	40	5.53	34.29	7				Pf00503	2775	ENSG00000087258	GNAO1	hsa:2775; P09471; P29777; Q8TD72; Q9UMV4	Rap1 signaling pathway; Circadian entrainment; Retrograde endocannabinoid signaling; Glutamatergic synapse; Cholinergic synapse; Serotonergic synapse; GABAergic synapse; Dopaminergic synapse; Long-term depression; Estrogen signaling pathway; Melanogenesis; Oxytocin signaling pathway; Relaxin signaling pathway; Morphine addiction; Alcoholism; Chagas disease; Toxoplasmosis; Human cytomegalovirus in…	Thyroid stimulating hormone (TSH) signaling pathway; Corticotropin-releasing hormone signaling pathway; G protein signaling pathways; Rett syndrome causing genes; Male infertility; Purinergic signaling; Calcium regulation in cardiac cells; Serotonin HTR1 group and FOS pathway	Ca2+ pathway	28	High	1	0
FALSE	High	Master Protein	Q16555	Dihydropyrimidinase-related protein 2 OS=Homo sapiens OX=9606 GN=DPYSL2 PE=1 SV=1	0	20.12	19	9	10	5	572	62.3	6.38	28.65	9				Pf01979	1808	ENSG00000092964	DPYSL2	A8K5H2; B4DR31; D3DSS7; hsa:1808; O00424; Q16555	Axon guidance	Microtubule cytoskeleton regulation; Brain-derived neurotrophic factor (BDNF) signaling pathway	Recycling pathway of L1; CRMPs in Sema3A signaling	5	High	1	0
FALSE	High	Master Protein	Q96QR8	Transcriptional activator protein Pur-beta OS=Homo sapiens OX=9606 GN=PURB PE=1 SV=3	0	19.829	29	6	9	6	312	33.2	5.43	27.43	6				Pf04845	5814	ENSG00000146676	PURB	A4D2L7; hsa:5814; Q96QR8				0	High	1	0
FALSE	High	Master Protein	P51149	Ras-related protein Rab-7a OS=Homo sapiens OX=9606 GN=RAB7A PE=1 SV=1	0	19.767	39	6	7	6	207	23.5	6.7	21.05	6				Pf00071	7879	ENSG00000075785	RAB7A	A8K3V6; hsa:7879; P51149; Q9NWJ0; Q9UPB0	Mitophagy; Autophagy; Endocytosis; Phagosome; Salmonella infection; Amoebiasis; Tuberculosis	Ebola virus infection in host; Autosomal recessive osteopetrosis pathways; Intracellular trafficking proteins involved in CMT neuropathy	MHC class II antigen presentation; RAB GEFs exchange GTP for GDP on RABs; RAB geranylgeranylation; Neutrophil degranulation; CDC42 GTPase cycle; RAC1 GTPase cycle; RHOJ GTPase cycle; RHOH GTPase cycle; RHOG GTPase cycle; RAC2 GTPase cycle; RHOD GTPase cycle; RHOQ GTPase cycle; RAC3 GTPase cycle; Prevention of phagosomal-lysosomal fusion; RHOF GTPase cycle; TBC/RABGAPs; Suppression of autophagy	27	High	1	0
FALSE	High	Master Protein	Q13442	28 kDa heat- and acid-stable phosphoprotein OS=Homo sapiens OX=9606 GN=PDAP1 PE=1 SV=1	0	19.748	27	8	8	8	181	20.6	8.87	28.62	8				Pf10252	11333	ENSG00000106244	PDAP1	D6W5S5; hsa:11333; Q13442; Q92906			Neutrophil degranulation	1	High	1	0
FALSE	High	Master Protein	Q9Y4C0	Neurexin-3 OS=Homo sapiens OX=9606 GN=NRXN3 PE=1 SV=4	0	19.556	9	9	9	9	1643	180.5	5.54	28.61	9				Pf00008, Pf01034, Pf02210	9369	ENSG00000021645	NRXN3	A6NGR4; A7MD34; O95378; Q8IUE3; Q9NS47; Q9P1V3; Q9P1V6; Q9UIE2; Q9UIE3; Q9ULA5; Q9Y486; Q9Y4C0		Disruption of postsynaptic signaling by CNV	Neurexins and neuroligins	2	High	1	0
FALSE	High	Master Protein	P26885	Peptidyl-prolyl cis-trans isomerase FKBP2 OS=Homo sapiens OX=9606 GN=FKBP2 PE=1 SV=2	0	19.279	25	7	8	7	142	15.6	9.13	28.71	7				Pf00254	2286	ENSG00000173486	FKBP2	hsa:2286; P26885; Q5BJH9; Q9BTS7		Complement system		1	High	1	0
FALSE	High	Master Protein	Q12959	Disks large homolog 1 OS=Homo sapiens OX=9606 GN=DLG1 PE=1 SV=2	0	18.811	10	6	7	5	904	100.4	5.76	19.74	6				Pf00018, Pf00595, Pf00625, Pf09058, Pf10600, Pf10608	1739	ENSG00000075711	DLG1	A5YKK7; B4DGU1; B4DGZ8; B7ZMM0; B9EIQ5; D3DXB8; D3DXB9; E7EWL7; E9PG21; hsa:1739; Q12958; Q12959	Hippo signaling pathway; Tight junction; T cell receptor signaling pathway; Human papillomavirus infection; Human T-cell leukemia virus 1 infection; Viral carcinogenesis	Brain-derived neurotrophic factor (BDNF) signaling pathway; T-cell antigen receptor (TCR) pathway during Staphylococcus aureus infection; Disruption of postsynaptic signaling by CNV; 3q29 copy number variation syndrome	Assembly and cell surface presentation of NMDA receptors; RAF/MAP kinase cascade; Synaptic adhesion-like molecules; Ras activation upon Ca2+ influx through NMDA receptor; Unblocking of NMDA receptors, glutamate binding and activation; Negative regulation of NMDA receptor-mediated neuronal transmission; Long-term potentiation; Trafficking of AMPA receptors; Activation of Ca-permeable Kainate Recep…	20	High	1	0
FALSE	High	Master Protein	P46108	Adapter molecule crk OS=Homo sapiens OX=9606 GN=CRK PE=1 SV=2	0	18.762	23	5	7	5	304	33.8	5.55	23.05	5				Pf00017, Pf00018, Pf07653	1398	ENSG00000167193	CRK	A8MWE8; B0LPE8; D3DTH6; hsa:1398; P46108; Q96GA9; Q96HJ0	MAPK signaling pathway; ErbB signaling pathway; Rap1 signaling pathway; Chemokine signaling pathway; Focal adhesion; Fc gamma R-mediated phagocytosis; Neurotrophin signaling pathway; Regulation of actin cytoskeleton; Insulin signaling pathway; Growth hormone synthesis, secretion and action; Bacterial invasion of epithelial cells; Shigellosis; Yersinia infection; Human cytomegalovirus infection; H…	Integrin-mediated cell adhesion; B cell receptor signaling pathway; Kit receptor signaling pathway; Focal adhesion; Hepatocyte growth factor receptor signaling; RAC1/PAK1/p38/MMP2 pathway; MAPK signaling pathway; VEGFA-VEGFR2 signaling pathway; Angiopoietin-like protein 8 regulatory pathway; Chemokine signaling pathway; Rett syndrome causing genes; EGF/EGFR signaling pathway; Gastrin signaling pa…	Regulation of actin dynamics for phagocytic cup formation; FCGR3A-mediated phagocytosis; Downstream signal transduction; PTK6 Regulates RHO GTPases, RAS GTPase and MAP kinases; VEGFA-VEGFR2 Pathway; Regulation of signaling by CBL; MET receptor recycling; ARMS-mediated activation; p130Cas linkage to MAPK signaling for integrins; MET activates RAP1 and RAC1	48	High	1	0
FALSE	High	Master Protein	P14136	Glial fibrillary acidic protein OS=Homo sapiens OX=9606 GN=GFAP PE=1 SV=1	0	18.498	17	7	9	6	432	49.9	5.52	24.7	7				Pf00038, Pf04732	2670	ENSG00000131095	GFAP	A7REI1; B2RD44; D3DX59; E9PAX3; hsa:2670; P14136; Q53H98; Q5D055; Q6ZQS3; Q7Z5J6; Q7Z5J7; Q96KS4; Q96P18; Q9UFD0	JAK-STAT signaling pathway	Neural crest differentiation; Spinal cord injury; Neuroinflammation and glutamatergic signaling	Nuclear signaling by ERBB4; Chaperone Mediated Autophagy	6	High	1	0
FALSE	High	Master Protein	O15394	Neural cell adhesion molecule 2 OS=Homo sapiens OX=9606 GN=NCAM2 PE=1 SV=2	0	18.424	8	6	7	6	837	93	5.6	21.34	6				Pf00041, Pf07679, Pf13927	4685	ENSG00000154654	NCAM2	A8MQ06; B7Z841; hsa:4685; O15394; Q7Z7F2	Cell adhesion molecules; Prion disease			2	High	1	0
FALSE	High	Master Protein	Q13449	Limbic system-associated membrane protein OS=Homo sapiens OX=9606 GN=LSAMP PE=1 SV=2	0	18.379	18	6	9	6	338	37.4	6.98	30.85	6				Pf07679, Pf13927	4045	ENSG00000185565	LSAMP	hsa:4045; Q13449; Q8IV49			Post-translational modification: synthesis of GPI-anchored proteins	1	High	1	0
FALSE	High	Master Protein	Q8N126	Cell adhesion molecule 3 OS=Homo sapiens OX=9606 GN=CADM3 PE=1 SV=1	0	18.364	5	5	7	5	398	43.3	6.09	16.92	5				Pf07686, Pf08205, Pf13927	57863	ENSG00000162706	CADM3	hsa:57863; Q8IZQ9; Q8N126; Q9NVJ5; Q9UJP1	Cell adhesion molecules	Splicing factor NOVA regulated synaptic proteins	Nectin/Necl trans heterodimerization	4	High	1	0
FALSE	High	Master Protein	P05937	Calbindin OS=Homo sapiens OX=9606 GN=CALB1 PE=1 SV=2	0	18.008	22	7	8	5	261	30	4.83	21.8	7				Pf00036, Pf13499	793	ENSG00000104327	CALB1	B2R696; B7Z9J4; hsa:793; P05937	Endocrine and other factor-regulated calcium reabsorption		Amyloid fiber formation	2	High	1	0
FALSE	High	Master Protein	Q13765	Nascent polypeptide-associated complex subunit alpha OS=Homo sapiens OX=9606 GN=NACA PE=1 SV=1	0	17.632	21	6	7	6	215	23.4	4.56	21.85	6				Pf01849, Pf19026	4666	ENSG00000196531	NACA	A8MTN7; B2R4P8; F8VU71; hsa:4666; Q13765; Q3KQV4; Q53A18; Q53G46	Parathyroid hormone synthesis, secretion and action	IL-18 signaling pathway		2	High	1	0
FALSE	High	Master Protein	P09972	Fructose-bisphosphate aldolase C OS=Homo sapiens OX=9606 GN=ALDOC PE=1 SV=2	0	17.615	22	8	10	8	364	39.4	6.87	27.85	8				Pf00274	230	ENSG00000109107	ALDOC	B2R5R3; hsa:230; P09972; Q3SYL3; Q6FH94; Q6P0L5	Glycolysis / Gluconeogenesis; Pentose phosphate pathway; Fructose and mannose metabolism; Metabolic pathways; Carbon metabolism; Biosynthesis of amino acids; HIF-1 signaling pathway	Clear cell renal cell carcinoma pathways; Glycolysis and gluconeogenesis	Neutrophil degranulation; Gluconeogenesis; Glycolysis	12	High	1	0
FALSE	High	Master Protein	Q9Y639	Neuroplastin OS=Homo sapiens OX=9606 GN=NPTN PE=1 SV=2	0	17.575	13	6	8	6	398	44.4	7.99	20.41	6				Pf13927	27020	ENSG00000156642	NPTN	B2RAL7; B7Z4D3; B7ZLL2; hsa:27020; Q17R52; Q59EJ9; Q6NVX7; Q9Y639; Q9Y640			GABA receptor activation	1	High	1	0
FALSE	High	Master Protein	Q6PUV4	Complexin-2 OS=Homo sapiens OX=9606 GN=CPLX2 PE=1 SV=2	0	17.156	53	6	9	6	134	15.4	5.08	34.15	6				Pf05835	10814	ENSG00000145920	CPLX2	B2RAG2; hsa:10814; O09056; Q13329; Q28184; Q52M15; Q64386; Q6PUV4	Synaptic vesicle cycle	Synaptic vesicle pathway		2	High	1	0
FALSE	High	Master Protein	P19338	Nucleolin OS=Homo sapiens OX=9606 GN=NCL PE=1 SV=3	0	17.017	6	6	7	6	710	76.6	4.7	21.62	6				Pf00076	4691	ENSG00000115053	NCL	hsa:4691; P19338; Q53SK1; Q8NB06; Q9UCF0; Q9UDG1	Pathogenic Escherichia coli infection	Pathogenic Escherichia coli infection; VEGFA-VEGFR2 signaling pathway	Major pathway of rRNA processing in the nucleolus and cytosol	4	High	1	0
FALSE	High	Master Protein	Q92823	Neuronal cell adhesion molecule OS=Homo sapiens OX=9606 GN=NRCAM PE=1 SV=3	0	16.808	6	9	10	9	1304	143.8	5.66	26.81	9				Pf00041, Pf07679, Pf13882, Pf13927	4897	ENSG00000091129	NRCAM	A4D0S3; E9PDA4; hsa:4897; O15051; O15179; Q14BM2; Q92823; Q9UHI3; Q9UHI4	Cell adhesion molecules		Interaction between L1 and Ankyrins; Neurofascin interactions; NrCAM interactions	4	High	1	0
FALSE	High	Master Protein	Q9Y281	Cofilin-2 OS=Homo sapiens OX=9606 GN=CFL2 PE=1 SV=1	0	16.725	39	6	9	1	166	18.7	7.88	20.13	6				Pf00241	1073	ENSG00000165410	CFL2	G3V5P4; hsa:1073; Q9Y281	Axon guidance; Fc gamma R-mediated phagocytosis; Regulation of actin cytoskeleton; Pertussis; Human immunodeficiency virus 1 infection	Leptin signaling pathway; Microtubule cytoskeleton regulation; Regulation of actin cytoskeleton; G13 signaling pathway		9	High	1	0
FALSE	High	Master Protein	Q02246	Contactin-2 OS=Homo sapiens OX=9606 GN=CNTN2 PE=1 SV=1	0	16.635	7	6	7	6	1040	113.3	7.96	24.15	6				Pf00041, Pf07679, Pf13927	6900	ENSG00000184144	CNTN2	hsa:6900; P78432; Q02246; Q5T054	Cell adhesion molecules	IL-18 signaling pathway	NCAM1 interactions; NrCAM interactions	5	High	1	0
FALSE	High	Master Protein	Q14982	Opioid-binding protein/cell adhesion molecule OS=Homo sapiens OX=9606 GN=OPCML PE=1 SV=1	0	16.6	12	6	8	5	345	38	6.87	24.56	6				Pf07679, Pf13927	4978	ENSG00000183715	OPCML	B2CZX2; B7ZLQ1; hsa:4978; Q14982; Q17RN7; Q7Z3W6			Post-translational modification: synthesis of GPI-anchored proteins	1	High	1	0
FALSE	High	Master Protein	Q92777	Synapsin-2 OS=Homo sapiens OX=9606 GN=SYN2 PE=2 SV=4	0	16.471	7	4	5	4	582	63	8.41	16.53	4				Pf02078, Pf02750, Pf10581	6854	ENSG00000157152	SYN2	A0A087WW96; A0A087X2E3; A8MY98; hsa:6854; Q92777		Synaptic vesicle pathway	Serotonin Neurotransmitter Release Cycle; Dopamine Neurotransmitter Release Cycle	3	High	1	0
FALSE	High	Master Protein	P14625	Endoplasmin OS=Homo sapiens OX=9606 GN=HSP90B1 PE=1 SV=1	0	16.336	11	6	7	6	803	92.4	4.84	21.27	6				Pf00183, Pf02518	7184	ENSG00000166598	HSP90B1	hsa:7184; P14625; Q96A97	Protein processing in endoplasmic reticulum; PI3K-Akt signaling pathway; IL-17 signaling pathway; Estrogen signaling pathway; Thyroid hormone synthesis; Salmonella infection; Pathways in cancer; Chemical carcinogenesis; Prostate cancer; Lipid and atherosclerosis; Fluid shear stress and atherosclerosis	Photodynamic therapy-induced unfolded protein response; Focal adhesion: PI3K-Akt-mTOR-signaling pathway; Prion disease pathway; PI3K-Akt signaling pathway; Sudden infant death syndrome (SIDS) susceptibility pathways	Regulation of Insulin-like Growth Factor (IGF) transport and uptake by Insulin-like Growth Factor Binding Proteins (IGFBPs); Post-translational protein phosphorylation; Scavenging by Class A Receptors; Interleukin-4 and Interleukin-13 signaling; ATF6 (ATF6-alpha) activates chaperone genes; Trafficking and processing of endosomal TLR	22	High	1	0
FALSE	High	Master Protein	Q92752	Tenascin-R OS=Homo sapiens OX=9606 GN=TNR PE=1 SV=3	0	16.302	7	7	8	7	1358	149.5	4.82	22.73	7				Pf00041, Pf00147, Pf07974, Pf18720	7143	ENSG00000116147	TNR	C9J563; hsa:7143; Q15568; Q5R3G0; Q92752	PI3K-Akt signaling pathway; Focal adhesion; ECM-receptor interaction; Human papillomavirus infection; MicroRNAs in cancer	Focal adhesion; Focal adhesion: PI3K-Akt-mTOR-signaling pathway; PI3K-Akt signaling pathway	ECM proteoglycans	9	High	1	0
FALSE	High	Master Protein	P22626	Heterogeneous nuclear ribonucleoproteins A2/B1 OS=Homo sapiens OX=9606 GN=HNRNPA2B1 PE=1 SV=2	0	16.208	15	3	4	3	353	37.4	8.95	14.48	3				Pf00076	3181	ENSG00000122566	HNRNPA2B1	A0A024RA27; A0A024RA61; A8K064; hsa:3181; P22626; P22627; Q9UC98; Q9UDJ2	Amyotrophic lateral sclerosis	mRNA processing	Gene and protein expression by JAK-STAT signaling after Interleukin-12 stimulation; mRNA Splicing - Major Pathway; Processing of Capped Intron-Containing Pre-mRNA	5	High	1	0
FALSE	High	Master Protein	Q71U36	Tubulin alpha-1A chain OS=Homo sapiens OX=9606 GN=TUBA1A PE=1 SV=1	0	16.065	13	5	6	5	451	50.1	5.06	18.04	5				Pf00091, Pf03953	7846	ENSG00000167552	TUBA1A	A8K0B8; G3V1U9; hsa:7846; P04687; P05209; Q71U36	Phagosome; Apoptosis; Tight junction; Gap junction; Alzheimer disease; Parkinson disease; Amyotrophic lateral sclerosis; Huntington disease; Prion disease; Pathways of neurodegeneration; Pathogenic Escherichia coli infection; Salmonella infection	Alzheimer's disease and miRNA effects; Pathogenic Escherichia coli infection; Parkin-ubiquitin proteasomal system pathway; Alzheimer's disease	Recycling pathway of L1; COPI-dependent Golgi-to-ER retrograde traffic; Separation of Sister Chromatids; The role of GTSE1 in G2/M progression after G2 checkpoint; Translocation of SLC2A4 (GLUT4) to the plasma membrane; Microtubule-dependent trafficking of connexons from Golgi to the plasma membrane; Gap junction assembly; MHC class II antigen presentation; Resolution of Sister Chromatid Cohesion…	52	High	1	0
FALSE	High	Master Protein	P09497	Clathrin light chain B OS=Homo sapiens OX=9606 GN=CLTB PE=1 SV=1	0	15.629	17	4	6	4	229	25.2	4.64	18.79	4				Pf01086	1212	ENSG00000175416	CLTB	hsa:1212; P09497; Q53Y37; Q6FHW1	Lysosome; Endocytosis; Synaptic vesicle cycle; Endocrine and other factor-regulated calcium reabsorption; Huntington disease; Bacterial invasion of epithelial cells	Ebola virus infection in host; Fragile X syndrome	Lysosome Vesicle Biogenesis; Cargo recognition for clathrin-mediated endocytosis; WNT5A-dependent internalization of FZD4; EPH-ephrin mediated repulsion of cells; WNT5A-dependent internalization of FZD2, FZD5 and ROR2; Formation of annular gap junctions	16	High	1	0
FALSE	High	Master Protein	P36543	V-type proton ATPase subunit E 1 OS=Homo sapiens OX=9606 GN=ATP6V1E1 PE=1 SV=1	0	15.565	27	6	6	6	226	26.1	8	19.46	6				Pf01991	529	ENSG00000131100	ATP6V1E1	A8MUE4; A8MUN4; hsa:529; P36543	Oxidative phosphorylation; Metabolic pathways; Phagosome; mTOR signaling pathway; Synaptic vesicle cycle; Collecting duct acid secretion; Vibrio cholerae infection; Epithelial cell signaling in Helicobacter pylori infection; Human papillomavirus infection; Rheumatoid arthritis	VEGFA-VEGFR2 signaling pathway; Proximal tubule transport	Amino acids regulate mTORC1; ROS and RNS production in phagocytes; Insulin receptor recycling; Transferrin endocytosis and recycling; Ion channel transport	17	High	1	0
FALSE	High	Master Protein	Q04917	14-3-3 protein eta OS=Homo sapiens OX=9606 GN=YWHAH PE=1 SV=4	0	15.544	28	7	7	5	246	28.2	4.84	19.37	7				Pf00244	7533	ENSG00000128245	YWHAH	hsa:7533; Q04917	Cell cycle; Oocyte meiosis; PI3K-Akt signaling pathway; Hippo signaling pathway; Hepatitis C; Viral carcinogenesis	Cell cycle; Myometrial relaxation and contraction pathways; Calcium regulation in cardiac cells; Sudden infant death syndrome (SIDS) susceptibility pathways	Translocation of SLC2A4 (GLUT4) to the plasma membrane; TP53 Regulates Metabolic Genes; RHO GTPases activate PKNs; Chk1/Chk2(Cds1) mediated inactivation of Cyclin B:Cdk1 complex; SARS-CoV-2 targets host intracellular signalling and regulatory pathways; Activation of BAD and translocation to mitochondria	16	High	1	0
FALSE	High	Master Protein	Q9NZR1	Tropomodulin-2 OS=Homo sapiens OX=9606 GN=TMOD2 PE=1 SV=1	0	15.49	26	7	8	7	351	39.6	5.27	18.04	7				Pf03250	29767	ENSG00000128872	TMOD2	B4DEW6; hsa:29767; Q9NZR1			Striated Muscle Contraction	1	High	1	0
FALSE	High	Master Protein	P30085	UMP-CMP kinase OS=Homo sapiens OX=9606 GN=CMPK1 PE=1 SV=3	0	15.396	20	5	9	5	196	22.2	5.57	27.02	5				Pf00406	51727	ENSG00000162368	CMPK1	B2R6S5; B4DPU7; E9PGI8; hsa:51727; P30085; Q53GB7; Q5SVZ0; Q96C07; Q9UBQ8; Q9UIA2	Pyrimidine metabolism; Drug metabolism; Metabolic pathways; Nucleotide metabolism; Biosynthesis of cofactors	Pyrimidine metabolism	Interconversion of nucleotide di- and triphosphates	7	High	1	0
FALSE	High	Master Protein	O14594	Neurocan core protein OS=Homo sapiens OX=9606 GN=NCAN PE=1 SV=3	0	15.156	5	7	7	7	1321	143	5.38	19.23	7				Pf00008, Pf00059, Pf00084, Pf00193, Pf07686	1463	ENSG00000130287	NCAN	hsa:1463; O14594; Q9UPK6		Spinal cord injury	ECM proteoglycans; NCAM1 interactions; A tetrasaccharide linker sequence is required for GAG synthesis; Defective B4GALT7 causes EDS, progeroid type; Defective B3GAT3 causes JDSSDHD; Defective B3GALT6 causes EDSP2 and SEMDJL1; Chondroitin sulfate biosynthesis; Dermatan sulfate biosynthesis; CS/DS degradation; Defective CHST3 causes SEDCJD; Defective CHST14 causes EDS, musculocontractural type; De…	14	High	1	0
FALSE	High	Master Protein	Q9UPR5	Sodium/calcium exchanger 2 OS=Homo sapiens OX=9606 GN=SLC8A2 PE=2 SV=2	0	15.109	7	4	5	4	921	100.3	5.15	16.83	4				Pf01699, Pf03160, Pf16494	6543	ENSG00000118160	SLC8A2	B4DYQ9; hsa:6543; Q9UPR5	Calcium signaling pathway; cGMP-PKG signaling pathway; Cardiac muscle contraction; Adrenergic signaling in cardiomyocytes; Apelin signaling pathway; Olfactory transduction; Endocrine and other factor-regulated calcium reabsorption; Protein digestion and absorption; Mineral absorption; Hypertrophic cardiomyopathy; Arrhythmogenic right ventricular cardiomyopathy; Dilated cardiomyopathy		Ion homeostasis; Reduction of cytosolic Ca++ levels; Sodium/Calcium exchangers	15	High	1	0
FALSE	High	Master Protein	P16402	Histone H1.3 OS=Homo sapiens OX=9606 GN=H1-3 PE=1 SV=2	0	15.017	23	6	7	6	221	22.3	11.02	20.43	6				Pf00538	3007	ENSG00000124575	H1-3	B2R751; hsa:3007; P16402; Q2M2I2			Apoptosis induced DNA fragmentation; Formation of Senescence-Associated Heterochromatin Foci (SAHF)	2	High	1	0
FALSE	High	Master Protein	Q99584	Protein S100-A13 OS=Homo sapiens OX=9606 GN=S100A13 PE=1 SV=1	0	14.916	29	4	5	4	98	11.5	6.16	14.69	4				Pf01023	6284	ENSG00000189171	S100A13	hsa:6284; Q52PI9; Q6FGF8; Q99584				0	High	1	0
FALSE	High	Master Protein	Q9BY11	Protein kinase C and casein kinase substrate in neurons protein 1 OS=Homo sapiens OX=9606 GN=PACSIN1 PE=1 SV=1	0	14.763	20	7	7	7	444	50.9	5.24	20.11	7				Pf00611, Pf14604	29993	ENSG00000124507	PACSIN1	hsa:29993; Q9BY11; Q9P2G8			Clathrin-mediated endocytosis	1	High	1	0
FALSE	High	Master Protein	P51148	Ras-related protein Rab-5C OS=Homo sapiens OX=9606 GN=RAB5C PE=1 SV=2	0	14.755	25	4	6	4	216	23.5	8.41	20.06	4				Pf00071	5878	ENSG00000108774	RAB5C	F8W1H5; hsa:5878; P51148; Q6FH55; Q9P0Y5	Ras signaling pathway; Endocytosis; Phagosome; Vasopressin-regulated water reabsorption; Salmonella infection; Amoebiasis; Tuberculosis	Ras signaling; Inhibition of exosome biogenesis and secretion by Manumycin A in CRPC cells	RAB GEFs exchange GTP for GDP on RABs; RAB geranylgeranylation; Neutrophil degranulation; Clathrin-mediated endocytosis; Golgi Associated Vesicle Biogenesis; TBC/RABGAPs	15	High	1	0
FALSE	High	Master Protein	P23471	Receptor-type tyrosine-protein phosphatase zeta OS=Homo sapiens OX=9606 GN=PTPRZ1 PE=1 SV=4	0	14.709	2	5	8	5	2315	254.4	4.88	23.95	5				Pf00041, Pf00102, Pf00194	5803	ENSG00000106278	PTPRZ1	A4D0W5; C9JFM0; hsa:5803; O76043; P23471; Q9UDR6	Epithelial cell signaling in Helicobacter pylori infection	Spinal cord injury; VEGFA-VEGFR2 signaling pathway; IL-18 signaling pathway	Signaling by ALK; Other interleukin signaling	6	High	1	0
FALSE	High	Master Protein	P40925	Malate dehydrogenase, cytoplasmic OS=Homo sapiens OX=9606 GN=MDH1 PE=1 SV=4	0	14.255	21	5	6	5	334	36.4	7.36	16.54	5				Pf00056, Pf02866	4190	ENSG00000014641	MDH1	B2R5V5; B4DUN2; B7Z3I7; F5H098; hsa:4190; P40925; Q6I9V0	Citrate cycle (TCA cycle); Cysteine and methionine metabolism; Pyruvate metabolism; Glyoxylate and dicarboxylate metabolism; Metabolic pathways; Carbon metabolism; Proximal tubule bicarbonate reclamation	Sterol regulatory element-binding proteins (SREBP) signaling; TCA cycle and deficiency of pyruvate dehydrogenase complex (PDHc); Amino acid metabolism; Clear cell renal cell carcinoma pathways; NAD metabolism in oncogene-induced senescence and mitochondrial dysfunction-associated senescence; TCA cycle in senescence; Glycolysis and gluconeogenesis	Gluconeogenesis	15	High	1	0
FALSE	High	Master Protein	P60953	Cell division control protein 42 homolog OS=Homo sapiens OX=9606 GN=CDC42 PE=1 SV=2	0	14.179	19	6	6	6	191	21.2	6.55	16.85	6				Pf00071	998	ENSG00000070831	CDC42	hsa:998; P21181; P25763; P60953; Q7L8R5; Q9UDI2	MAPK signaling pathway; Ras signaling pathway; Rap1 signaling pathway; Chemokine signaling pathway; Endocytosis; Axon guidance; VEGF signaling pathway; Focal adhesion; Adherens junction; Tight junction; T cell receptor signaling pathway; Fc gamma R-mediated phagocytosis; Leukocyte transendothelial migration; Neurotrophin signaling pathway; Regulation of actin cytoskeleton; GnRH signaling pathway;…	Androgen receptor signaling pathway; Target of rapamycin (TOR) signaling; Integrin-mediated cell adhesion; RANKL/RANK signaling pathway; Leptin signaling pathway; Microtubule cytoskeleton regulation; Metastatic brain tumor; Pathogenic Escherichia coli infection; RalA downstream regulated genes; B cell receptor signaling pathway; AGE/RAGE pathway; Brain-derived neurotrophic factor (BDNF) signaling…	RHO GTPases activate IQGAPs; RHO GTPases Activate Formins; MAPK6/MAPK4 signaling; RHO GTPases activate PAKs; Gene and protein expression by JAK-STAT signaling after Interleukin-12 stimulation; Regulation of actin dynamics for phagocytic cup formation; FCGR3A-mediated phagocytosis; CDC42 GTPase cycle; RAC1 GTPase cycle; RHO GTPases Activate WASPs and WAVEs; G beta:gamma signalling through CDC42; R…	91	High	1	0
FALSE	High	Master Protein	Q86V81	THO complex subunit 4 OS=Homo sapiens OX=9606 GN=ALYREF PE=1 SV=3	0	14.103	12	4	5	4	257	26.9	11.15	16.25	4				Pf00076, Pf13865	10189		ALYREF	hsa:10189; O43672; Q86V81	Nucleocytoplasmic transport; mRNA surveillance pathway; Spliceosome; Amyotrophic lateral sclerosis; Herpes simplex virus 1 infection		Transport of Mature mRNA derived from an Intron-Containing Transcript; mRNA 3'-end processing; RNA Polymerase II Transcription Termination; mRNA Splicing - Major Pathway; Transport of the SLBP independent Mature mRNA; Transport of the SLBP Dependant Mature mRNA; Transport of Mature mRNA Derived from an Intronless Transcript	12	High	1	0
FALSE	High	Master Protein	Q93050	V-type proton ATPase 116 kDa subunit a1 OS=Homo sapiens OX=9606 GN=ATP6V0A1 PE=1 SV=3	0	14.009	6	6	6	6	837	96.4	6.43	16.53	6				Pf01496	535	ENSG00000033627	ATP6V0A1	B7Z3B7; hsa:535; Q8N5G7; Q93050; Q9NSX0	Oxidative phosphorylation; Metabolic pathways; Lysosome; Phagosome; Synaptic vesicle cycle; Collecting duct acid secretion; Vibrio cholerae infection; Epithelial cell signaling in Helicobacter pylori infection; Tuberculosis; Human papillomavirus infection; Rheumatoid arthritis		Neutrophil degranulation; ROS and RNS production in phagocytes; Insulin receptor recycling; Transferrin endocytosis and recycling; Ion channel transport	16	High	1	0
FALSE	High	Master Protein	Q06830	Peroxiredoxin-1 OS=Homo sapiens OX=9606 GN=PRDX1 PE=1 SV=1	0	13.979	30	5	7	4	199	22.1	8.13	15.86	5				Pf00578, Pf10417	5052	ENSG00000117450	PRDX1	B5BU26; D3DPZ8; hsa:5052; P35703; Q06830; Q2V576; Q5T154; Q5T155	Peroxisome; Amoebiasis	Androgen receptor signaling pathway; Selenium micronutrient network; Nuclear receptors meta-pathway; NRF2 pathway	TP53 Regulates Metabolic Genes; KEAP1-NFE2L2 pathway; Detoxification of Reactive Oxygen Species; Deregulated CDK5 triggers multiple neurodegenerative pathways in Alzheimer's disease models; Nuclear events mediated by NFE2L2	11	High	1	0
FALSE	High	Master Protein	P61224	Ras-related protein Rap-1b OS=Homo sapiens OX=9606 GN=RAP1B PE=1 SV=1	0	13.936	28	4	5	4	184	20.8	5.78	14.8	4				Pf00071	5908	ENSG00000127314	RAP1B	B2R5Z2; B4DQI8; B4DW74; B4DW94; hsa:5908; P09526; P61224; Q502X3; Q5TZR4; Q6DCA1; Q6LES0	MAPK signaling pathway; Ras signaling pathway; Rap1 signaling pathway; cAMP signaling pathway; Chemokine signaling pathway; Focal adhesion; Platelet activation; Leukocyte transendothelial migration; Long-term potentiation; Neurotrophin signaling pathway; Cushing syndrome; Pancreatic secretion; Renal cell carcinoma; Lipid and atherosclerosis	Integrin-mediated cell adhesion; Thyroid stimulating hormone (TSH) signaling pathway; Corticotropin-releasing hormone signaling pathway; Common pathways underlying drug addiction; Focal adhesion; Hepatocyte growth factor receptor signaling; MAPK signaling pathway; VEGFA-VEGFR2 signaling pathway; Chemokine signaling pathway; Ras signaling	Neutrophil degranulation; Gene and protein expression by JAK-STAT signaling after Interleukin-12 stimulation; Signaling by BRAF and RAF1 fusions; Signaling by moderate kinase activity BRAF mutants; Paradoxical activation of RAF signaling by kinase inactive BRAF; Signaling downstream of RAS mutants; Signaling by RAF1 mutants; MAP2K and MAPK activation; Signaling by high-kinase activity BRAF mutant…	38	High	1	0
FALSE	High	Master Protein	P78559	Microtubule-associated protein 1A OS=Homo sapiens OX=9606 GN=MAP1A PE=1 SV=6	0	13.848	2	4	7	4	2803	305.3	4.92	23.35	4					4130	ENSG00000166963	MAP1A	hsa:4130; O95643; P78559; Q12973; Q15882; Q9UJT4	Viral life cycle			1	High	1	0
FALSE	High	Master Protein	Q9UHD9	Ubiquilin-2 OS=Homo sapiens OX=9606 GN=UBQLN2 PE=1 SV=2	0	13.82	7	4	4	4	624	65.7	5.22	16.65	4				Pf00240, Pf00627	29978	ENSG00000188021	UBQLN2	hsa:29978; O94798; Q5D027; Q9H3W6; Q9HAZ4; Q9UHD9	Protein processing in endoplasmic reticulum; Amyotrophic lateral sclerosis		Cargo recognition for clathrin-mediated endocytosis	3	High	1	0
FALSE	High	Master Protein	Q9BYB0	SH3 and multiple ankyrin repeat domains protein 3 OS=Homo sapiens OX=9606 GN=SHANK3 PE=1 SV=3	0	13.778	5	5	6	5	1731	184.6	8.88	18.44	5				Pf00536, Pf07653, Pf12796, Pf17820			SHANK3	D7UT47; Q8TET3; Q9BYB0			RET signaling; Neurexins and neuroligins	2	High	1	0
FALSE	High	Master Protein	P35637	RNA-binding protein FUS OS=Homo sapiens OX=9606 GN=FUS PE=1 SV=1	0	13.41	4	4	5	4	526	53.4	9.36	15.82	4				Pf00076, Pf00641	2521	ENSG00000089280	FUS	hsa:2521; P35637; Q9H4A8	mRNA surveillance pathway; Spliceosome; Amyotrophic lateral sclerosis; Pathways of neurodegeneration; Transcriptional misregulation in cancer	MECP2 and associated Rett syndrome; mRNA processing	mRNA Splicing - Major Pathway	8	High	1	0
FALSE	High	Master Protein	Q8N3J6	Cell adhesion molecule 2 OS=Homo sapiens OX=9606 GN=CADM2 PE=2 SV=1	0	13.395	11	6	6	6	435	47.5	5.33	15.32	6				Pf07686, Pf08205, Pf13927	253559	ENSG00000175161	CADM2	G3XHN7; G3XHN8; hsa:253559; Q3KQY9; Q658Q7; Q8IZP8; Q8N3J6		Type 2 papillary renal cell carcinoma	Adherens junctions interactions	2	High	1	0
FALSE	High	Master Protein	Q8N573	Oxidation resistance protein 1 OS=Homo sapiens OX=9606 GN=OXR1 PE=1 SV=2	0	13.292	8	5	5	5	874	97.9	5.47	15.89	5				Pf01476, Pf07534	55074	ENSG00000164830	OXR1	A6NK11; A8KA34; B3KXL1; B7Z402; B7Z8N5; D3HIS6; hsa:55074; Q3LIB5; Q6ZVK9; Q8N573; Q8N8V0; Q9H266; Q9NWC7				0	High	1	0
FALSE	High	Master Protein	P62873	Guanine nucleotide-binding protein G(I)/G(S)/G(T) subunit beta-1 OS=Homo sapiens OX=9606 GN=GNB1 PE=1 SV=3	0	13.231	15	4	5	4	340	37.4	6	15.65	4				Pf00400	2782	ENSG00000078369	GNB1	B1AJZ7; hsa:2782; P04697; P04901; P62873; Q1RMY8	Ras signaling pathway; Chemokine signaling pathway; PI3K-Akt signaling pathway; Apelin signaling pathway; Circadian entrainment; Retrograde endocannabinoid signaling; Glutamatergic synapse; Cholinergic synapse; Serotonergic synapse; GABAergic synapse; Dopaminergic synapse; Olfactory transduction; Phototransduction; Relaxin signaling pathway; Morphine addiction; Alcoholism; Human cytomegalovirus i…	Nicotine effect on dopaminergic neurons; Thyroid stimulating hormone (TSH) signaling pathway; Corticotropin-releasing hormone signaling pathway; Myometrial relaxation and contraction pathways; G protein signaling pathways; Chemokine signaling pathway; Focal adhesion: PI3K-Akt-mTOR-signaling pathway; PI3K-Akt signaling pathway; Ras signaling; Calcium regulation in cardiac cells; Estrogen signaling…	G alpha (i) signalling events; G alpha (z) signalling events; Synthesis, secretion, and inactivation of Glucagon-like Peptide-1 (GLP-1); ADP signalling through P2Y purinoceptor 12; Extra-nuclear estrogen signaling; GPER1 signaling; ADORA2B mediated anti-inflammatory cytokines production; Sensory perception of sweet, bitter, and umami (glutamate) taste; G alpha (12/13) signalling events; G alpha (…	64	High	1	0
FALSE	High	Master Protein	P21796	Voltage-dependent anion-selective channel protein 1 OS=Homo sapiens OX=9606 GN=VDAC1 PE=1 SV=2	0	13.22	16	4	5	4	283	30.8	8.54	14.67	4				Pf01459	7416	ENSG00000213585	VDAC1	B3KVK4; D3DQ93; hsa:7416; P21796; Q5FVE7; Q9UIQ5; Q9UPL0	Calcium signaling pathway; cGMP-PKG signaling pathway; Necroptosis; Cellular senescence; Neutrophil extracellular trap formation; NOD-like receptor signaling pathway; Cholesterol metabolism; Alzheimer disease; Parkinson disease; Amyotrophic lateral sclerosis; Huntington disease; Spinocerebellar ataxia; Prion disease; Pathways of neurodegeneration; Shigellosis; Influenza A; Human T-cell leukemia v…	Alzheimer's disease and miRNA effects; Alzheimer's disease	Ub-specific processing proteases; Mitochondrial protein import; Mitochondrial calcium ion transport; Pyruvate metabolism; PINK1-PRKN Mediated Mitophagy	26	High	1	0
FALSE	High	Master Protein	P27797	Calreticulin OS=Homo sapiens OX=9606 GN=CALR PE=1 SV=1	0	13.158	14	5	5	5	417	48.1	4.44	14.71	5				Pf00262	811	ENSG00000179218	CALR	hsa:811; P27797; Q6IAT4; Q9UDG2	Protein processing in endoplasmic reticulum; Phagosome; Antigen processing and presentation; Chagas disease; Human cytomegalovirus infection; Human T-cell leukemia virus 1 infection; Herpes simplex virus 1 infection; Epstein-Barr virus infection; Human immunodeficiency virus 1 infection	Androgen receptor signaling pathway; Complement system; Photodynamic therapy-induced unfolded protein response; VEGFA-VEGFR2 signaling pathway; GDNF signaling; Calcium regulation in cardiac cells	ER-Phagosome pathway; Scavenging by Class A Receptors; Scavenging by Class F Receptors; Antigen Presentation: Folding, assembly and peptide loading of class I MHC; ATF6 (ATF6-alpha) activates chaperone genes; Assembly of Viral Components at the Budding Site; Calnexin/calreticulin cycle	22	High	1	0
FALSE	High	Master Protein	P09936	Ubiquitin carboxyl-terminal hydrolase isozyme L1 OS=Homo sapiens OX=9606 GN=UCHL1 PE=1 SV=2	0	13.017	18	6	9	6	223	24.8	5.48	25.13	6				Pf01088	7345	ENSG00000154277	UCHL1	hsa:7345; P09936; Q4W5K6; Q71UM0	Parkinson disease; Pathways of neurodegeneration	Proteasome degradation; Parkinson's disease pathway; Hepatitis C and hepatocellular carcinoma	UCH proteinases	6	High	1	0
FALSE	High	Master Protein	Q08722	Leukocyte surface antigen CD47 OS=Homo sapiens OX=9606 GN=CD47 PE=1 SV=1	0	12.879	4	3	4	3	323	35.2	7.21	13.18	3				Pf04549, Pf08204	961	ENSG00000196776	CD47	A8K198; D3DN59; hsa:961; Q08722; Q53Y71; Q96A60	ECM-receptor interaction	Spinal cord injury; Malignant pleural mesothelioma	Neutrophil degranulation; Integrin cell surface interactions; Cell surface interactions at the vascular wall; Signal regulatory protein family interactions	7	High	1	0
FALSE	High	Master Protein	P62491	Ras-related protein Rab-11A OS=Homo sapiens OX=9606 GN=RAB11A PE=1 SV=3	0	12.875	18	4	4	4	216	24.4	6.57	12.51	4				Pf00071	8766	ENSG00000103769	RAB11A	B2R4B6; B4DT13; hsa:8766; P24410; P62491; Q5TZN9; Q9JLX1	Endocytosis; Endocrine and other factor-regulated calcium reabsorption; Vasopressin-regulated water reabsorption; Pancreatic secretion; Influenza A	VEGFA-VEGFR2 signaling pathway; Intracellular trafficking proteins involved in CMT neuropathy	Translocation of SLC2A4 (GLUT4) to the plasma membrane; RAB geranylgeranylation; Vasopressin regulates renal water homeostasis via Aquaporins; Anchoring of the basal body to the plasma membrane; VxPx cargo-targeting to cilium; TBC/RABGAPs	13	High	1	0
FALSE	High	Master Protein	Q05193	Dynamin-1 OS=Homo sapiens OX=9606 GN=DNM1 PE=1 SV=2	0	12.859	8	6	7	6	864	97.3	7.17	21.05	6				Pf00169, Pf00350, Pf01031, Pf02212	1759	ENSG00000106976	DNM1	A6NLM6; hsa:1759; Q05193; Q5SYX0; Q5SYX2; Q6P3T6; Q86VD2	Phospholipase D signaling pathway; Endocytosis; Synaptic vesicle cycle; Endocrine and other factor-regulated calcium reabsorption; Bacterial invasion of epithelial cells	Synaptic vesicle pathway; Primary focal segmental glomerulosclerosis (FSGS); One-carbon metabolism and related pathways; EGF/EGFR signaling pathway; DYRK1A	Recycling pathway of L1; MHC class II antigen presentation; Clathrin-mediated endocytosis; EPH-ephrin mediated repulsion of cells; Retrograde neurotrophin signalling; Formation of annular gap junctions; Toll Like Receptor 4 (TLR4) Cascade	18	High	1	0
FALSE	High	Master Protein	P12036	Neurofilament heavy polypeptide OS=Homo sapiens OX=9606 GN=NEFH PE=1 SV=4	0	12.715	3	4	7	1	1026	112.4	6.18	18.79	4				Pf00038, Pf07142	4744	ENSG00000100285	NEFH	B4DYY4; hsa:4744; P12036; Q96HF8; Q9UJS7; Q9UQ14	Amyotrophic lateral sclerosis; Pathways of neurodegeneration	Amyotrophic lateral sclerosis (ALS); Physico-chemical features and toxicity-associated pathways		4	High	1	0
FALSE	High	Master Protein	P04350	Tubulin beta-4A chain OS=Homo sapiens OX=9606 GN=TUBB4A PE=1 SV=2	0	12.62	14	5	6	1	444	49.6	4.88	16.84	5				Pf00091, Pf03953	10382	ENSG00000104833	TUBB4A	B3KQP4; hsa:10382; P04350; Q969E5	Phagosome; Gap junction; Alzheimer disease; Parkinson disease; Amyotrophic lateral sclerosis; Huntington disease; Prion disease; Pathways of neurodegeneration; Pathogenic Escherichia coli infection; Salmonella infection	Alzheimer's disease and miRNA effects; Pathogenic Escherichia coli infection; Parkin-ubiquitin proteasomal system pathway; Alzheimer's disease	Recycling pathway of L1; COPI-dependent Golgi-to-ER retrograde traffic; Separation of Sister Chromatids; The role of GTSE1 in G2/M progression after G2 checkpoint; Translocation of SLC2A4 (GLUT4) to the plasma membrane; Microtubule-dependent trafficking of connexons from Golgi to the plasma membrane; Gap junction assembly; MHC class II antigen presentation; Resolution of Sister Chromatid Cohesion…	50	High	1	0
FALSE	High	Master Protein	O94811	Tubulin polymerization-promoting protein OS=Homo sapiens OX=9606 GN=TPPP PE=1 SV=1	0	12.436	19	3	4	3	219	23.7	9.44	11.74	3				Pf05517	11076	ENSG00000171368	TPPP	hsa:11076; O94811		Microtubule cytoskeleton regulation; Glial cell differentiation; Sudden infant death syndrome (SIDS) susceptibility pathways		3	High	1	0
FALSE	High	Master Protein	Q9H299	SH3 domain-binding glutamic acid-rich-like protein 3 OS=Homo sapiens OX=9606 GN=SH3BGRL3 PE=1 SV=1	0	12.4	44	5	6	5	93	10.4	4.93	19.55	5				Pf04908	83442	ENSG00000142669	SH3BGRL3	hsa:83442; Q5T122; Q9H299		VEGFA-VEGFR2 signaling pathway		1	High	1	0
FALSE	High	Master Protein	P07237	Protein disulfide-isomerase OS=Homo sapiens OX=9606 GN=P4HB PE=1 SV=3	0	12.015	10	4	5	4	508	57.1	4.87	15.69	4				Pf00085, Pf13848	5034	ENSG00000185624	P4HB	B2RDQ2; hsa:5034; P07237; P30037; P32079; Q15205; Q6LDE5	Protein processing in endoplasmic reticulum	VEGFA-VEGFR2 signaling pathway; Type I collagen synthesis in the context of osteogenesis imperfecta	Hedgehog ligand biogenesis; Regulation of Insulin-like Growth Factor (IGF) transport and uptake by Insulin-like Growth Factor Binding Proteins (IGFBPs); Post-translational protein phosphorylation; Chylomicron assembly; Detoxification of Reactive Oxygen Species; Collagen biosynthesis and modifying enzymes; Interleukin-12 signaling; Interleukin-23 signaling; VLDL assembly; LDL remodeling	13	High	1	0
FALSE	High	Master Protein	Q9UNW9	RNA-binding protein Nova-2 OS=Homo sapiens OX=9606 GN=NOVA2 PE=1 SV=1	0	11.823	10	3	4	3	492	49	8.16	12.56	3				Pf00013	4858	ENSG00000104967	NOVA2	hsa:4858; O43267; Q9UEA1; Q9UNW9				0	High	1	0
FALSE	High	Master Protein	P09651	Heterogeneous nuclear ribonucleoprotein A1 OS=Homo sapiens OX=9606 GN=HNRNPA1 PE=1 SV=5	0	11.795	14	4	4	4	372	38.7	9.13	12.66	4				Pf00076, Pf11627	3178	ENSG00000135486	HNRNPA1	A8K4Z8; hsa:3178; P09651; Q3MIB7; Q6PJZ7	Spliceosome; Amyotrophic lateral sclerosis	mRNA processing	FGFR2 alternative splicing; mRNA Splicing - Major Pathway; Processing of Capped Intron-Containing Pre-mRNA	6	High	1	0
FALSE	High	Master Protein	Q15365	Poly(rC)-binding protein 1 OS=Homo sapiens OX=9606 GN=PCBP1 PE=1 SV=2	0	11.788	12	3	4	2	356	37.5	7.09	11.6	3				Pf00013	5093	ENSG00000169564	PCBP1	hsa:5093; Q13157; Q14975; Q15365	Spliceosome; Ferroptosis	Ferroptosis	mRNA Splicing - Major Pathway; Processing of Capped Intron-Containing Pre-mRNA	5	High	1	0
FALSE	High	Master Protein	P43004	Excitatory amino acid transporter 2 OS=Homo sapiens OX=9606 GN=SLC1A2 PE=1 SV=2	0	11.602	8	3	6	3	574	62.1	6.54	17.72	3				Pf00375	6506	ENSG00000110436	SLC1A2	B4DQE9; hsa:6506; P43004; Q14417; Q541G6; U3KQQ4	Synaptic vesicle cycle; Glutamatergic synapse; Amyotrophic lateral sclerosis; Huntington disease	Neuroinflammation and glutamatergic signaling; Orexin receptor pathway	Glutamate Neurotransmitter Release Cycle; Transport of inorganic cations/anions and amino acids/oligopeptides; Astrocytic Glutamate-Glutamine Uptake And Metabolism	9	High	1	0
FALSE	High	Master Protein	P23588	Eukaryotic translation initiation factor 4B OS=Homo sapiens OX=9606 GN=EIF4B PE=1 SV=2	0	11.562	11	6	10	6	611	69.1	5.73	31.25	6				Pf00076	1975	ENSG00000063046	EIF4B	B4DS13; hsa:1975; P23588; Q4G0E3; Q53HQ2; Q6GPH5; Q6IB46; Q8WYK5	mTOR signaling pathway; PI3K-Akt signaling pathway; Proteoglycans in cancer	Translation factors; Focal adhesion: PI3K-Akt-mTOR-signaling pathway; PI3K-Akt signaling pathway; Translation inhibitors in chronically activated PDGFRA cells; Malignant pleural mesothelioma; Interferon type I signaling pathways	L13a-mediated translational silencing of Ceruloplasmin expression; Translation initiation complex formation; Ribosomal scanning and start codon recognition; GTP hydrolysis and joining of the 60S ribosomal subunit; Deadenylation of mRNA; mTORC1-mediated signalling	16	High	1	0
FALSE	High	Master Protein	P62258	14-3-3 protein epsilon OS=Homo sapiens OX=9606 GN=YWHAE PE=1 SV=1	0	11.546	24	5	6	4	255	29.2	4.74	16.45	5				Pf00244	7531	ENSG00000108953; ENSG00000274474	YWHAE	B3KY71; D3DTH5; hsa:7531; P29360; P42655; P62258; Q4VJB6; Q53XZ5; Q63631; Q7M4R4	Cell cycle; Oocyte meiosis; PI3K-Akt signaling pathway; Hippo signaling pathway; NOD-like receptor signaling pathway; Neurotrophin signaling pathway; Hepatitis C; Viral carcinogenesis	Cell cycle; Myometrial relaxation and contraction pathways; VEGFA-VEGFR2 signaling pathway; Calcium regulation in cardiac cells; Sudden infant death syndrome (SIDS) susceptibility pathways	Translocation of SLC2A4 (GLUT4) to the plasma membrane; Recruitment of NuMA to mitotic centrosomes; RAB GEFs exchange GTP for GDP on RABs; TP53 Regulates Metabolic Genes; RHO GTPases activate PKNs; Regulation of PLK1 Activity at G2/M Transition; Deregulated CDK5 triggers multiple neurodegenerative pathways in Alzheimer's disease models; Loss of Nlp from mitotic centrosomes; Recruitment of mitotic…	32	High	1	0
FALSE	High	Master Protein	P61978	Heterogeneous nuclear ribonucleoprotein K OS=Homo sapiens OX=9606 GN=HNRNPK PE=1 SV=1	0	11.488	13	5	6	5	463	50.9	5.54	16.4	5				Pf00013, Pf08067	3190	ENSG00000165119	HNRNPK	hsa:3190; P61978; Q07244; Q15671; Q59F98; Q5T6W4; Q60577; Q6IBN1; Q922Y7; Q96J62	Spliceosome; Viral carcinogenesis; MicroRNAs in cancer	mRNA processing; lncRNA in canonical Wnt signaling and colorectal cancer	mRNA Splicing - Major Pathway; Processing of Capped Intron-Containing Pre-mRNA; HCMV Late Events; SUMOylation of RNA binding proteins	9	High	1	0
FALSE	High	Master Protein	Q96E17	Ras-related protein Rab-3C OS=Homo sapiens OX=9606 GN=RAB3C PE=1 SV=1	0	11.459	20	4	5	2	227	25.9	5.24	14.48	4				Pf00071	115827	ENSG00000152932	RAB3C	hsa:115827; Q96E17			RAB geranylgeranylation	1	High	1	0
FALSE	High	Master Protein	Q9BQI5	SH3-containing GRB2-like protein 3-interacting protein 1 OS=Homo sapiens OX=9606 GN=SGIP1 PE=1 SV=2	0	11.442	4	3	5	3	828	89.1	8.22	18.05	3				Pf10291	84251	ENSG00000118473	SGIP1	A6NL81; A6NLD1; hsa:84251; Q4LE32; Q5VYE2; Q5VYE3; Q5VYE4; Q68D76; Q6MZY6; Q8IWC2; Q9BQI5			Cargo recognition for clathrin-mediated endocytosis	2	High	1	0
FALSE	High	Master Protein	P30041	Peroxiredoxin-6 OS=Homo sapiens OX=9606 GN=PRDX6 PE=1 SV=3	0	11.416	19	4	5	4	224	25	6.38	14.95	4				Pf00578, Pf10417	9588	ENSG00000117592	PRDX6	A8JZY7; hsa:9588; P30041; P32077; Q5TAH4; Q5ZEZ8	Glutathione metabolism; Metabolic pathways	Nuclear receptors meta-pathway; NRF2 pathway; VEGFA-VEGFR2 signaling pathway	Neutrophil degranulation; Detoxification of Reactive Oxygen Species	7	High	1	0
FALSE	High	Master Protein	Q8NFZ8	Cell adhesion molecule 4 OS=Homo sapiens OX=9606 GN=CADM4 PE=1 SV=1	0	11.395	18	5	5	5	388	42.8	6.3	15.49	5				Pf07686, Pf08205, Pf13927	199731	ENSG00000105767	CADM4	B2R7L5; hsa:199731; Q8NFZ8; Q9Y4A4				0	High	1	0
FALSE	High	Master Protein	O14828	Secretory carrier-associated membrane protein 3 OS=Homo sapiens OX=9606 GN=SCAMP3 PE=1 SV=3	0	11.146	10	3	4	3	347	38.3	7.64	15.9	3				Pf04144	10067	ENSG00000116521; ENSG00000263290	SCAMP3	A9Z1W6; B1AVS6; hsa:10067; O14828; O15128; Q96FR8; Q9BPY0				0	High	1	0
FALSE	High	Master Protein	P06756	Integrin alpha-V OS=Homo sapiens OX=9606 GN=ITGAV PE=1 SV=2	0	11.112	8	5	5	5	1048	116	5.68	15.37	5				Pf00357, Pf01839, Pf08441	3685	ENSG00000138448	ITGAV	A0AV67; B0LPF4; B7Z883; B7ZLX0; D3DPG8; E7EWZ6; hsa:3685; P06756; Q53SK4; Q59EB7; Q6LD15	Phagosome; PI3K-Akt signaling pathway; Focal adhesion; ECM-receptor interaction; Cell adhesion molecules; Regulation of actin cytoskeleton; Thyroid hormone signaling pathway; Human cytomegalovirus infection; Human papillomavirus infection; Pathways in cancer; Proteoglycans in cancer; Small cell lung cancer; Hypertrophic cardiomyopathy; Arrhythmogenic right ventricular cardiomyopathy; Dilated card…	Osteopontin signaling; Integrin-mediated cell adhesion; Arrhythmogenic right ventricular cardiomyopathy; Primary focal segmental glomerulosclerosis (FSGS); Focal adhesion; Osteoblast signaling; MFAP5-mediated ovarian cancer cell motility and invasiveness; VEGFA-VEGFR2 signaling pathway; Focal adhesion: PI3K-Akt-mTOR-signaling pathway; PI3K-Akt signaling pathway; Ebola virus infection in host; MFA…	Neutrophil degranulation; Integrin cell surface interactions; ECM proteoglycans; VEGFA-VEGFR2 Pathway; Signal transduction by L1; Syndecan interactions; Laminin interactions; Molecules associated with elastic fibres; TGF-beta receptor signaling activates SMADs; Cross-presentation of particulate exogenous antigens (phagosomes); PECAM1 interactions	45	High	1	0
FALSE	High	Master Protein	O60641	Clathrin coat assembly protein AP180 OS=Homo sapiens OX=9606 GN=SNAP91 PE=1 SV=2	0	11.107	6	4	6	4	907	92.4	4.86	19.52	4				Pf07651	9892	ENSG00000065609	SNAP91	A8K0L7; E5RI02; hsa:9892; O60641; Q5JX13; Q68DL9; Q6P9D3; Q9NTY7			Cargo recognition for clathrin-mediated endocytosis	2	High	1	0
FALSE	High	Master Protein	Q96GW7	Brevican core protein OS=Homo sapiens OX=9606 GN=BCAN PE=1 SV=2	0	11.098	6	4	4	4	911	99.1	4.64	11.13	4				Pf00008, Pf00059, Pf00084, Pf00193, Pf07686	63827	ENSG00000132692	BCAN	D3DVC2; hsa:63827; Q5SZ10; Q5T3I5; Q8TBB9; Q96GW7; Q9HBK1; Q9HBK4		Spinal cord injury	ECM proteoglycans; A tetrasaccharide linker sequence is required for GAG synthesis; Defective B4GALT7 causes EDS, progeroid type; Defective B3GAT3 causes JDSSDHD; Defective B3GALT6 causes EDSP2 and SEMDJL1; Chondroitin sulfate biosynthesis; Dermatan sulfate biosynthesis; CS/DS degradation; Defective CHST3 causes SEDCJD; Defective CHST14 causes EDS, musculocontractural type; Defective CHSY1 causes…	13	High	1	0
FALSE	High	Master Protein	Q9UBC2	Epidermal growth factor receptor substrate 15-like 1 OS=Homo sapiens OX=9606 GN=EPS15L1 PE=1 SV=1	0	11.081	7	5	5	5	864	94.2	5.11	15.47	5				Pf12763	58513	ENSG00000127527	EPS15L1	A2RRF3; A5PL29; B4DKA3; hsa:58513; Q9UBC2	Endocytosis	EGF/EGFR signaling pathway	Cargo recognition for clathrin-mediated endocytosis; EGFR downregulation	5	High	1	0
FALSE	High	Master Protein	Q9UMF0	Intercellular adhesion molecule 5 OS=Homo sapiens OX=9606 GN=ICAM5 PE=1 SV=3	0	11.063	7	5	5	5	924	97.1	5.95	14.75	5				Pf03921, Pf13927	7087	ENSG00000105376	ICAM5	hsa:7087; Q9UMF0; Q9Y6F3			Integrin cell surface interactions; Immunoregulatory interactions between a Lymphoid and a non-Lymphoid cell	2	High	1	0
FALSE	High	Master Protein	P14415	Sodium/potassium-transporting ATPase subunit beta-2 OS=Homo sapiens OX=9606 GN=ATP1B2 PE=1 SV=3	0	10.909	20	4	5	4	290	33.3	8.31	11.69	4				Pf00287	482	ENSG00000129244	ATP1B2	A0AV17; A8K278; D3DTQ2; hsa:482; O60444; P14415	cGMP-PKG signaling pathway; cAMP signaling pathway; Cardiac muscle contraction; Adrenergic signaling in cardiomyocytes; Insulin secretion; Thyroid hormone synthesis; Thyroid hormone signaling pathway; Aldosterone synthesis and secretion; Aldosterone-regulated sodium reabsorption; Endocrine and other factor-regulated calcium reabsorption; Proximal tubule bicarbonate reclamation; Salivary secretion…	Calcium regulation in cardiac cells	Ion homeostasis; Ion transport by P-type ATPases; Potential therapeutics for SARS; Basigin interactions	23	High	1	0
FALSE	High	Master Protein	P61204	ADP-ribosylation factor 3 OS=Homo sapiens OX=9606 GN=ARF3 PE=1 SV=2	0	10.782	28	4	5	4	181	20.6	7.43	14.99	4				Pf00025	377	ENSG00000134287	ARF3	A8K6G8; B7ZB63; hsa:377; P16587; P61204	Endocytosis		COPI-dependent Golgi-to-ER retrograde traffic; COPI-mediated anterograde transport; Synthesis of PIPs at the Golgi membrane	4	High	1	0
FALSE	High	Master Protein	P58546	Myotrophin OS=Homo sapiens OX=9606 GN=MTPN PE=1 SV=2	0	10.703	16	1	3	1	118	12.9	5.52	10.12	1				Pf12796	136319	ENSG00000105887	MTPN	hsa:136319; P58546				0	High	1	0
FALSE	High	Master Protein	P20336	Ras-related protein Rab-3A OS=Homo sapiens OX=9606 GN=RAB3A PE=1 SV=1	0	10.543	18	4	5	2	220	25	5.03	13.7	4				Pf00071	5864	ENSG00000105649	RAB3A	A8K0J4; hsa:5864; P20336; Q9NYE1	Synaptic vesicle cycle; Insulin secretion	Synaptic vesicle pathway; Brain-derived neurotrophic factor (BDNF) signaling pathway; Intracellular trafficking proteins involved in CMT neuropathy	RAB GEFs exchange GTP for GDP on RABs; RAB geranylgeranylation; Neutrophil degranulation; Glutamate Neurotransmitter Release Cycle; Serotonin Neurotransmitter Release Cycle; Norepinephrine Neurotransmitter Release Cycle; Dopamine Neurotransmitter Release Cycle; Acetylcholine Neurotransmitter Release Cycle; GABA synthesis, release, reuptake and degradation; Sensory processing of sound by inner hai…	15	High	1	0
FALSE	High	Master Protein	Q15700	Disks large homolog 2 OS=Homo sapiens OX=9606 GN=DLG2 PE=1 SV=3	0	10.504	6	4	5	3	870	97.5	6.47	15.04	4				Pf00018, Pf00595, Pf00625, Pf10600, Pf10608	1740	ENSG00000150672	DLG2	B7WNY8; F8W9V6; hsa:1740; Q15700; Q59G57; Q5H9Q4; Q68CQ8; Q6ZTA8	Hippo signaling pathway; Tight junction; Human papillomavirus infection	Disruption of postsynaptic signaling by CNV	Assembly and cell surface presentation of NMDA receptors; RAF/MAP kinase cascade; Ras activation upon Ca2+ influx through NMDA receptor; Unblocking of NMDA receptors, glutamate binding and activation; Negative regulation of NMDA receptor-mediated neuronal transmission; Long-term potentiation; Neurexins and neuroligins	11	High	1	0
FALSE	High	Master Protein	Q9UHV9	Prefoldin subunit 2 OS=Homo sapiens OX=9606 GN=PFDN2 PE=1 SV=1	0	10.299	14	2	3	2	154	16.6	6.58	10.89	2				Pf01920	5202	ENSG00000143256	PFDN2	hsa:5202; Q9P0P7; Q9UHV9; Q9UN05		Cellular proteostasis	Prefoldin mediated transfer of substrate to CCT/TriC	2	High	1	0
FALSE	High	Master Protein	P07900	Heat shock protein HSP 90-alpha OS=Homo sapiens OX=9606 GN=HSP90AA1 PE=1 SV=5	0	10.256	8	4	4	4	732	84.6	5.02	11.77	4				Pf00183, Pf02518	3320	ENSG00000080824	HSP90AA1	A8K500; B3KPJ9; hsa:3320; P07900; Q2PP14; Q5CAQ6; Q5CAQ7; Q9BVQ5	Protein processing in endoplasmic reticulum; PI3K-Akt signaling pathway; Necroptosis; Antigen processing and presentation; NOD-like receptor signaling pathway; IL-17 signaling pathway; Th17 cell differentiation; Progesterone-mediated oocyte maturation; Estrogen signaling pathway; Salmonella infection; Pathways in cancer; Chemical carcinogenesis; Prostate cancer; Lipid and atherosclerosis; Fluid s…	Nucleotide-binding oligomerization domain (NOD) pathway; TNF-alpha signaling pathway; Corticotropin-releasing hormone signaling pathway; Aryl hydrocarbon receptor pathway; Ebstein-Barr virus LMP1 signaling; Aryl hydrocarbon receptor pathway; Constitutive androstane receptor pathway; Pregnane X receptor pathway; Glucocorticoid receptor pathway; Nuclear receptors meta-pathway; NRF2 pathway; VEGFA-V…	The role of GTSE1 in G2/M progression after G2 checkpoint; HSP90 chaperone cycle for steroid hormone receptors (SHR) in the presence of ligand; Recruitment of NuMA to mitotic centrosomes; Aggrephagy; Extra-nuclear estrogen signaling; Potential therapeutics for SARS; Neutrophil degranulation; Regulation of PLK1 Activity at G2/M Transition; Regulation of actin dynamics for phagocytic cup formation;…	82	High	1	0
FALSE	High	Master Protein	P48539	Calmodulin regulator protein PCP4 OS=Homo sapiens OX=9606 GN=PCP4 PE=1 SV=3	0	10.179	44	3	4	3	62	6.8	6.71	11.38	3					5121	ENSG00000183036	PCP4	A6NDJ9; hsa:5121; P48539; Q6ICS4; Q93059				0	High	1	0
FALSE	High	Master Protein	Q02818	Nucleobindin-1 OS=Homo sapiens OX=9606 GN=NUCB1 PE=1 SV=4	0	10.157	8	4	5	4	461	53.8	5.25	13.91	4				Pf13499	4924	ENSG00000104805	NUCB1	B2RD64; hsa:4924; Q02818; Q15838; Q7Z4J7; Q9BUR1			Regulation of Insulin-like Growth Factor (IGF) transport and uptake by Insulin-like Growth Factor Binding Proteins (IGFBPs); Post-translational protein phosphorylation	2	High	1	0
FALSE	High	Master Protein	Q14194	Dihydropyrimidinase-related protein 1 OS=Homo sapiens OX=9606 GN=CRMP1 PE=1 SV=1	0	10.084	7	4	4	1	572	62.1	7.03	9.9	4				Pf01979	1400	ENSG00000072832	CRMP1	A0EJG6; hsa:1400; Q13024; Q14194; Q4W5F1; Q96TC8			CRMPs in Sema3A signaling	1	High	1	0
FALSE	High	Master Protein	P35232	Prohibitin OS=Homo sapiens OX=9606 GN=PHB PE=1 SV=1	0	10.007	17	3	5	3	272	29.8	5.76	15.33	3				Pf01145	5245	ENSG00000167085	PHB1	B4DY47; hsa:5245; P35232; Q4VBQ0			RAF activation; Signaling by moderate kinase activity BRAF mutants; Paradoxical activation of RAF signaling by kinase inactive BRAF; Signaling downstream of RAS mutants; Processing of SMDT1	5	High	1	0
FALSE	High	Master Protein	P63096	Guanine nucleotide-binding protein G(i) subunit alpha-1 OS=Homo sapiens OX=9606 GN=GNAI1 PE=1 SV=2	0	9.953	13	4	5	3	354	40.3	5.97	13.72	4				Pf00503	2770	ENSG00000127955	GNAI1	A8KA88; B4E2V1; C9J3A4; hsa:2770; P04898; P11015; P31871; P63096; Q5U074; Q8TAN5; Q9UGA4	Rap1 signaling pathway; cGMP-PKG signaling pathway; cAMP signaling pathway; Chemokine signaling pathway; Sphingolipid signaling pathway; Adrenergic signaling in cardiomyocytes; Axon guidance; Apelin signaling pathway; Gap junction; Platelet activation; Leukocyte transendothelial migration; Circadian entrainment; Retrograde endocannabinoid signaling; Glutamatergic synapse; Cholinergic synapse; Ser…	Nicotine effect on dopaminergic neurons; Thyroid stimulating hormone (TSH) signaling pathway; Endothelin pathways; Corticotropin-releasing hormone signaling pathway; S1P receptor signal transduction; Common pathways underlying drug addiction; G protein signaling pathways; Cell-type dependent selectivity of CCK2R signaling; Chemokine signaling pathway; Purinergic signaling; Prostaglandin and leuko…	G alpha (i) signalling events; G alpha (z) signalling events; Adenylate cyclase inhibitory pathway; ADP signalling through P2Y purinoceptor 12; G alpha (s) signalling events; Extra-nuclear estrogen signaling; GPER1 signaling; ADORA2B mediated anti-inflammatory cytokines production; Adrenaline,noradrenaline inhibits insulin secretion	64	High	1	0
FALSE	High	Master Protein	P31946	14-3-3 protein beta/alpha OS=Homo sapiens OX=9606 GN=YWHAB PE=1 SV=3	0	9.867	27	5	5	3	246	28.1	4.83	13.23	5				Pf00244	7529	ENSG00000166913	YWHAB	A8K9K2; E1P616; hsa:7529; P31946	Cell cycle; Oocyte meiosis; PI3K-Akt signaling pathway; Hippo signaling pathway; Hepatitis C; Hepatitis B; Viral carcinogenesis	Cell cycle; IL-3 signaling pathway; Myometrial relaxation and contraction pathways; Hepatitis B infection; Calcium regulation in cardiac cells; Sudden infant death syndrome (SIDS) susceptibility pathways	Translocation of SLC2A4 (GLUT4) to the plasma membrane; TP53 Regulates Metabolic Genes; RAF activation; SHOC2 M1731 mutant abolishes MRAS complex function; Gain-of-function MRAS complexes activate RAF signaling; RHO GTPases activate PKNs; Signaling by BRAF and RAF1 fusions; Signaling by moderate kinase activity BRAF mutants; Paradoxical activation of RAF signaling by kinase inactive BRAF; Signali…	39	High	1	0
FALSE	High	Master Protein	P55290	Cadherin-13 OS=Homo sapiens OX=9606 GN=CDH13 PE=1 SV=1	0	9.816	9	4	5	4	713	78.2	4.98	14.28	4				Pf00028, Pf08758	1012	ENSG00000140945	CDH13	A8W476; A8W477; B7Z590; C9JRI6; hsa:1012; J3KN62; P55290; Q6GTW4; Q8TBX3		Clear cell renal cell carcinoma pathways; Hippo signaling regulation pathways; Hippo-Merlin signaling dysregulation; Malignant pleural mesothelioma	Adherens junctions interactions	5	High	1	0
FALSE	High	Master Protein	P27348	14-3-3 protein theta OS=Homo sapiens OX=9606 GN=YWHAQ PE=1 SV=1	0	9.813	13	3	4	2	245	27.7	4.78	13.9	3				Pf00244	10971	ENSG00000134308	YWHAQ	D6W4Z5; hsa:10971; P27348; Q567U5; Q5TZU8; Q9UP48	Cell cycle; Oocyte meiosis; PI3K-Akt signaling pathway; Hippo signaling pathway; Hepatitis C; Hepatitis B; Viral carcinogenesis	Cell cycle; Pathogenic Escherichia coli infection; Primary focal segmental glomerulosclerosis (FSGS); IL-3 signaling pathway; Myometrial relaxation and contraction pathways; Mechanoregulation and pathology of YAP/TAZ via Hippo and non-Hippo mechanisms; Hippo-Yap signaling pathway; Leukocyte-intrinsic Hippo pathway functions; Hepatitis B infection; Calcium regulation in cardiac cells; Sudden infan…	Translocation of SLC2A4 (GLUT4) to the plasma membrane; TP53 Regulates Metabolic Genes; RHO GTPases activate PKNs; Regulation of localization of FOXO transcription factors; Chk1/Chk2(Cds1) mediated inactivation of Cyclin B:Cdk1 complex; SARS-CoV-2 targets host intracellular signalling and regulatory pathways; Activation of BAD and translocation to mitochondria	25	High	1	0
FALSE	High	Master Protein	O75348	V-type proton ATPase subunit G 1 OS=Homo sapiens OX=9606 GN=ATP6V1G1 PE=1 SV=3	0	9.671	14	3	5	3	118	13.7	8.79	15.58	3				Pf03179	9550	ENSG00000136888	ATP6V1G1	hsa:9550; O75348; Q6IB33	Oxidative phosphorylation; Metabolic pathways; Phagosome; mTOR signaling pathway; Synaptic vesicle cycle; Collecting duct acid secretion; Vibrio cholerae infection; Epithelial cell signaling in Helicobacter pylori infection; Human papillomavirus infection; Rheumatoid arthritis	Osteoclast signaling; Proximal tubule transport	Amino acids regulate mTORC1; ROS and RNS production in phagocytes; Insulin receptor recycling; Transferrin endocytosis and recycling; Ion channel transport	17	High	1	0
FALSE	High	Master Protein	O00264	Membrane-associated progesterone receptor component 1 OS=Homo sapiens OX=9606 GN=PGRMC1 PE=1 SV=3	0	9.65	8	2	3	2	195	21.7	4.7	9.78	2				Pf00173	10857	ENSG00000101856	PGRMC1	B7Z1L3; hsa:10857; O00264; Q9UGJ9			Neutrophil degranulation	1	High	1	0
FALSE	High	Master Protein	Q9UMX5	Neudesin OS=Homo sapiens OX=9606 GN=NENF PE=1 SV=1	0	9.642	14	2	3	2	172	18.8	5.69	9.1	2				Pf00173	29937	ENSG00000117691	NENF	A1KYQ8; hsa:29937; Q53FZ6; Q5TM90; Q9UMX5				0	High	1	0
FALSE	High	Master Protein	P61421	V-type proton ATPase subunit d 1 OS=Homo sapiens OX=9606 GN=ATP6V0D1 PE=1 SV=1	0	9.6	10	3	4	3	351	40.3	5	12.25	3				Pf01992	9114	ENSG00000159720	ATP6V0D1	hsa:9114; P12953; P61421; Q02547	Oxidative phosphorylation; Metabolic pathways; Lysosome; Phagosome; Synaptic vesicle cycle; Collecting duct acid secretion; Vibrio cholerae infection; Epithelial cell signaling in Helicobacter pylori infection; Tuberculosis; Human papillomavirus infection; Viral carcinogenesis; Rheumatoid arthritis	VEGFA-VEGFR2 signaling pathway	Amino acids regulate mTORC1; ROS and RNS production in phagocytes; Insulin receptor recycling; Transferrin endocytosis and recycling; Ion channel transport; XBP1(S) activates chaperone genes	19	High	1	0
FALSE	High	Master Protein	Q9UQB8	Brain-specific angiogenesis inhibitor 1-associated protein 2 OS=Homo sapiens OX=9606 GN=BAIAP2 PE=1 SV=1	0	9.549	10	5	5	5	552	60.8	8.9	13.46	5				Pf07653, Pf08397	10458	ENSG00000175866	BAIAP2	hsa:10458; O43858; Q53HB1; Q86WC1; Q8N5C0; Q96CR7; Q9UBR3; Q9UQ43; Q9UQB8	Adherens junction; Regulation of actin cytoskeleton; Pathogenic Escherichia coli infection; Yersinia infection	Regulation of actin cytoskeleton	Regulation of actin dynamics for phagocytic cup formation; FCGR3A-mediated phagocytosis; CDC42 GTPase cycle; RAC1 GTPase cycle; RHO GTPases Activate WASPs and WAVEs; RAC3 GTPase cycle; VEGFA-VEGFR2 Pathway	12	High	1	0
FALSE	High	Master Protein	Q7L0J3	Synaptic vesicle glycoprotein 2A OS=Homo sapiens OX=9606 GN=SV2A PE=1 SV=1	0	9.489	6	3	3	3	742	82.6	5.57	10.55	3				Pf00083, Pf07690	9900	ENSG00000159164	SV2A	D3DUZ7; hsa:9900; O94841; Q5QNX8; Q7L0J3; Q7Z3L6; Q8NBJ6; Q9BVZ9	ECM-receptor interaction		Toxicity of botulinum toxin type D (botD); Toxicity of botulinum toxin type F (botF); Toxicity of botulinum toxin type A (botA); Toxicity of botulinum toxin type E (botE)	5	High	1	0
FALSE	High	Master Protein	Q9UHG2	ProSAAS OS=Homo sapiens OX=9606 GN=PCSK1N PE=1 SV=1	0	9.487	10	2	5	2	260	27.4	6.62	18.08	2				Pf07259	27344	ENSG00000102109	PCSK1N	hsa:27344; Q4VC04; Q9UHG2				0	High	1	0
FALSE	High	Master Protein	P38606	V-type proton ATPase catalytic subunit A OS=Homo sapiens OX=9606 GN=ATP6V1A PE=1 SV=2	0	9.443	8	3	3	3	617	68.3	5.52	10.69	3				Pf00006, Pf02874, Pf16886	523	ENSG00000114573	ATP6V1A	B2RBR8; B7Z1R5; D3DN75; hsa:523; P38606; Q53YD9; Q96DY6; Q9UHY3	Oxidative phosphorylation; Metabolic pathways; Phagosome; mTOR signaling pathway; Synaptic vesicle cycle; Collecting duct acid secretion; Vibrio cholerae infection; Epithelial cell signaling in Helicobacter pylori infection; Human papillomavirus infection; Rheumatoid arthritis	Proximal tubule transport	Amino acids regulate mTORC1; ROS and RNS production in phagocytes; Insulin receptor recycling; Transferrin endocytosis and recycling; Ion channel transport	16	High	1	0
FALSE	High	Master Protein	Q7Z3B1	Neuronal growth regulator 1 OS=Homo sapiens OX=9606 GN=NEGR1 PE=1 SV=3	0	9.314	17	4	5	4	354	38.7	6.21	14.29	4				Pf07679, Pf13927	257194	ENSG00000172260	NEGR1	hsa:257194; Q5VT21; Q6UY06; Q7Z3B1; Q8N440; Q8NAQ3	Cell adhesion molecules		Post-translational modification: synthesis of GPI-anchored proteins	2	High	1	0
FALSE	High	Master Protein	P35612	Beta-adducin OS=Homo sapiens OX=9606 GN=ADD2 PE=1 SV=3	0	9.202	3	2	3	2	726	80.8	5.92	9.34	2				Pf00596	119	ENSG00000075340	ADD2	A8K4P2; B4DM17; D6W5G7; D6W5G8; hsa:119; P35612; Q13482; Q16412; Q59G82; Q5U5P4; Q6P0P2; Q6PGQ4; Q7Z688; Q7Z689; Q7Z690; Q7Z691			Miscellaneous transport and binding events	1	High	1	0
FALSE	High	Master Protein	P00568	Adenylate kinase isoenzyme 1 OS=Homo sapiens OX=9606 GN=AK1 PE=1 SV=3	0	9.182	28	5	6	5	194	21.6	8.63	16.7	5				Pf00406	203	ENSG00000106992	AK1	hsa:203; P00568; Q9BVK9; Q9UQC7	Purine metabolism; Thiamine metabolism; Metabolic pathways; Nucleotide metabolism; Biosynthesis of cofactors		Interconversion of nucleotide di- and triphosphates	6	High	1	0
FALSE	High	Master Protein	Q96JE9	Microtubule-associated protein 6 OS=Homo sapiens OX=9606 GN=MAP6 PE=1 SV=2	0	9.181	6	4	5	4	813	86.5	9.16	14.27	4					4135	ENSG00000171533	MAP6	A7E2A1; hsa:4135; Q6P3T0; Q6ZWB8; Q96JE9				0	High	1	0
FALSE	High	Master Protein	P61020	Ras-related protein Rab-5B OS=Homo sapiens OX=9606 GN=RAB5B PE=1 SV=1	0	9.122	15	2	3	2	215	23.7	8.13	11.37	2				Pf00071	5869	ENSG00000111540	RAB5B	A8K982; B4DKD7; hsa:5869; P35239; P35277; P61020; Q6PIK9; Q86TH0; Q8IXL2	Ras signaling pathway; Endocytosis; Phagosome; Vasopressin-regulated water reabsorption; Salmonella infection; Amoebiasis; Tuberculosis	Ras signaling; Inhibition of exosome biogenesis and secretion by Manumycin A in CRPC cells	RAB GEFs exchange GTP for GDP on RABs; RAB geranylgeranylation; Neutrophil degranulation; Clathrin-mediated endocytosis; TBC/RABGAPs	14	High	1	0
FALSE	High	Master Protein	Q9P121	Neurotrimin OS=Homo sapiens OX=9606 GN=NTM PE=1 SV=1	0	9.081	17	5	6	4	344	37.9	7.81	14.96	5				Pf07679, Pf13927	50863	ENSG00000182667	NTM	A0MTT2; hsa:50863; Q6UXJ3; Q86VJ9; Q9P121			Post-translational modification: synthesis of GPI-anchored proteins	1	High	1	0
FALSE	High	Master Protein	Q9BRX8	Peroxiredoxin-like 2A OS=Homo sapiens OX=9606 GN=PRXL2A PE=1 SV=3	0	9.041	8	1	2	1	229	25.7	8.84	7.55	1				Pf13911	84293	ENSG00000122378	PRXL2A	B2RD81; hsa:84293; Q6UW08; Q8N2K3; Q8NBK9; Q96JR0; Q9BRX8				0	High	1	0
FALSE	High	Master Protein	P84074	Neuron-specific calcium-binding protein hippocalcin OS=Homo sapiens OX=9606 GN=HPCA PE=1 SV=2	0	8.961	9	3	4	3	193	22.4	4.97	11.41	3				Pf13499, Pf13833	3208	ENSG00000121905	HPCA	B2R9T3; D3DPQ7; hsa:3208; P32076; P41211; P70510; P84074				0	High	1	0
FALSE	High	Master Protein	O75078	Disintegrin and metalloproteinase domain-containing protein 11 OS=Homo sapiens OX=9606 GN=ADAM11 PE=2 SV=3	0	8.949	6	3	4	3	769	83.4	7.2	11.83	3				Pf00200, Pf01421, Pf01562, Pf07974, Pf08516	4185	ENSG00000073670	ADAM11	hsa:4185; O75078; Q14808; Q14809; Q14810			LGI-ADAM interactions	1	High	1	0
FALSE	High	Master Protein	Q99962	Endophilin-A1 OS=Homo sapiens OX=9606 GN=SH3GL2 PE=1 SV=1	0	8.89	16	4	5	2	352	39.9	5.45	14.4	4				Pf03114, Pf07653	6456	ENSG00000107295	SH3GL2	B2R618; hsa:6456; Q99962; Q9NQK5	Endocytosis	EGF/EGFR signaling pathway	Recycling pathway of L1; MHC class II antigen presentation; Lysosome Vesicle Biogenesis; Golgi Associated Vesicle Biogenesis; Cargo recognition for clathrin-mediated endocytosis; Retrograde neurotrophin signalling; EGFR downregulation; Negative regulation of MET activity; InlB-mediated entry of Listeria monocytogenes into host cell	12	High	1	0
FALSE	High	Master Protein	P62857	40S ribosomal protein S28 OS=Homo sapiens OX=9606 GN=RPS28 PE=1 SV=1	0	8.836	32	3	4	3	69	7.8	10.7	13.99	3				Pf01200	6234	ENSG00000233927	RPS28	hsa:6234; P25112; P62857	Ribosome; Coronavirus disease	Cytoplasmic ribosomal proteins	Regulation of expression of SLITs and ROBOs; L13a-mediated translational silencing of Ceruloplasmin expression; Translation initiation complex formation; Formation of a pool of free 40S subunits; Formation of the ternary complex, and subsequently, the 43S complex; Ribosomal scanning and start codon recognition; GTP hydrolysis and joining of the 60S ribosomal subunit; Major pathway of rRNA process…	20	High	1	0
FALSE	High	Master Protein	Q2M2I8	AP2-associated protein kinase 1 OS=Homo sapiens OX=9606 GN=AAK1 PE=1 SV=3	0	8.636	7	4	4	4	961	103.8	6.6	10.11	4				Pf00069	22848	ENSG00000115977	AAK1	hsa:22848; Q2M2I8; Q4ZFZ3; Q53RX6; Q9UPV4			Cargo recognition for clathrin-mediated endocytosis	2	High	1	0
FALSE	High	Master Protein	P63098	Calcineurin subunit B type 1 OS=Homo sapiens OX=9606 GN=PPP3R1 PE=1 SV=2	0	8.594	30	3	4	3	170	19.3	4.81	14.95	3				Pf13499	5534	ENSG00000221823	PPP3R1	B2RC10; B5MDU4; hsa:5534; P06705; P15117; P63098; Q08044; Q53SL0	MAPK signaling pathway; Calcium signaling pathway; cGMP-PKG signaling pathway; Oocyte meiosis; Cellular senescence; Wnt signaling pathway; Axon guidance; VEGF signaling pathway; Osteoclast differentiation; C-type lectin receptor signaling pathway; Natural killer cell mediated cytotoxicity; Th1 and Th2 cell differentiation; Th17 cell differentiation; T cell receptor signaling pathway; B cell recep…	Energy metabolism; Transcription factors regulate miRNAs related to cardiac hypertrophy; Alzheimer's disease and miRNA effects; Initiation of transcription and translation elongation at the HIV-1 LTR; MAPK signaling pathway; Wnt signaling; Vitamin D in inflammatory diseases; Regucalcin in proximal tubule epithelial kidney cells; Alzheimer's disease	Ca2+ pathway; DARPP-32 events; FCERI mediated Ca+2 mobilization; CLEC7A (Dectin-1) induces NFAT activation; Calcineurin activates NFAT; Activation of BAD and translocation to mitochondria	47	High	1	0
FALSE	High	Master Protein	P11177	Pyruvate dehydrogenase E1 component subunit beta, mitochondrial OS=Homo sapiens OX=9606 GN=PDHB PE=1 SV=3	0	8.503	10	2	3	2	359	39.2	6.65	9.96	2				Pf02779, Pf02780	5162	ENSG00000168291	PDHB	B2R7L0; B4DDD7; hsa:5162; P11177; Q6FH45; Q9BQ27; Q9UFK3	Glycolysis / Gluconeogenesis; Citrate cycle (TCA cycle); Pyruvate metabolism; Metabolic pathways; Carbon metabolism; HIF-1 signaling pathway; Glucagon signaling pathway; Central carbon metabolism in cancer; Diabetic cardiomyopathy	Metabolic reprogramming in colon cancer; Orexin receptor pathway	Glyoxylate metabolism and glycine degradation; Regulation of pyruvate dehydrogenase (PDH) complex; Signaling by Retinoic Acid	15	High	1	0
FALSE	High	Master Protein	Q9Y266	Nuclear migration protein nudC OS=Homo sapiens OX=9606 GN=NUDC PE=1 SV=1	0	8.48	10	3	5	3	331	38.2	5.38	13.58	3				Pf04969, Pf14050, Pf16273	10726	ENSG00000090273	NUDC	hsa:10726; Q5QP31; Q5QP35; Q9H0N2; Q9Y266; Q9Y2B6		Ciliary landscape	Separation of Sister Chromatids; Resolution of Sister Chromatid Cohesion; RHO GTPases Activate Formins; EML4 and NUDC in mitotic spindle formation; Amplification of signal from unattached kinetochores via a MAD2 inhibitory signal; RND2 GTPase cycle	8	High	1	0
FALSE	High	Master Protein	P04899	Guanine nucleotide-binding protein G(i) subunit alpha-2 OS=Homo sapiens OX=9606 GN=GNAI2 PE=1 SV=3	0	8.454	8	3	4	2	355	40.4	5.54	11.39	3				Pf00503	2771	ENSG00000114353	GNAI2	B3KTZ0; B4DYA0; B4E2X5; hsa:2771; P04899; Q6B6N3; Q8IZ71	Rap1 signaling pathway; cGMP-PKG signaling pathway; cAMP signaling pathway; Chemokine signaling pathway; Sphingolipid signaling pathway; Adrenergic signaling in cardiomyocytes; Axon guidance; Apelin signaling pathway; Gap junction; Platelet activation; Leukocyte transendothelial migration; Circadian entrainment; Retrograde endocannabinoid signaling; Glutamatergic synapse; Cholinergic synapse; Ser…	Thyroid stimulating hormone (TSH) signaling pathway; Corticotropin-releasing hormone signaling pathway; S1P receptor signal transduction; Complement system; G protein signaling pathways; Chemokine signaling pathway; Hippo signaling regulation pathways; Purinergic signaling; Calcium regulation in cardiac cells; Serotonin HTR1 group and FOS pathway	G alpha (i) signalling events; G alpha (z) signalling events; Adenylate cyclase inhibitory pathway; ADP signalling through P2Y purinoceptor 12; G alpha (s) signalling events; Extra-nuclear estrogen signaling; GPER1 signaling; ADORA2B mediated anti-inflammatory cytokines production; Adrenaline,noradrenaline inhibits insulin secretion	61	High	1	0
FALSE	High	Master Protein	P78357	Contactin-associated protein 1 OS=Homo sapiens OX=9606 GN=CNTNAP1 PE=1 SV=1	0	8.421	4	5	5	5	1384	156.2	7.05	11.68	5				Pf00754, Pf02210	8506	ENSG00000108797	CNTNAP1	hsa:8506; P78357	Cell adhesion molecules		Neurofascin interactions	2	High	1	0
FALSE	High	Master Protein	Q96FW1	Ubiquitin thioesterase OTUB1 OS=Homo sapiens OX=9606 GN=OTUB1 PE=1 SV=2	0	8.372	16	3	3	3	271	31.3	4.94	10.11	3				Pf10275	55611	ENSG00000167770	OTUB1	hsa:55611; Q32Q78; Q96FW1; Q96II3; Q9NXQ4; Q9P0B8			Ub-specific processing proteases; Ovarian tumor domain proteases	2	High	1	0
FALSE	High	Master Protein	P61026	Ras-related protein Rab-10 OS=Homo sapiens OX=9606 GN=RAB10 PE=1 SV=1	0	8.362	12	3	4	1	200	22.5	8.38	10.73	3				Pf00071	10890	ENSG00000084733	RAB10	D6W538; hsa:10890; O88386; P61026; Q6IA52; Q9D7X6; Q9H0T3	Endocytosis; AMPK signaling pathway	Focal adhesion: PI3K-Akt-mTOR-signaling pathway	Translocation of SLC2A4 (GLUT4) to the plasma membrane; RAB GEFs exchange GTP for GDP on RABs; RAB geranylgeranylation; Neutrophil degranulation	7	High	1	0
FALSE	High	Master Protein	Q08174	Protocadherin-1 OS=Homo sapiens OX=9606 GN=PCDH1 PE=1 SV=2	0	8.337	5	4	4	4	1060	114.7	5.03	9.13	4				Pf00028, Pf08266, Pf08374	5097	ENSG00000156453	PCDH1	hsa:5097; Q08174; Q8IUP2				0	High	1	0
FALSE	High	Master Protein	Q9UNZ2	NSFL1 cofactor p47 OS=Homo sapiens OX=9606 GN=NSFL1C PE=1 SV=2	0	8.292	14	4	5	4	370	40.5	5.1	13.28	4				Pf00789, Pf08059, Pf14555	55968	ENSG00000088833	NSFL1C	A2A2L1; B2RD74; hsa:55968; Q5JXA4; Q5JXA5; Q7Z533; Q9H102; Q9NVL9; Q9UI06; Q9UNZ2	Protein processing in endoplasmic reticulum	Alstrom syndrome	RHOH GTPase cycle	3	High	1	0
FALSE	High	Master Protein	Q15276	Rab GTPase-binding effector protein 1 OS=Homo sapiens OX=9606 GN=RABEP1 PE=1 SV=2	0	8.259	4	2	3	2	862	99.2	5.01	10.1	2				Pf03528, Pf09311	9135	ENSG00000029725	RABEP1	B2RAG7; hsa:9135; O95369; Q15276; Q8IVX3	Endocytosis	GDNF signaling	TBC/RABGAPs	3	High	1	0
FALSE	High	Master Protein	Q9H4G0	Band 4.1-like protein 1 OS=Homo sapiens OX=9606 GN=EPB41L1 PE=1 SV=2	0	8.205	7	4	4	4	881	98.4	5.62	10.08	4				Pf00373, Pf04382, Pf05902, Pf08736, Pf09379, Pf09380	2036	ENSG00000088367	EPB41L1	hsa:2036; O15046; Q4VXM6; Q4VXM7; Q4VXM8; Q4VXN4; Q6ZT61; Q8IUU7; Q96CV5; Q96L65; Q9H4G0		Splicing factor NOVA regulated synaptic proteins	Sensory processing of sound by inner hair cells of the cochlea; Sensory processing of sound by outer hair cells of the cochlea; Neurexins and neuroligins; Trafficking of AMPA receptors	5	High	1	0
FALSE	High	Master Protein	P30040	Endoplasmic reticulum resident protein 29 OS=Homo sapiens OX=9606 GN=ERP29 PE=1 SV=4	0	8.156	15	3	3	3	261	29	7.31	9.23	3				Pf07749, Pf07912	10961	ENSG00000089248	ERP29	C9J183; hsa:10961; P30040; Q3MJC3; Q6FHT4	Protein processing in endoplasmic reticulum			1	High	1	0
FALSE	High	Master Protein	P31150	Rab GDP dissociation inhibitor alpha OS=Homo sapiens OX=9606 GN=GDI1 PE=1 SV=2	0	8.141	11	3	3	3	447	50.6	5.14	9.4	3				Pf00996	2664	ENSG00000203879	GDI1	hsa:2664; P31150; P50394; Q6FG50; Q7Z2G6; Q7Z2G9; Q7Z2H5; Q7Z2I6		Ciliary landscape; Airway smooth muscle cell contraction	RAB GEFs exchange GTP for GDP on RABs	3	High	1	0
FALSE	High	Master Protein	P34932	Heat shock 70 kDa protein 4 OS=Homo sapiens OX=9606 GN=HSPA4 PE=1 SV=4	0	8.091	5	3	3	3	840	94.3	5.19	8.81	3				Pf00012	3308	ENSG00000170606	HSPA4	hsa:3308; O95756; P34932; Q2TAL4; Q9BUK9	Tight junction; Antigen processing and presentation; Lipid and atherosclerosis	Parkin-ubiquitin proteasomal system pathway	Regulation of HSF1-mediated heat shock response	5	High	1	0
FALSE	High	Master Protein	P38646	Stress-70 protein, mitochondrial OS=Homo sapiens OX=9606 GN=HSPA9 PE=1 SV=2	0	8.058	4	3	3	3	679	73.6	6.16	8.07	3				Pf00012	3313	ENSG00000113013	HSPA9	B2RCM1; hsa:3313; P30036; P31932; P38646; Q1HB43; Q53H23; Q6GU03; Q9BWB7; Q9UC56	RNA degradation; Tuberculosis	Parkin-ubiquitin proteasomal system pathway	Gene and protein expression by JAK-STAT signaling after Interleukin-12 stimulation; Mitochondrial protein import; Cristae formation; Regulation of HSF1-mediated heat shock response	7	High	1	0
FALSE	High	Master Protein	Q9BUF5	Tubulin beta-6 chain OS=Homo sapiens OX=9606 GN=TUBB6 PE=1 SV=1	0	8.046	7	3	4	1	446	49.8	4.88	9.92	3				Pf00091, Pf03953	84617	ENSG00000176014	TUBB6	B3KM76; hsa:84617; Q9BUF5; Q9HA42	Phagosome; Gap junction; Alzheimer disease; Parkinson disease; Amyotrophic lateral sclerosis; Huntington disease; Prion disease; Pathways of neurodegeneration; Pathogenic Escherichia coli infection; Salmonella infection	Alzheimer's disease and miRNA effects; Pathogenic Escherichia coli infection; Parkin-ubiquitin proteasomal system pathway; Alzheimer's disease	Recycling pathway of L1; COPI-dependent Golgi-to-ER retrograde traffic; Separation of Sister Chromatids; The role of GTSE1 in G2/M progression after G2 checkpoint; Translocation of SLC2A4 (GLUT4) to the plasma membrane; Microtubule-dependent trafficking of connexons from Golgi to the plasma membrane; Gap junction assembly; MHC class II antigen presentation; Resolution of Sister Chromatid Cohesion…	44	High	1	0
FALSE	High	Master Protein	Q15435	Protein phosphatase 1 regulatory subunit 7 OS=Homo sapiens OX=9606 GN=PPP1R7 PE=1 SV=1	0	7.97	8	4	4	4	360	41.5	4.91	10.35	4				Pf14580	5510	ENSG00000115685	PPP1R7	B4DFD4; B5MCY6; hsa:5510; Q15435; Q9UQE5; Q9UQE6; Q9Y6K4				0	High	1	0
FALSE	High	Master Protein	Q9UPA5	Protein bassoon OS=Homo sapiens OX=9606 GN=BSN PE=1 SV=4	0	7.935	1	4	4	4	3926	416.2	7.55	11.95	4				Pf05715	8927	ENSG00000164061	BSN	hsa:8927; O43161; Q7LGH3; Q9UPA5			Sensory processing of sound by inner hair cells of the cochlea	1	High	1	0
FALSE	High	Master Protein	P30044	Peroxiredoxin-5, mitochondrial OS=Homo sapiens OX=9606 GN=PRDX5 PE=1 SV=4	0	7.927	20	4	4	4	214	22.1	8.7	11.97	4				Pf08534	25824	ENSG00000126432	PRDX5	A6NC19; A6NG06; B7ZLJ4; B7ZVW3; hsa:25824; P30044; Q14CK0; Q6IAF2; Q9UBU5; Q9UJU4; Q9UKX4	Peroxisome	Selenium micronutrient network		2	High	1	0
FALSE	High	Master Protein	P62937	Peptidyl-prolyl cis-trans isomerase A OS=Homo sapiens OX=9606 GN=PPIA PE=1 SV=2	0	7.799	21	3	3	3	165	18	7.81	8.7	3				Pf00160	5478	ENSG00000196262	PPIA	A8K220; hsa:5478; P05092; P62937; Q3KQW3; Q567Q0; Q6IBU5; Q96IX3; Q9BRU4; Q9BTY9; Q9UC61	Viral life cycle; Necroptosis	Prolactin signaling pathway	Platelet degranulation ; Neutrophil degranulation; Gene and protein expression by JAK-STAT signaling after Interleukin-12 stimulation; Integration of provirus; APOBEC3G mediated resistance to HIV-1 infection; Basigin interactions; Budding and maturation of HIV virion; Assembly Of The HIV Virion; Calcineurin activates NFAT; Binding and entry of HIV virion; Uncoating of the HIV Virion; Minus-strand…	17	High	1	0
FALSE	High	Master Protein	Q5H9L2	Transcription elongation factor A protein-like 5 OS=Homo sapiens OX=9606 GN=TCEAL5 PE=1 SV=1	0	7.763	6	3	5	3	206	23.3	4.81	13.68	3				Pf04538	340543	ENSG00000204065	TCEAL5	A2RUJ4; hsa:340543; Q5H9L2				0	High	1	0
FALSE	High	Master Protein	P61981	14-3-3 protein gamma OS=Homo sapiens OX=9606 GN=YWHAG PE=1 SV=2	0	7.754	14	3	4	1	247	28.3	4.89	9.63	3				Pf00244	7532	ENSG00000170027	YWHAG	hsa:7532; O70457; P35214; P61981; Q6FH52; Q9UDP2; Q9UN99	Cell cycle; Oocyte meiosis; PI3K-Akt signaling pathway; Hippo signaling pathway; Hepatitis C; Viral carcinogenesis	Cell cycle; Prolactin signaling pathway; Myometrial relaxation and contraction pathways; Disruption of postsynaptic signaling by CNV; Calcium regulation in cardiac cells; Sudden infant death syndrome (SIDS) susceptibility pathways	Translocation of SLC2A4 (GLUT4) to the plasma membrane; Recruitment of NuMA to mitotic centrosomes; TP53 Regulates Metabolic Genes; RHO GTPases activate PKNs; Regulation of PLK1 Activity at G2/M Transition; Loss of Nlp from mitotic centrosomes; Recruitment of mitotic centrosome proteins and complexes; Anchoring of the basal body to the plasma membrane; AURKA Activation by TPX2; Regulation of loca…	26	High	1	0
FALSE	High	Master Protein	P17096	High mobility group protein HMG-I/HMG-Y OS=Homo sapiens OX=9606 GN=HMGA1 PE=1 SV=3	0	7.694	28	2	3	2	107	11.7	10.32	9.29	2					3159	ENSG00000137309	HMGA1	hsa:3159; P10910; P17096; Q5T6U9; Q9UKB0		Adipogenesis; Pre-implantation embryo; Male infertility; 7q11.23 copy number variation syndrome; NAD metabolism in oncogene-induced senescence and mitochondrial dysfunction-associated senescence; Orexin receptor pathway	Vpr-mediated nuclear import of PICs; 2-LTR circle formation; Integration of viral DNA into host genomic DNA; Autointegration results in viral DNA circles; APOBEC3G mediated resistance to HIV-1 infection; Formation of Senescence-Associated Heterochromatin Foci (SAHF)	13	High	1	0
FALSE	High	Master Protein	Q9UHC6	Contactin-associated protein-like 2 OS=Homo sapiens OX=9606 GN=CNTNAP2 PE=1 SV=1	0	7.68	3	3	3	3	1331	148.1	6.58	8.61	3				Pf00754, Pf02210	26047	ENSG00000174469; ENSG00000278728	CNTNAP2	D3DWG2; hsa:26047; Q14DG2; Q52LV1; Q5H9Q7; Q9UHC6; Q9UQ12	Cell adhesion molecules			1	High	1	0
FALSE	High	Master Protein	P50213	Isocitrate dehydrogenase [NAD] subunit alpha, mitochondrial OS=Homo sapiens OX=9606 GN=IDH3A PE=1 SV=1	0	7.594	10	4	4	4	366	39.6	6.92	10.78	4				Pf00180	3419	ENSG00000166411	IDH3A	D3DW83; hsa:3419; P50213; Q9H3X0	Citrate cycle (TCA cycle); Metabolic pathways; Carbon metabolism; 2-Oxocarboxylic acid metabolism; Biosynthesis of amino acids	TCA cycle and deficiency of pyruvate dehydrogenase complex (PDHc); Metabolic reprogramming in colon cancer; TCA cycle (aka Krebs or citric acid cycle)	Citric acid cycle (TCA cycle)	9	High	1	0
FALSE	High	Master Protein	Q01105	Protein SET OS=Homo sapiens OX=9606 GN=SET PE=1 SV=3	0	7.578	10	3	3	3	290	33.5	4.32	9.33	3				Pf00956	6418	ENSG00000119335	SET	A5A5H4; A6NGV1; B4DUE2; hsa:6418; Q01105; Q15541; Q5VXV1; Q5VXV2; Q6FHZ5		Histone modifications; VEGFA-VEGFR2 signaling pathway	Condensation of Prophase Chromosomes; HuR (ELAVL1) binds and stabilizes mRNA	4	High	1	0
FALSE	High	Master Protein	Q96FJ2	Dynein light chain 2, cytoplasmic OS=Homo sapiens OX=9606 GN=DYNLL2 PE=1 SV=1	0	7.538	27	3	3	3	89	10.3	7.37	9.65	3				Pf01221	140735	ENSG00000264364	DYNLL2	B2R5B4; hsa:140735; Q96FJ2	Vasopressin-regulated water reabsorption; Salmonella infection	Ciliary landscape; Intraflagellar transport proteins binding to dynein; 3q29 copy number variation syndrome	Separation of Sister Chromatids; MHC class II antigen presentation; Resolution of Sister Chromatid Cohesion; HSP90 chaperone cycle for steroid hormone receptors (SHR) in the presence of ligand; RHO GTPases Activate Formins; COPI-mediated anterograde transport; COPI-independent Golgi-to-ER retrograde traffic; HCMV Early Events; Aggrephagy; EML4 and NUDC in mitotic spindle formation; Amplification …	20	High	1	0
FALSE	High	Master Protein	Q9NR46	Endophilin-B2 OS=Homo sapiens OX=9606 GN=SH3GLB2 PE=1 SV=1	0	7.513	9	3	3	3	395	43.9	5.99	8.78	3				Pf03114, Pf14604	56904	ENSG00000148341	SH3GLB2	A6NC47; A8MPS4; hsa:56904; Q8WY61; Q96JH9; Q9NR46	Endocytosis			1	High	1	0
FALSE	High	Master Protein	Q14CZ8	Hepatocyte cell adhesion molecule OS=Homo sapiens OX=9606 GN=HEPACAM PE=1 SV=1	0	7.502	8	3	4	3	416	46	9.11	12.48	3				Pf07686, Pf13927	220296	ENSG00000165478	HEPACAM	hsa:220296; Q14CZ8; Q67IP8; Q6ZWL4; Q8N7I3; Q8ND35				0	High	1	0
FALSE	High	Master Protein	Q9UJU6	Drebrin-like protein OS=Homo sapiens OX=9606 GN=DBNL PE=1 SV=1	0	7.425	9	3	3	3	430	48.2	5.05	11.38	3				Pf00241, Pf14604	28988	ENSG00000136279	DBNL	A4D2I9; B4DDP6; B4DEM2; C9J7P1; hsa:28988; P84070; Q6IAI8; Q96F30; Q96K74; Q9HBN8; Q9NR72; Q9UJU6		T-cell receptor signaling pathway	Neutrophil degranulation; Caspase-mediated cleavage of cytoskeletal proteins; Neurexins and neuroligins	4	High	1	0
FALSE	High	Master Protein	P04264	Keratin, type II cytoskeletal 1 OS=Homo sapiens OX=9606 GN=KRT1 PE=1 SV=6	0	7.356	11	4	4	4	644	66	8.12	11.34	4				Pf00038, Pf16208, Pf16210	3848	ENSG00000167768	KRT1	B2RA01; hsa:3848; P04264; P85925; P86104; Q14720; Q6GSJ0; Q9H298		Corticotropin-releasing hormone signaling pathway	Neutrophil degranulation; Formation of the cornified envelope	4	High	1	0
FALSE	High	Master Protein	O00445	Synaptotagmin-5 OS=Homo sapiens OX=9606 GN=SYT5 PE=1 SV=2	0	7.283	10	4	4	1	386	42.9	9.17	9.51	4				Pf00168	6861	ENSG00000129990	SYT5	B3KWJ8; B7Z300; hsa:6861; O00445; Q86X72			Regulation of insulin secretion	1	High	1	0
FALSE	High	Master Protein	O00499	Myc box-dependent-interacting protein 1 OS=Homo sapiens OX=9606 GN=BIN1 PE=1 SV=1	0	7.242	6	3	3	2	593	64.7	5.06	7.89	3				Pf03114, Pf14604	274	ENSG00000136717	BIN1	hsa:274; O00297; O00499; O00545; O43867; O60552; O60553; O60554; O60555; O75514; O75515; O75516; O75517; O75518; Q659B7; Q92944; Q99688	Endocytosis; Fc gamma R-mediated phagocytosis	VEGFA-VEGFR2 signaling pathway; IL-18 signaling pathway	Clathrin-mediated endocytosis	5	High	1	0
FALSE	High	Master Protein	P30101	Protein disulfide-isomerase A3 OS=Homo sapiens OX=9606 GN=PDIA3 PE=1 SV=4	0	7.208	7	3	3	3	505	56.7	6.35	7.46	3				Pf00085, Pf13848	2923	ENSG00000167004	PDIA3	hsa:2923; P30101; Q13453; Q14255; Q8IYF8; Q9UMU7	Protein processing in endoplasmic reticulum; Antigen processing and presentation; Human cytomegalovirus infection; Herpes simplex virus 1 infection; Epstein-Barr virus infection; Human immunodeficiency virus 1 infection	Prion disease pathway	ER-Phagosome pathway; Antigen Presentation: Folding, assembly and peptide loading of class I MHC; Calnexin/calreticulin cycle	10	High	1	0
FALSE	High	Master Protein	Q9Y6I3	Epsin-1 OS=Homo sapiens OX=9606 GN=EPN1 PE=1 SV=2	0	7.184	8	3	3	3	576	60.3	4.83	12.06	3				Pf01417, Pf02809	29924	ENSG00000063245	EPN1	hsa:29924; Q86ST3; Q9HA18; Q9Y6I3	Endocytosis	VEGFA-VEGFR2 signaling pathway; EGF/EGFR signaling pathway	Cargo recognition for clathrin-mediated endocytosis; EGFR downregulation	6	High	1	0
FALSE	High	Master Protein	Q99747	Gamma-soluble NSF attachment protein OS=Homo sapiens OX=9606 GN=NAPG PE=1 SV=1	0	7.181	13	3	3	3	312	34.7	5.41	9.02	3				Pf14938	8774	ENSG00000134265	NAPG	B4DFC9; hsa:8774; Q99747; Q9BUV1			COPI-dependent Golgi-to-ER retrograde traffic; COPI-mediated anterograde transport; Intra-Golgi traffic; Retrograde transport at the Trans-Golgi-Network; COPII-mediated vesicle transport	5	High	1	0
FALSE	High	Master Protein	Q96KP4	Cytosolic non-specific dipeptidase OS=Homo sapiens OX=9606 GN=CNDP2 PE=1 SV=2	0	7.179	8	3	3	3	475	52.8	5.97	7.84	3				Pf01546, Pf07687	55748	ENSG00000133313	CNDP2	B3KUG4; hsa:55748; Q8WY59; Q96KP4; Q9BQ94; Q9NVB4; V9HWE5	Arginine and proline metabolism; Histidine metabolism; beta-Alanine metabolism; Metabolic pathways		Glutathione synthesis and recycling; Paracetamol ADME	6	High	1	0
FALSE	High	Master Protein	Q8TEA8	D-aminoacyl-tRNA deacylase 1 OS=Homo sapiens OX=9606 GN=DTD1 PE=1 SV=2	0	7.156	15	2	2	2	209	23.4	8.24	6.94	2				Pf02580	92675	ENSG00000125821	DTD1	A8K5X5; D3DW37; hsa:92675; Q496D1; Q5W184; Q8TEA8; Q8WXU8; Q9BW67; Q9H464; Q9H474				0	High	1	0
FALSE	High	Master Protein	P62760	Visinin-like protein 1 OS=Homo sapiens OX=9606 GN=VSNL1 PE=1 SV=2	0	7.15	18	4	4	4	191	22.1	5.15	10.18	4				Pf00036, Pf13499	7447	ENSG00000163032	VSNL1	D6W515; hsa:7447; P28677; P29103; P42323; P62760; Q9UM20				0	High	1	0
FALSE	High	Master Protein	P54727	UV excision repair protein RAD23 homolog B OS=Homo sapiens OX=9606 GN=RAD23B PE=1 SV=1	0	7.101	10	3	3	3	409	43.1	4.84	8.43	3				Pf00240, Pf00627, Pf09280	5887	ENSG00000119318	RAD23B	B3KWK8; G5E9P0; hsa:5887; P54727; Q7Z5K8; Q8WUB0	Nucleotide excision repair; Protein processing in endoplasmic reticulum	Nucleotide excision repair; DNA repair pathways, full network; Nucleotide excision repair in xeroderma pigmentosum	Josephin domain DUBs; Formation of Incision Complex in GG-NER; DNA Damage Recognition in GG-NER; N-glycan trimming in the ER and Calnexin/Calreticulin cycle	9	High	1	0
FALSE	High	Master Protein	P51674	Neuronal membrane glycoprotein M6-a OS=Homo sapiens OX=9606 GN=GPM6A PE=1 SV=2	0	7.022	11	4	4	4	278	31.2	5.27	10.08	4				Pf01275	2823	ENSG00000150625	GPM6A	B7Z642; E9PHI5; hsa:2823; P51674; Q92602				0	High	1	0
FALSE	High	Master Protein	Q9H115	Beta-soluble NSF attachment protein OS=Homo sapiens OX=9606 GN=NAPB PE=1 SV=2	0	6.997	16	3	3	3	298	33.5	5.47	10.53	3				Pf14938	63908	ENSG00000125814	NAPB	B4DK44; hsa:63908; Q4G0M0; Q4G187; Q5JXF9; Q8N3C4; Q9H115			COPI-dependent Golgi-to-ER retrograde traffic; COPI-mediated anterograde transport; Intra-Golgi traffic; Retrograde transport at the Trans-Golgi-Network; COPII-mediated vesicle transport	5	High	1	0
FALSE	High	Master Protein	Q14195	Dihydropyrimidinase-related protein 3 OS=Homo sapiens OX=9606 GN=DPYSL3 PE=1 SV=1	0	6.937	7	3	3	1	570	61.9	6.49	8.67	3				Pf01979	1809	ENSG00000113657	DPYSL3	B3SXQ8; hsa:1809; Q14195; Q93012			CRMPs in Sema3A signaling	1	High	1	0
FALSE	High	Master Protein	Q05639	Elongation factor 1-alpha 2 OS=Homo sapiens OX=9606 GN=EEF1A2 PE=1 SV=1	0	6.887	5	4	5	4	463	50.4	9.03	12.43	4				Pf00009, Pf03143, Pf03144	1917	ENSG00000101210	EEF1A2	B5BUF3; E1P5J1; hsa:1917; P54266; Q05639; Q0VGC7	Nucleocytoplasmic transport; Legionellosis; Leishmaniasis	Translation factors	Eukaryotic Translation Elongation	5	High	1	0
FALSE	High	Master Protein	O15212	Prefoldin subunit 6 OS=Homo sapiens OX=9606 GN=PFDN6 PE=1 SV=1	0	6.884	22	3	4	3	129	14.6	8.88	10.28	3				Pf01920	10471	ENSG00000204220; ENSG00000206283; ENSG00000224782; ENSG00000235692; ENSG00000237335	PFDN6	hsa:10471; O15212		Cellular proteostasis	Prefoldin mediated transfer of substrate to CCT/TriC	2	High	1	0
FALSE	High	Master Protein	P22676	Calretinin OS=Homo sapiens OX=9606 GN=CALB2 PE=2 SV=2	0	6.877	11	3	3	1	271	31.5	5.15	9.48	3				Pf13405, Pf13499	794	ENSG00000172137; ENSG00000282830	CALB2	A8K4Y1; hsa:794; P22676; Q53HD2; Q96BK4				0	High	1	0
FALSE	High	Master Protein	P21281	V-type proton ATPase subunit B, brain isoform OS=Homo sapiens OX=9606 GN=ATP6V1B2 PE=1 SV=3	0	6.849	10	4	4	4	511	56.5	5.81	10.46	4				Pf00006, Pf02874	526	ENSG00000147416	ATP6V1B2	B2R5Z3; D3DSQ5; hsa:526; P21281; Q14544; Q15859; Q96IR0	Oxidative phosphorylation; Metabolic pathways; Phagosome; mTOR signaling pathway; Synaptic vesicle cycle; Collecting duct acid secretion; Vibrio cholerae infection; Epithelial cell signaling in Helicobacter pylori infection; Human papillomavirus infection; Rheumatoid arthritis		Amino acids regulate mTORC1; ROS and RNS production in phagocytes; Insulin receptor recycling; Transferrin endocytosis and recycling; Ion channel transport	15	High	1	0
FALSE	High	Master Protein	O14737	Programmed cell death protein 5 OS=Homo sapiens OX=9606 GN=PDCD5 PE=1 SV=3	0	6.781	28	3	3	3	125	14.3	6.04	8.12	3				Pf01984	9141	ENSG00000105185	PDCD5	B4DE64; hsa:9141; O14737; Q53YC9; Q6IB70				0	High	1	0
FALSE	High	Master Protein	Q14247	Src substrate cortactin OS=Homo sapiens OX=9606 GN=CTTN PE=1 SV=2	0	6.76	3	3	3	3	550	61.5	5.4	8.93	3				Pf02218, Pf14604	2017	ENSG00000085733; ENSG00000288401	CTTN	hsa:2017; Q14247; Q8N707; Q96H99	Tight junction; Bacterial invasion of epithelial cells; Pathogenic Escherichia coli infection; Shigellosis; Proteoglycans in cancer	Pathogenic Escherichia coli infection; Hepatitis C and hepatocellular carcinoma	Clathrin-mediated endocytosis; RHO GTPases activate PAKs	9	High	1	0
FALSE	High	Master Protein	P32418	Sodium/calcium exchanger 1 OS=Homo sapiens OX=9606 GN=SLC8A1 PE=1 SV=3	0	6.741	2	2	3	2	973	108.5	5	8.65	2				Pf01699, Pf03160, Pf16494	6546	ENSG00000183023	SLC8A1	A8K6N1; D6W595; hsa:6546; O95849; P32418; Q4QQG6; Q587I6; Q59GN4; Q9UBL8; Q9UD55; Q9UDN1; Q9UDN2; Q9UKX6	Calcium signaling pathway; cGMP-PKG signaling pathway; Cardiac muscle contraction; Adrenergic signaling in cardiomyocytes; Apelin signaling pathway; Olfactory transduction; Endocrine and other factor-regulated calcium reabsorption; Protein digestion and absorption; Mineral absorption; Hypertrophic cardiomyopathy; Arrhythmogenic right ventricular cardiomyopathy; Dilated cardiomyopathy	Arrhythmogenic right ventricular cardiomyopathy; Vitamin D receptor pathway; Myometrial relaxation and contraction pathways; VEGFA-VEGFR2 signaling pathway; Vitamin D-sensitive calcium signaling in depression; Calcium regulation in cardiac cells	Ion homeostasis; Reduction of cytosolic Ca++ levels; Sodium/Calcium exchangers	21	High	1	0
FALSE	High	Master Protein	Q9UI15	Transgelin-3 OS=Homo sapiens OX=9606 GN=TAGLN3 PE=1 SV=2	0	6.724	15	2	3	2	199	22.5	7.33	10.57	2				Pf00307, Pf00402	29114	ENSG00000144834	TAGLN3	D3DN64; hsa:29114; Q96A74; Q9UI15				0	High	1	0
FALSE	High	Master Protein	Q9P2E9	Ribosome-binding protein 1 OS=Homo sapiens OX=9606 GN=RRBP1 PE=1 SV=5	0	6.598	2	2	2	2	1410	152.4	8.6	6.74	2				Pf05104	6238	ENSG00000125844	RRBP1	A0A0A0MRV0; A2A2S6; A6NCN6; hsa:6238; O75300; O75301; Q5W165; Q96SB2; Q9BWP1; Q9H476; Q9P2E9	Protein processing in endoplasmic reticulum	Ectoderm differentiation	Signaling by ALK fusions and activated point mutants	3	High	1	0
FALSE	High	Master Protein	Q8N3V7	Synaptopodin OS=Homo sapiens OX=9606 GN=SYNPO PE=1 SV=2	0	6.588	2	3	3	3	929	99.4	8.72	7.82	3					11346	ENSG00000171992	SYNPO	A5PKZ8; D3DQG8; hsa:11346; O15271; Q8N3V7; Q9UPX1	Tight junction	Primary focal segmental glomerulosclerosis (FSGS); Nephrotic syndrome		3	High	1	0
FALSE	High	Master Protein	Q9NUQ9	CYFIP-related Rac1 interactor B OS=Homo sapiens OX=9606 GN=CYRIB PE=1 SV=1	0	6.571	11	2	2	2	324	36.7	6.06	6.75	2				Pf07159	51571	ENSG00000153310	CYRIB	hsa:51571; Q96AZ5; Q9NUQ9; Q9NW21; Q9NZE7			Platelet degranulation	1	High	1	0
FALSE	High	Master Protein	Q9BY67	Cell adhesion molecule 1 OS=Homo sapiens OX=9606 GN=CADM1 PE=1 SV=2	0	6.547	7	2	2	2	442	48.5	5.07	6.9	2				Pf07686, Pf08205, Pf13927	23705	ENSG00000182985	CADM1	A4FVB5; F5H0J4; H0YGA7; H1ZZV9; H1ZZW1; H1ZZW2; hsa:23705; Q86WB8; Q8N2F4; Q9BY67; X5D2C8	Cell adhesion molecules	Splicing factor NOVA regulated synaptic proteins	Nectin/Necl trans heterodimerization	4	High	1	0
FALSE	High	Master Protein	Q8IZS8	Voltage-dependent calcium channel subunit alpha-2/delta-3 OS=Homo sapiens OX=9606 GN=CACNA2D3 PE=1 SV=1	0	6.526	3	3	3	3	1091	122.9	5.78	11.25	3				Pf08399, Pf08473, Pf13768	55799	ENSG00000157445	CACNA2D3	B2RPL6; hsa:55799; Q8IZS8; Q9NY16; Q9NY18	MAPK signaling pathway; Cardiac muscle contraction; Adrenergic signaling in cardiomyocytes; Oxytocin signaling pathway; Hypertrophic cardiomyopathy; Arrhythmogenic right ventricular cardiomyopathy; Dilated cardiomyopathy	Arrhythmogenic right ventricular cardiomyopathy; MAPK signaling pathway	Presynaptic depolarization and calcium channel opening	10	High	1	0
FALSE	High	Master Protein	Q04609	Glutamate carboxypeptidase 2 OS=Homo sapiens OX=9606 GN=FOLH1 PE=1 SV=1	0	6.523	5	3	3	3	750	84.3	6.98	8.45	3				Pf02225, Pf04253, Pf04389	2346	ENSG00000086205	FOLH1	A4UU12; A9CB79; B7Z312; B7Z343; D3DQS5; E9PDX8; hsa:2346; O43748; Q04609; Q16305; Q541A4; Q8TAY3; Q9NP15; Q9NYE2; Q9P1P8	Alanine, aspartate and glutamate metabolism; Metabolic pathways; Vitamin digestion and absorption	One-carbon metabolism; Male infertility	Aspartate and asparagine metabolism	6	High	1	0
FALSE	High	Master Protein	P47755	F-actin-capping protein subunit alpha-2 OS=Homo sapiens OX=9606 GN=CAPZA2 PE=1 SV=3	0	6.501	15	3	3	3	286	32.9	5.85	7.81	3				Pf01267	830	ENSG00000198898	CAPZA2	B4DG50; hsa:830; P47755	Endocytosis		MHC class II antigen presentation; HSP90 chaperone cycle for steroid hormone receptors (SHR) in the presence of ligand; COPI-mediated anterograde transport; COPI-independent Golgi-to-ER retrograde traffic; Factors involved in megakaryocyte development and platelet production; Advanced glycosylation endproduct receptor signaling; Sensory processing of sound by inner hair cells of the cochlea	8	High	1	0
FALSE	High	Master Protein	P61225	Ras-related protein Rap-2b OS=Homo sapiens OX=9606 GN=RAP2B PE=1 SV=1	0	6.493	14	3	3	3	183	20.5	4.81	5.41	3				Pf00071	5912	ENSG00000181467	RAP2B	hsa:5912; P17964; P61225; Q96EG5; Q9CXG0			Neutrophil degranulation	1	High	1	0
FALSE	High	Master Protein	Q9P0K1	Disintegrin and metalloproteinase domain-containing protein 22 OS=Homo sapiens OX=9606 GN=ADAM22 PE=1 SV=1	0	6.29	3	2	2	2	906	100.4	7.2	5.86	2				Pf00200, Pf01421, Pf01562, Pf07974, Pf08516	53616	ENSG00000008277	ADAM22	hsa:53616; O75075; O75076; Q9P0K1; Q9P0K2; Q9UIA1; Q9UKK2			LGI-ADAM interactions	1	High	1	0
FALSE	High	Master Protein	P01111	GTPase NRas OS=Homo sapiens OX=9606 GN=NRAS PE=1 SV=1	0	6.285	13	3	3	3	189	21.2	5.17	8.15	3				Pf00071	4893	ENSG00000213281	NRAS	hsa:4893; P01111; Q14971; Q15104; Q15282	EGFR tyrosine kinase inhibitor resistance; Endocrine resistance; MAPK signaling pathway; ErbB signaling pathway; Ras signaling pathway; Rap1 signaling pathway; Chemokine signaling pathway; FoxO signaling pathway; Sphingolipid signaling pathway; Phospholipase D signaling pathway; Mitophagy; Autophagy; mTOR signaling pathway; PI3K-Akt signaling pathway; Apoptosis; Longevity regulating pathway; Long…	Alzheimer's disease and miRNA effects; Glioblastoma signaling pathways; RalA downstream regulated genes; TNF-alpha signaling pathway; Aryl hydrocarbon receptor pathway; Bladder cancer; Extracellular vesicle-mediated signaling in recipient cells; RAC1/PAK1/p38/MMP2 pathway; G protein signaling pathways; BDNF-TrkB signaling; MAPK signaling pathway; PI3K-AKT-mTOR signaling pathway and therapeutic op…	Neutrophil degranulation; RAF activation; Regulation of RAS by GAPs; NCAM signaling for neurite out-growth; CD209 (DC-SIGN) signaling; FCERI mediated MAPK activation; Signaling by BRAF and RAF1 fusions; Signaling by SCF-KIT; Downstream signal transduction; Tie2 Signaling; DAP12 signaling; Signaling by phosphorylated juxtamembrane, extracellular and kinase domain KIT mutants; Signaling by PDGFRA t…	187	High	1	0
FALSE	High	Master Protein	Q96CX2	BTB/POZ domain-containing protein KCTD12 OS=Homo sapiens OX=9606 GN=KCTD12 PE=1 SV=1	0	6.254	8	3	3	3	325	35.7	5.64	8.92	3				Pf02214	115207	ENSG00000178695	KCTD12	hsa:115207; Q96CX2				0	High	1	0
FALSE	High	Master Protein	Q9H1E3	Nuclear ubiquitous casein and cyclin-dependent kinase substrate 1 OS=Homo sapiens OX=9606 GN=NUCKS1 PE=1 SV=1	0	6.254	8	2	2	2	243	27.3	5.08	5.85	2					64710	ENSG00000069275	NUCKS1	hsa:64710; Q54AC0; Q5PXE7; Q9H1D6; Q9H1E3; Q9H723				0	High	1	0
FALSE	High	Master Protein	Q96ID5	Immunoglobulin superfamily member 21 OS=Homo sapiens OX=9606 GN=IGSF21 PE=2 SV=1	0	6.214	9	3	3	3	467	51.8	6.93	8.26	3				Pf07686	84966	ENSG00000117154	IGSF21	hsa:84966; Q8NBR8; Q96ID5				0	High	1	0
FALSE	High	Master Protein	P32004	Neural cell adhesion molecule L1 OS=Homo sapiens OX=9606 GN=L1CAM PE=1 SV=2	0	6.166	3	3	3	3	1257	139.9	6.24	8.65	3				Pf00041, Pf07679, Pf13882, Pf13927	3897	ENSG00000198910	L1CAM	A0AV65; A4ZYW4; B2RMU7; G3XAF4; hsa:3897; P32004; Q8TA87	Axon guidance; Cell adhesion molecules		Recycling pathway of L1; Interaction between L1 and Ankyrins; Basigin interactions; Signal transduction by L1	7	High	1	0
FALSE	High	Master Protein	P46821	Microtubule-associated protein 1B OS=Homo sapiens OX=9606 GN=MAP1B PE=1 SV=2	0	6.135	2	3	3	3	2468	270.5	4.81	8.92	3				Pf00414	4131	ENSG00000131711	MAP1B	A2BDK5; hsa:4131; P46821	Viral life cycle	Microtubule cytoskeleton regulation; Fragile X syndrome		3	High	1	0
FALSE	High	Master Protein	P60983	Glia maturation factor beta OS=Homo sapiens OX=9606 GN=GMFB PE=1 SV=2	0	6.123	17	3	3	3	142	16.7	5.29	8.06	3				Pf00241	2764	ENSG00000197045	GMFB	B2R499; hsa:2764; P17774; P60983; Q9BS35				0	High	1	0
FALSE	High	Master Protein	P02100	Hemoglobin subunit epsilon OS=Homo sapiens OX=9606 GN=HBE1 PE=1 SV=2	0	5.921	7	3	6	3	147	16.2	8.63	15.86	3				Pf00042	3046	ENSG00000213931	HBE1	hsa:3046; P02100; Q6FH44			Factors involved in megakaryocyte development and platelet production	1	High	1	0
FALSE	High	Master Protein	Q16864	V-type proton ATPase subunit F OS=Homo sapiens OX=9606 GN=ATP6V1F PE=1 SV=2	0	5.91	28	2	2	2	119	13.4	5.52	5.49	2				Pf01990	9296	ENSG00000128524	ATP6V1F	C9J2K4; hsa:9296; Q16864; Q6IBA8	Oxidative phosphorylation; Metabolic pathways; Phagosome; mTOR signaling pathway; Synaptic vesicle cycle; Collecting duct acid secretion; Vibrio cholerae infection; Epithelial cell signaling in Helicobacter pylori infection; Human papillomavirus infection; Rheumatoid arthritis	Proximal tubule transport	Amino acids regulate mTORC1; ROS and RNS production in phagocytes; Insulin receptor recycling; Transferrin endocytosis and recycling; Ion channel transport	16	High	1	0
FALSE	High	Master Protein	P29401	Transketolase OS=Homo sapiens OX=9606 GN=TKT PE=1 SV=3	0	5.849	3	1	2	1	623	67.8	7.66	7.3	1				Pf00456, Pf02779, Pf02780	7086	ENSG00000163931	TKT	A8K089; B4DE31; E7EPA7; hsa:7086; P29401; Q8TBA3; Q96HH3	Pentose phosphate pathway; Metabolic pathways; Carbon metabolism; Biosynthesis of amino acids	Pentose phosphate metabolism; VEGFA-VEGFR2 signaling pathway; Metabolic reprogramming in colon cancer; Thiamine metabolic pathways	Nuclear events mediated by NFE2L2; Pentose phosphate pathway; Insulin effects increased synthesis of Xylulose-5-Phosphate	11	High	1	0
FALSE	High	Master Protein	Q13740	CD166 antigen OS=Homo sapiens OX=9606 GN=ALCAM PE=1 SV=2	0	5.836	5	2	3	2	583	65.1	6.25	8.41	2				Pf08205, Pf13927	214	ENSG00000170017	ALCAM	B2RNS3; B4DTU0; hsa:214; O60892; Q13740; Q1HGM8; Q1HGM9; Q6PEY4; Q6ZS95	Cell adhesion molecules		L1CAM interactions	2	High	1	0
FALSE	High	Master Protein	O95970	Leucine-rich glioma-inactivated protein 1 OS=Homo sapiens OX=9606 GN=LGI1 PE=1 SV=1	0	5.812	5	3	3	3	557	63.8	8.24	6.66	3				Pf03736, Pf13855	9211	ENSG00000108231	LGI1	A8K0Z1; B4E1S0; hsa:9211; O95970; Q5W001; Q5W002; Q8NI23; Q96LF5			LGI-ADAM interactions	1	High	1	0
FALSE	High	Master Protein	O75077	Disintegrin and metalloproteinase domain-containing protein 23 OS=Homo sapiens OX=9606 GN=ADAM23 PE=1 SV=1	0	5.763	2	1	2	1	832	91.9	7.64	7.81	1				Pf00200, Pf01421, Pf01562, Pf08516	8745	ENSG00000114948	ADAM23	A2RU59; hsa:8745; O75077			LGI-ADAM interactions	1	High	1	0
FALSE	High	Master Protein	O75937	DnaJ homolog subfamily C member 8 OS=Homo sapiens OX=9606 GN=DNAJC8 PE=1 SV=2	0	5.756	12	1	2	1	253	29.8	9.06	9.59	1				Pf00226	22826	ENSG00000126698; ENSG00000285317	DNAJC8	B4DUU4; D3DPM0; hsa:22826; O75937; Q6IBA4; Q8N4Z5; Q9P051; Q9P067		mRNA processing	mRNA Splicing - Major Pathway	2	High	1	0
FALSE	High	Master Protein	P58400	Neurexin-1-beta OS=Homo sapiens OX=9606 GN=NRXN1 PE=1 SV=3	0	5.753	6	3	3	3	472	50.4	8.13	8.16	3				Pf01034, Pf02210	9378	ENSG00000179915	NRXN1	E7ETA5; hsa:9378; P58400	Cell adhesion molecules	Disruption of postsynaptic signaling by CNV	Neurexins and neuroligins	3	High	1	0
FALSE	High	Master Protein	P69905	Hemoglobin subunit alpha OS=Homo sapiens OX=9606 GN=HBA1 PE=1 SV=2	0	5.726	12	2	2	2	142	15.2	8.68	6.07	2				Pf00042	3039; 3040	ENSG00000188536; ENSG00000206172	HBA1; HBA2	hsa:3039; hsa:3040; P01922; P69905; Q1HDT5; Q3MIF5; Q53F97; Q96KF1; Q9NYR7; Q9UCM0	African trypanosomiasis; Malaria	Selenium micronutrient network; Vitamin B12 metabolism; Folate metabolism; Effects of nitric oxide	Cytoprotection by HMOX1; Scavenging of heme from plasma; Heme signaling; Erythrocytes take up carbon dioxide and release oxygen; Erythrocytes take up oxygen and release carbon dioxide	11	High	1	0
FALSE	High	Master Protein	Q13162	Peroxiredoxin-4 OS=Homo sapiens OX=9606 GN=PRDX4 PE=1 SV=1	0	5.723	8	2	3	1	271	30.5	6.29	6.01	2				Pf00578, Pf10417	10549	ENSG00000123131	PRDX4	hsa:10549; Q13162; Q6FHT3		Selenium micronutrient network	Neutrophil degranulation	2	High	1	0
FALSE	High	Master Protein	Q14847	LIM and SH3 domain protein 1 OS=Homo sapiens OX=9606 GN=LASP1 PE=1 SV=2	0	5.684	6	2	2	2	261	29.7	7.05	4.71	2				Pf00412, Pf00880, Pf14604	3927	ENSG00000002834	LASP1	B4DGQ0; hsa:3927; Q14847; Q96ED2; Q96IG0				0	High	1	0
FALSE	High	Master Protein	Q14444	Caprin-1 OS=Homo sapiens OX=9606 GN=CAPRIN1 PE=1 SV=2	0	5.657	4	2	2	2	709	78.3	5.25	8.32	2				Pf12287, Pf18293	4076	ENSG00000135387	CAPRIN1	A6NMY7; D3DR06; hsa:4076; Q14444; Q15074; Q6IMN4; Q6IMN7; Q9BV09				0	High	1	0
FALSE	High	Master Protein	P48047	ATP synthase subunit O, mitochondrial OS=Homo sapiens OX=9606 GN=ATP5PO PE=1 SV=1	0	5.647	12	2	2	2	213	23.3	9.96	6.88	2				Pf00213	539	ENSG00000241837	ATP5PO	B2R4E2; hsa:539; P48047; Q5U042; Q6IBI2	Oxidative phosphorylation; Metabolic pathways; Thermogenesis; Alzheimer disease; Parkinson disease; Amyotrophic lateral sclerosis; Huntington disease; Prion disease; Pathways of neurodegeneration; Chemical carcinogenesis; Diabetic cardiomyopathy	Electron transport chain: OXPHOS system in mitochondria; 7q11.23 copy number variation syndrome; Oxidative phosphorylation	Cristae formation; Formation of ATP by chemiosmotic coupling	16	High	1	0
FALSE	High	Master Protein	Q15366	Poly(rC)-binding protein 2 OS=Homo sapiens OX=9606 GN=PCBP2 PE=1 SV=1	0	5.629	12	2	2	1	365	38.6	6.79	6.66	2				Pf00013	5094	ENSG00000197111	PCBP2	A8K7X6; B4DXP5; F8VYL7; G3V0E8; hsa:5094; I6L8F9; Q15366; Q32Q82; Q59HD4; Q68Y55; Q6IPF4; Q6PKG5	Ferroptosis	mRNA processing; Ferroptosis; Modulators of TCR signaling and T cell activation	mRNA Splicing - Major Pathway; Processing of Capped Intron-Containing Pre-mRNA; Negative regulators of DDX58/IFIH1 signaling	7	High	1	0
FALSE	High	Master Protein	Q9H444	Charged multivesicular body protein 4b OS=Homo sapiens OX=9606 GN=CHMP4B PE=1 SV=1	0	5.625	7	1	2	1	224	24.9	4.82	6.45	1				Pf03357	128866	ENSG00000101421	CHMP4B	E1P5N4; hsa:128866; Q53ZD6; Q9H444	Viral life cycle; Endocytosis; Necroptosis		Sealing of the nuclear envelope (NE) by ESCRT-III; HCMV Late Events; Late endosomal microautophagy; Budding and maturation of HIV virion; Endosomal Sorting Complex Required For Transport (ESCRT); Macroautophagy; Pyroptosis; Translation of Replicase and Assembly of the Replication Transcription Complex; Translation of Replicase and Assembly of the Replication Transcription Complex	12	High	1	0
FALSE	High	Master Protein	P63313	Thymosin beta-10 OS=Homo sapiens OX=9606 GN=TMSB10 PE=1 SV=2	0	5.613	32	2	2	2	44	5	5.36	6.34	2				Pf01290	9168	ENSG00000034510	TMSB10	hsa:9168; P13472; P63313; Q596K9		VEGFA-VEGFR2 signaling pathway; Extrafollicular B cell activation by SARS-CoV-2		2	High	1	0
FALSE	High	Master Protein	P54764	Ephrin type-A receptor 4 OS=Homo sapiens OX=9606 GN=EPHA4 PE=1 SV=1	0	5.591	2	1	1	1	986	109.8	6.61	4.29	1				Pf00041, Pf01404, Pf07647, Pf07714, Pf14575	2043	ENSG00000116106	EPHA4	A8K2P1; B2R601; B7Z6Q8; hsa:2043; P54764; Q2M380	Axon guidance	Spinal cord injury; Gene regulatory network modelling somitogenesis ; Fragile X syndrome; Somitogenesis in the context of spondylocostal dysostosis	EPHA-mediated growth cone collapse; EPH-ephrin mediated repulsion of cells	8	High	1	0
FALSE	High	Master Protein	Q8NBM8	Prenylcysteine oxidase-like OS=Homo sapiens OX=9606 GN=PCYOX1L PE=1 SV=2	0	5.571	7	3	3	3	494	54.6	7.31	6.93	3				Pf07156, Pf13450	78991	ENSG00000145882	PCYOX1L	hsa:78991; Q7Z4S2; Q8NBM8; Q8NCY5; Q8NF69; Q9BTE8; Q9BWS3			Platelet degranulation	1	High	1	0
FALSE	High	Master Protein	P09496	Clathrin light chain A OS=Homo sapiens OX=9606 GN=CLTA PE=1 SV=1	0	5.509	12	2	2	2	248	27.1	4.51	6.52	2				Pf01086	1211	ENSG00000122705	CLTA	A8K4W3; B4DIN1; F5H6N3; hsa:1211; P09496; Q2XPN5; Q53XZ1	Lysosome; Endocytosis; Synaptic vesicle cycle; Endocrine and other factor-regulated calcium reabsorption; Huntington disease; Bacterial invasion of epithelial cells	Synaptic vesicle pathway; Ebola virus infection in host; Fragile X syndrome	Recycling pathway of L1; MHC class II antigen presentation; Lysosome Vesicle Biogenesis; Cargo recognition for clathrin-mediated endocytosis; WNT5A-dependent internalization of FZD4; EPH-ephrin mediated repulsion of cells; LDL clearance; Retrograde neurotrophin signalling; WNT5A-dependent internalization of FZD2, FZD5 and ROR2; VLDLR internalisation and degradation; Entry of Influenza Virion into…	23	High	1	0
FALSE	High	Master Protein	P14621	Acylphosphatase-2 OS=Homo sapiens OX=9606 GN=ACYP2 PE=1 SV=2	0	5.502	14	1	2	1	99	11.1	9.5	5.61	1				Pf00708	98	ENSG00000170634	ACYP2	hsa:98; P14621	Pyruvate metabolism; Metabolic pathways			2	High	1	0
FALSE	High	Master Protein	Q9NRY5	Protein FAM114A2 OS=Homo sapiens OX=9606 GN=FAM114A2 PE=1 SV=4	0	5.499	3	2	2	2	505	55.4	4.88	5.86	2				Pf05334	10827	ENSG00000055147	FAM114A2	B2R8D8; hsa:10827; Q9H7E0; Q9NRY5			Signaling by BRAF and RAF1 fusions	1	High	1	0
FALSE	High	Master Protein	P54578	Ubiquitin carboxyl-terminal hydrolase 14 OS=Homo sapiens OX=9606 GN=USP14 PE=1 SV=3	0	5.455	7	3	3	3	494	56	5.3	2.97	3				Pf00443	9097	ENSG00000101557	USP14	B7Z4N8; hsa:9097; J3QRZ5; P54578; Q53XY5			Ub-specific processing proteases	1	High	1	0
FALSE	High	Master Protein	Q9GZM8	Nuclear distribution protein nudE-like 1 OS=Homo sapiens OX=9606 GN=NDEL1 PE=1 SV=1	0	5.446	9	3	3	3	345	38.4	5.24	7.68	3				Pf04880	81565	ENSG00000166579	NDEL1	B3KP93; D3DTS0; hsa:81565; J3QT32; Q86T80; Q8TAR7; Q9GZM8; Q9UH50			Separation of Sister Chromatids; Resolution of Sister Chromatid Cohesion; RHO GTPases Activate Formins; EML4 and NUDC in mitotic spindle formation; Amplification of signal from unattached kinetochores via a MAD2 inhibitory signal	6	High	1	0
FALSE	High	Master Protein	Q99961	Endophilin-A2 OS=Homo sapiens OX=9606 GN=SH3GL1 PE=1 SV=1	0	5.445	10	3	4	1	368	41.5	5.43	10.24	3				Pf00018, Pf03114	6455	ENSG00000141985	SH3GL1	B4DRA1; E7EVZ4; hsa:6455; M0QZV5; Q99668; Q99961	Endocytosis	Fragile X syndrome	Cargo recognition for clathrin-mediated endocytosis; EGFR downregulation; Negative regulation of MET activity; InlB-mediated entry of Listeria monocytogenes into host cell	7	High	1	0
FALSE	High	Master Protein	O95670	V-type proton ATPase subunit G 2 OS=Homo sapiens OX=9606 GN=ATP6V1G2 PE=1 SV=1	0	5.426	26	2	2	2	118	13.6	10.26	5.99	2				Pf03179	534	ENSG00000206445; ENSG00000213760; ENSG00000226850; ENSG00000227587; ENSG00000230900; ENSG00000234668; ENSG00000234920	ATP6V1G2	B5MEF0; hsa:534; O95670; Q2L6F8; Q5HYU8; Q5RJ63	Oxidative phosphorylation; Metabolic pathways; Phagosome; mTOR signaling pathway; Synaptic vesicle cycle; Collecting duct acid secretion; Vibrio cholerae infection; Epithelial cell signaling in Helicobacter pylori infection; Human papillomavirus infection; Rheumatoid arthritis		Amino acids regulate mTORC1; ROS and RNS production in phagocytes; Insulin receptor recycling; Transferrin endocytosis and recycling; Ion channel transport	15	High	1	0
FALSE	High	Master Protein	P31948	Stress-induced-phosphoprotein 1 OS=Homo sapiens OX=9606 GN=STIP1 PE=1 SV=1	0	5.387	3	1	2	1	543	62.6	6.8	6.41	1				Pf00515, Pf13181, Pf17830	10963	ENSG00000168439	STIP1	B4DM70; F5H0T1; G3XAD8; hsa:10963; P31948; Q3ZCU9; Q5TZU9	Prion disease	VEGFA-VEGFR2 signaling pathway	HSP90 chaperone cycle for steroid hormone receptors (SHR) in the presence of ligand; RND1 GTPase cycle	4	High	1	0
FALSE	High	Master Protein	P05067	Amyloid-beta precursor protein OS=Homo sapiens OX=9606 GN=APP PE=1 SV=3	0	5.379	4	2	2	2	770	86.9	4.82	6.15	2				Pf00014, Pf02177, Pf03494, Pf10515, Pf12924, Pf12925	351	ENSG00000142192	APP	B2R5V1; B4DII8; D3DSD1; D3DSD2; D3DSD3; hsa:351; P05067; P09000; P78438; Q13764; Q13778; Q13793; Q16011; Q16014; Q16019; Q16020; Q6GSC0; Q8WZ99; Q9BT38; Q9UC33; Q9UCA9; Q9UCB6; Q9UCC8; Q9UCD1; Q9UQ58	Serotonergic synapse; Alzheimer disease; Pathways of neurodegeneration	Alzheimer's disease and miRNA effects; Endoderm differentiation; Apoptosis-related network due to altered Notch3 in ovarian cancer; Copper homeostasis; TGF-beta signaling pathway; Fragile X syndrome; Inclusion body myositis; Alzheimer's disease; GDNF signaling; DYRK1A	G alpha (i) signalling events; Platelet degranulation ; ECM proteoglycans; Regulation of Insulin-like Growth Factor (IGF) transport and uptake by Insulin-like Growth Factor Binding Proteins (IGFBPs); Post-translational protein phosphorylation; Lysosome Vesicle Biogenesis; Insertion of tail-anchored proteins into the endoplasmic reticulum membrane; G alpha (q) signalling events; Amyloid fiber form…	29	High	1	0
FALSE	High	Master Protein	O14810	Complexin-1 OS=Homo sapiens OX=9606 GN=CPLX1 PE=1 SV=1	0	5.367	15	1	2	1	134	15	4.97	5.64	1				Pf05835	10815	ENSG00000168993	CPLX1	A6NI80; B2R4R5; D3DVN3; F1T0G1; hsa:10815; O14810	Synaptic vesicle cycle	Synaptic vesicle pathway	Glutamate Neurotransmitter Release Cycle; Serotonin Neurotransmitter Release Cycle; Norepinephrine Neurotransmitter Release Cycle; Dopamine Neurotransmitter Release Cycle; Acetylcholine Neurotransmitter Release Cycle; GABA synthesis, release, reuptake and degradation	8	High	1	0
FALSE	High	Master Protein	O43399	Tumor protein D54 OS=Homo sapiens OX=9606 GN=TPD52L2 PE=1 SV=2	0	5.367	7	2	2	2	206	22.2	5.36	6.52	2				Pf04201	7165	ENSG00000101150	TPD52L2	B4DPJ6; E1P5G7; hsa:7165; O43398; O43399; Q5JWU5; Q5JWU6; Q5JWU8; Q5U0E0; Q9H3Z6				0	High	1	0
FALSE	High	Master Protein	Q9BVK6	Transmembrane emp24 domain-containing protein 9 OS=Homo sapiens OX=9606 GN=TMED9 PE=1 SV=2	0	5.285	7	1	2	1	235	27.3	8.02	5.59	1				Pf01105	54732	ENSG00000184840	TMED9	hsa:54732; Q14437; Q8WZ61; Q9BVK6			COPI-dependent Golgi-to-ER retrograde traffic; COPI-mediated anterograde transport	2	High	1	0
FALSE	High	Master Protein	P62894	Cytochrome c OS=Bos taurus GN=CYCS PE=1 SV=2	0	5.278	29	3	3	2	105	11.7	9.5	6.29	3				Pf00034	100847700; 510767	ENSBTAG00000022613; ENSBTAG00000023823	CYCS	bta:100847700; bta:510767; P00006; P62894; Q2KJD4	Oxidative phosphorylation; Metabolic pathways; Platinum drug resistance; p53 signaling pathway; Apoptosis; Apoptosis; Non-alcoholic fatty liver disease; Alzheimer disease; Parkinson disease; Amyotrophic lateral sclerosis; Huntington disease; Spinocerebellar ataxia; Prion disease; Pathways of neurodegeneration; Salmonella infection; Legionellosis; Toxoplasmosis; Tuberculosis; Hepatitis C; Hepatiti…	Apoptosis; FAS pathway and stress induction of HSP regulation; Apoptosis modulation by HSP70; AGE/RAGE pathway; Apoptosis modulation and signaling	Cytoprotection by HMOX1; TP53 Regulates Metabolic Genes; Respiratory electron transport; Detoxification of Reactive Oxygen Species; Transcriptional activation of mitochondrial biogenesis; Release of apoptotic factors from the mitochondria; Pyroptosis	44	High	1	0
FALSE	High	Master Protein	Q8WXS5	Voltage-dependent calcium channel gamma-8 subunit OS=Homo sapiens OX=9606 GN=CACNG8 PE=2 SV=3	0	5.242	7	2	4	2	425	43.3	9.22	12.42	2				Pf00822	59283	ENSG00000142408	CACNG8	hsa:59283; Q8WXS5; Q9BXT0; Q9BY23	MAPK signaling pathway; Cardiac muscle contraction; Adrenergic signaling in cardiomyocytes; Oxytocin signaling pathway; Hypertrophic cardiomyopathy; Arrhythmogenic right ventricular cardiomyopathy; Dilated cardiomyopathy	Arrhythmogenic right ventricular cardiomyopathy; MAPK signaling pathway	Phase 0 - rapid depolarisation; LGI-ADAM interactions; Trafficking of AMPA receptors; Phase 2 - plateau phase	13	High	1	0
FALSE	High	Master Protein	O95202	Mitochondrial proton/calcium exchanger protein OS=Homo sapiens OX=9606 GN=LETM1 PE=1 SV=1	0	5.237	4	2	2	2	739	83.3	6.7	5.18	2				Pf07766	3954	ENSG00000168924	LETM1	B4DED2; hsa:3954; O95202; Q9UF65			RHOG GTPase cycle; Mitochondrial calcium ion transport	2	High	1	0
FALSE	High	Master Protein	P42658	Dipeptidyl aminopeptidase-like protein 6 OS=Homo sapiens OX=9606 GN=DPP6 PE=1 SV=2	0	5.225	2	2	2	2	865	97.5	6.37	5.81	2				Pf00326, Pf00930	1804	ENSG00000130226	DPP6	hsa:1804; P42658				0	High	1	0
FALSE	High	Master Protein	P35080	Profilin-2 OS=Homo sapiens OX=9606 GN=PFN2 PE=1 SV=3	0	5.214	17	3	3	3	140	15	6.99	5.87	3				Pf00235	5217	ENSG00000070087	PFN2	B2R4C8; D3DNI4; hsa:5217; P35080; Q4VBQ4; Q8WVF9; Q9HBK2	Rap1 signaling pathway; Regulation of actin cytoskeleton; Amyotrophic lateral sclerosis; Shigellosis; Salmonella infection	Physico-chemical features and toxicity-associated pathways	RHO GTPases Activate Formins; Signaling by ROBO receptors	8	High	1	0
FALSE	High	Master Protein	Q9Y333	U6 snRNA-associated Sm-like protein LSm2 OS=Homo sapiens OX=9606 GN=LSM2 PE=1 SV=1	0	5.211	21	2	2	2	95	10.8	6.52	5.88	2				Pf01423	57819	ENSG00000172850; ENSG00000204392; ENSG00000224979; ENSG00000225998; ENSG00000231502; ENSG00000236826	LSM2	hsa:57819; Q6FGG1; Q9Y333	RNA degradation; Spliceosome	mRNA processing	mRNA Splicing - Major Pathway; mRNA Splicing - Minor Pathway; mRNA decay by 5' to 3' exoribonuclease	6	High	1	0
FALSE	High	Master Protein	P26038	Moesin OS=Homo sapiens OX=9606 GN=MSN PE=1 SV=3	0	5.184	5	2	3	2	577	67.8	6.4	8.76	2				Pf00373, Pf00769, Pf09379, Pf09380, Pf20492	4478	ENSG00000147065	MSN	hsa:4478; P26038	Tight junction; Leukocyte transendothelial migration; Regulation of actin cytoskeleton; Measles; Proteoglycans in cancer	Glial cell differentiation; AGE/RAGE pathway; Measles virus infection; 16p11.2 proximal deletion syndrome; Regulation of actin cytoskeleton	Recycling pathway of L1; Gene and protein expression by JAK-STAT signaling after Interleukin-12 stimulation; Signaling by ALK fusions and activated point mutants; Sensory processing of sound by inner hair cells of the cochlea; Sensory processing of sound by outer hair cells of the cochlea	15	High	1	0
FALSE	High	Master Protein	P16615	Sarcoplasmic/endoplasmic reticulum calcium ATPase 2 OS=Homo sapiens OX=9606 GN=ATP2A2 PE=1 SV=1	0	5.18	2	1	2	1	1042	114.7	5.34	7.39	1				Pf00122, Pf00689, Pf00690, Pf08282, Pf13246	488	ENSG00000174437	ATP2A2	A6NDN7; B4DF05; hsa:488; P16614; P16615; Q86VJ2	Calcium signaling pathway; cGMP-PKG signaling pathway; cAMP signaling pathway; Cardiac muscle contraction; Adrenergic signaling in cardiomyocytes; Thyroid hormone signaling pathway; Pancreatic secretion; Alzheimer disease; Spinocerebellar ataxia; Pathways of neurodegeneration; Hypertrophic cardiomyopathy; Arrhythmogenic right ventricular cardiomyopathy; Dilated cardiomyopathy; Diabetic cardiomyop…	Alzheimer's disease and miRNA effects; Arrhythmogenic right ventricular cardiomyopathy; Endothelin pathways; Myometrial relaxation and contraction pathways; Alzheimer's disease; Calcium regulation in cardiac cells	Ion homeostasis; Ion transport by P-type ATPases; Pre-NOTCH Processing in Golgi; Reduction of cytosolic Ca++ levels	24	High	1	0
FALSE	High	Master Protein	P56381	ATP synthase subunit epsilon, mitochondrial OS=Homo sapiens OX=9606 GN=ATP5F1E PE=1 SV=2	0	5.142	41	2	2	2	51	5.8	9.92	6.39	2				Pf04627	514	ENSG00000124172	ATP5F1E	B2RDD0; E1P5H6; hsa:514; P56381; Q53XU6	Oxidative phosphorylation; Metabolic pathways; Thermogenesis; Alzheimer disease; Parkinson disease; Amyotrophic lateral sclerosis; Huntington disease; Prion disease; Pathways of neurodegeneration; Chemical carcinogenesis; Diabetic cardiomyopathy	Electron transport chain: OXPHOS system in mitochondria; 7q11.23 copy number variation syndrome; Oxidative phosphorylation	Cristae formation; Formation of ATP by chemiosmotic coupling	16	High	1	0
FALSE	High	Master Protein	Q969T9	WW domain-binding protein 2 OS=Homo sapiens OX=9606 GN=WBP2 PE=1 SV=1	0	5.098	15	3	3	3	261	28.1	5.91	7.96	3				Pf02893	23558	ENSG00000132471	WBP2	B4DFG2; hsa:23558; O95638; Q969T9				0	High	1	0
FALSE	High	Master Protein	Q02750	Dual specificity mitogen-activated protein kinase kinase 1 OS=Homo sapiens OX=9606 GN=MAP2K1 PE=1 SV=2	0	5.096	3	2	2	2	393	43.4	6.62	6.11	2				Pf00069	5604	ENSG00000169032	MAP2K1	hsa:5604; Q02750	EGFR tyrosine kinase inhibitor resistance; Endocrine resistance; MAPK signaling pathway; ErbB signaling pathway; Ras signaling pathway; Rap1 signaling pathway; cGMP-PKG signaling pathway; cAMP signaling pathway; Chemokine signaling pathway; HIF-1 signaling pathway; FoxO signaling pathway; Sphingolipid signaling pathway; Phospholipase D signaling pathway; Oocyte meiosis; Autophagy; mTOR signaling …	IL-5 signaling pathway; Osteopontin signaling; MicroRNAs in cardiomyocyte hypertrophy; Integrin-mediated cell adhesion; IL-1 signaling pathway; RANKL/RANK signaling pathway; Thyroid stimulating hormone (TSH) signaling pathway; Leptin signaling pathway; Prolactin signaling pathway; IL-7 signaling pathway; Alzheimer's disease and miRNA effects; Endothelin pathways; IL-9 signaling pathway; Thymic st…	RAF activation; Signaling by BRAF and RAF1 fusions; Signaling by moderate kinase activity BRAF mutants; Paradoxical activation of RAF signaling by kinase inactive BRAF; Signaling downstream of RAS mutants; Signaling by RAF1 mutants; MAP2K and MAPK activation; Signaling by high-kinase activity BRAF mutants; Signal transduction by L1; MAP3K8 (TPL2)-dependent MAPK1/3 activation; Frs2-mediated activa…	183	High	1	0
FALSE	High	Master Protein	O43752	Syntaxin-6 OS=Homo sapiens OX=9606 GN=STX6 PE=1 SV=1	0	5.076	9	2	2	2	255	29.2	4.93	5.99	2				Pf05739, Pf09177	10228	ENSG00000135823	STX6	B2R652; B4DR17; hsa:10228; O43752; Q5VY08; Q6FH83	SNARE interactions in vesicular transport		Intra-Golgi traffic; Retrograde transport at the Trans-Golgi-Network	3	High	1	0
FALSE	High	Master Protein	P20962	Parathymosin OS=Homo sapiens OX=9606 GN=PTMS PE=1 SV=2	0	5.07	14	2	2	2	102	11.5	4.16	5.77	2				Pf03247	5763	ENSG00000159335	PTMS	hsa:5763; P20962		IL-18 signaling pathway		1	High	1	0
FALSE	High	Master Protein	Q9UNK0	Syntaxin-8 OS=Homo sapiens OX=9606 GN=STX8 PE=1 SV=2	0	5.063	8	1	2	1	236	26.9	4.98	5.67	1				Pf05739	9482	ENSG00000170310	STX8	hsa:9482; O60712; Q53XT8; Q9UNK0	SNARE interactions in vesicular transport			1	High	1	0
FALSE	High	Master Protein	Q5JXB2	Putative ubiquitin-conjugating enzyme E2 N-like OS=Homo sapiens OX=9606 GN=UBE2NL PE=1 SV=1	0	5.05	12	2	2	2	153	17.4	5.92	7.12	2				Pf00179	389898		UBE2NL	E9KL27; hsa:389898; Q5JXB2	Ubiquitin mediated proteolysis; Shigellosis			2	High	1	0
FALSE	High	Master Protein	P04179	Superoxide dismutase [Mn], mitochondrial OS=Homo sapiens OX=9606 GN=SOD2 PE=1 SV=3	0	5.041	7	1	2	1	222	24.7	8.25	5.85	1				Pf00081, Pf02777	6648	ENSG00000112096	SOD2	B2R7R1; B3KUK2; B4DL20; B4E3K9; E1P5A9; hsa:6648; P04179; P78434; Q16792; Q5TCM1; Q96EE6; Q9P2Z3	FoxO signaling pathway; Peroxisome; Longevity regulating pathway; Longevity regulating pathway; Huntington disease; Chemical carcinogenesis; Lipid and atherosclerosis	Selenium micronutrient network; Vitamin B12 metabolism; Folate metabolism; VEGFA-VEGFR2 signaling pathway; One-carbon metabolism and related pathways; Oxidative stress response; Male infertility; DNA damage response (only ATM dependent)	Gene and protein expression by JAK-STAT signaling after Interleukin-12 stimulation; Transcriptional activation of mitochondrial biogenesis; FOXO-mediated transcription of oxidative stress, metabolic and neuronal genes; Detoxification of Reactive Oxygen Species; Deregulated CDK5 triggers multiple neurodegenerative pathways in Alzheimer's disease models	20	High	1	0
FALSE	High	Master Protein	P00366	Glutamate dehydrogenase 1, mitochondrial OS=Bos taurus GN=GLUD1 PE=1 SV=2	0	5.025	7	2	2	2	558	61.5	7.59	5.64	2				Pf00208, Pf02812	281785		GLUD1	bta:281785; P00366; Q3SYY0; Q7YS29; Q8HZ49	Arginine biosynthesis; Alanine, aspartate and glutamate metabolism; Nitrogen metabolism; Metabolic pathways; Carbon metabolism; Necroptosis; Proximal tubule bicarbonate reclamation			7	High	1	0
FALSE	High	Master Protein	P63208	S-phase kinase-associated protein 1 OS=Homo sapiens OX=9606 GN=SKP1 PE=1 SV=2	0	5.019	11	2	2	2	163	18.6	4.54	5.77	2				Pf01466, Pf03931	6500	ENSG00000113558	SKP1	D3DQ97; D3DQ98; hsa:6500; P34991; P63208; Q8TAY2	Cell cycle; Oocyte meiosis; Ubiquitin mediated proteolysis; Protein processing in endoplasmic reticulum; Wnt signaling pathway; TGF-beta signaling pathway; Circadian rhythm; Shigellosis; Salmonella infection; Human immunodeficiency virus 1 infection; Pathways in cancer	Cell cycle; TNF-alpha signaling pathway; TGF-beta signaling pathway; Breast cancer pathway; Small cell lung cancer; Notch signaling pathway	FCERI mediated NF-kB activation; Downstream TCR signaling; Antigen processing: Ubiquitination & Proteasome degradation; Activation of NF-kappaB in B cells; SCF-beta-TrCP mediated degradation of Emi1; Vpu mediated degradation of CD4; Degradation of beta-catenin by the destruction complex; Dectin-1 mediated noncanonical NF-kB signaling; Degradation of GLI1 by the proteasome; Degradation of GLI2 by …	50	High	1	0
FALSE	High	Master Protein	Q14974	Importin subunit beta-1 OS=Homo sapiens OX=9606 GN=KPNB1 PE=1 SV=2	0	4.923	5	3	3	3	876	97.1	4.78	5.77	3				Pf00514, Pf03810	3837	ENSG00000108424	KPNB1	B7ZAV6; D3DTT3; hsa:3837; Q14637; Q14974; Q53XN2; Q96J27	Nucleocytoplasmic transport; Chemical carcinogenesis	Sterol regulatory element-binding proteins (SREBP) signaling; 22q11.2 copy number variation syndrome	Neutrophil degranulation; Assembly of the ORC complex at the origin of replication; ISG15 antiviral mechanism; Nuclear import of Rev protein; Apoptosis induced DNA fragmentation; Regulation of cholesterol biosynthesis by SREBP (SREBF); Postmitotic nuclear pore complex (NPC) reformation; Transport of Ribonucleoproteins into the Host Nucleus; NS1 Mediated Effects on Host Pathways; Interferon alpha/…	16	High	1	0
FALSE	High	Master Protein	Q01484	Ankyrin-2 OS=Homo sapiens OX=9606 GN=ANK2 PE=1 SV=4	0	4.868	1	2	2	2	3957	433.4	5.14	6.46	2				Pf00023, Pf00531, Pf00791, Pf12796, Pf17809	287	ENSG00000145362	ANK2	hsa:287; Q01484; Q01485; Q08AC7; Q08AC8; Q7Z3L5	Proteoglycans in cancer		COPI-mediated anterograde transport; Interaction between L1 and Ankyrins	3	High	1	0
FALSE	High	Master Protein	Q96EQ0	Small glutamine-rich tetratricopeptide repeat-containing protein beta OS=Homo sapiens OX=9606 GN=SGTB PE=1 SV=1	0	4.866	5	1	2	1	304	33.4	4.92	6.24	1				Pf00515, Pf13414, Pf16546	54557	ENSG00000197860	SGTB	hsa:54557; Q96EQ0				0	High	1	0
FALSE	High	Master Protein	O75746	Calcium-binding mitochondrial carrier protein Aralar1 OS=Homo sapiens OX=9606 GN=SLC25A12 PE=1 SV=2	0	4.861	4	2	2	2	678	74.7	8.38	5.02	2				Pf00153	8604	ENSG00000115840	SLC25A12	B3KR64; hsa:8604; O75746; Q96AM8			Mitochondrial protein import; Gluconeogenesis; Aspartate and asparagine metabolism	3	High	1	0
FALSE	High	Master Protein	P10915	Hyaluronan and proteoglycan link protein 1 OS=Homo sapiens OX=9606 GN=HAPLN1 PE=2 SV=2	0	4.85	7	3	3	3	354	40.1	7.42	5.63	3				Pf00193, Pf07686	1404	ENSG00000145681	HAPLN1	B2R9A9; hsa:1404; P10915			ECM proteoglycans	1	High	1	0
FALSE	High	Master Protein	P99999	Cytochrome c OS=Homo sapiens OX=9606 GN=CYCS PE=1 SV=2	0	4.804	19	3	4	2	105	11.7	9.57	9.44	3				Pf00034	54205	ENSG00000172115	CYCS	A4D166; B2R4I1; hsa:54205; P00001; P99999; Q6NUR2; Q6NX69; Q96BV4	Oxidative phosphorylation; Metabolic pathways; Platinum drug resistance; p53 signaling pathway; Apoptosis; Apoptosis; Non-alcoholic fatty liver disease; Alzheimer disease; Parkinson disease; Amyotrophic lateral sclerosis; Huntington disease; Spinocerebellar ataxia; Prion disease; Pathways of neurodegeneration; Pathogenic Escherichia coli infection; Shigellosis; Salmonella infection; Legionellosis…	miRNA regulation of DNA damage response; Apoptosis modulation and signaling; Alzheimer's disease and miRNA effects; AGE/RAGE pathway; Parkinson's disease pathway; Nanomaterial induced apoptosis; Apoptosis; Fas ligand pathway and stress induction of heat shock proteins; Apoptosis modulation by HSP70; VEGFA-VEGFR2 signaling pathway; Oxidative damage response; NO/cGMP/PKG mediated neuroprotection; C…	Respiratory electron transport; TP53 Regulates Metabolic Genes; Cytoprotection by HMOX1; Transcriptional activation of mitochondrial biogenesis; Detoxification of Reactive Oxygen Species; Regulation of the apoptosome activity; Formation of apoptosome; Activation of caspases through apoptosome-mediated cleavage; SMAC (DIABLO) binds to IAPs ; SMAC(DIABLO)-mediated dissociation of IAP:caspase comple…	70	High	1	0
FALSE	High	Master Protein	O60220	Mitochondrial import inner membrane translocase subunit Tim8 A OS=Homo sapiens OX=9606 GN=TIMM8A PE=1 SV=1	0	4.778	18	2	2	2	97	11	5.16	5.61	2				Pf02953	1678	ENSG00000126953	TIMM8A	B2R5A6; hsa:1678; O60220; Q6IRW6			Mitochondrial protein import	1	High	1	0
FALSE	High	Master Protein	Q96B97	SH3 domain-containing kinase-binding protein 1 OS=Homo sapiens OX=9606 GN=SH3KBP1 PE=1 SV=2	0	4.718	2	1	2	1	665	73.1	6.62	6.03	1				Pf14604	30011	ENSG00000147010	SH3KBP1	B7Z1D5; hsa:30011; Q5JPT4; Q5JPT5; Q8IWX6; Q8IX98; Q96B97; Q96RN4; Q9NYR0	Endocytosis	EGF/EGFR signaling pathway	Cargo recognition for clathrin-mediated endocytosis; EGFR downregulation; Negative regulation of MET activity; InlB-mediated entry of Listeria monocytogenes into host cell; Antigen activates B Cell Receptor (BCR) leading to generation of second messengers; Reelin signalling pathway	9	High	1	0
FALSE	High	Master Protein	O75396	Vesicle-trafficking protein SEC22b OS=Homo sapiens OX=9606 GN=SEC22B PE=1 SV=4	0	4.71	17	2	2	2	215	24.6	6.92	7.44	2												0	High	1	0
FALSE	High	Master Protein	P49840	Glycogen synthase kinase-3 alpha OS=Homo sapiens OX=9606 GN=GSK3A PE=1 SV=2	0	4.71	11	2	2	2	483	50.9	8.75	7.37	2				Pf00069	2931	ENSG00000105723	GSK3A	hsa:2931; O14959; P49840	Chemokine signaling pathway; Dopaminergic synapse; Non-alcoholic fatty liver disease; Shigellosis	IL-5 signaling pathway; Sterol regulatory element-binding proteins (SREBP) signaling; Leptin signaling pathway; B cell receptor signaling pathway; T cell receptor and co-stimulatory signaling; Wnt signaling pathway; Regulation of apoptosis by parathyroid hormone-related protein; Angiopoietin-like protein 8 regulatory pathway; Nonalcoholic fatty liver disease; Insulin signaling; Glycogen synthesis…	Suppression of apoptosis; XBP1(S) activates chaperone genes; Constitutive Signaling by AKT1 E17K in Cancer; AKT phosphorylates targets in the cytosol; Maturation of nucleoprotein; Maturation of nucleoprotein	21	High	1	0
FALSE	High	Master Protein	O15240	Neurosecretory protein VGF OS=Homo sapiens OX=9606 GN=VGF PE=1 SV=2	0	4.694	3	1	2	1	615	67.2	4.78	7.54	1					7425	ENSG00000128564	VGF	hsa:7425; O15240; Q9UDW8	Neuroactive ligand-receptor interaction		NGF-stimulated transcription; Regulation of Insulin-like Growth Factor (IGF) transport and uptake by Insulin-like Growth Factor Binding Proteins (IGFBPs); Post-translational protein phosphorylation	4	High	1	0
FALSE	High	Master Protein	P13639	Elongation factor 2 OS=Homo sapiens OX=9606 GN=EEF2 PE=1 SV=4	0	4.645	3	2	2	2	858	95.3	6.83	5.37	2				Pf00009, Pf00679, Pf03144, Pf03764, Pf14492	1938	ENSG00000167658	EEF2	B2RMP5; D6W618; hsa:1938; P13639; Q58J86	AMPK signaling pathway; Oxytocin signaling pathway	Translation factors; AMP-activated protein kinase (AMPK) signaling; Brain-derived neurotrophic factor (BDNF) signaling pathway; IL-18 signaling pathway	Neutrophil degranulation; Peptide chain elongation; Uptake and function of diphtheria toxin; Protein methylation; Synthesis of diphthamide-EEF2	11	High	1	0
FALSE	High	Master Protein	P10644	cAMP-dependent protein kinase type I-alpha regulatory subunit OS=Homo sapiens OX=9606 GN=PRKAR1A PE=1 SV=1	0	4.633	8	2	2	2	381	43	5.35	6.27	2				Pf00027, Pf02197	5573	ENSG00000108946	PRKAR1A	hsa:5573; K7ER48; P10644; Q567S7	Insulin signaling pathway	Mesodermal commitment pathway; Myometrial relaxation and contraction pathways; Mesodermal commitment pathway; G protein signaling pathways; Cannabinoid receptor signaling; Lipid metabolism pathway; Hippo signaling regulation pathways; Hippo-Merlin signaling dysregulation; Fragile X syndrome; Calcium regulation in cardiac cells; Sudden infant death syndrome (SIDS) susceptibility pathways	GPER1 signaling; ADORA2B mediated anti-inflammatory cytokines production; Glucagon-like Peptide-1 (GLP1) regulates insulin secretion; Vasopressin regulates renal water homeostasis via Aquaporins; ALK mutants bind TKIs; Signaling by ALK fusions and activated point mutants; Factors involved in megakaryocyte development and platelet production; Hedgehog 'off' state; FCGR3A-mediated IL10 synthesis; P…	25	High	1	0
FALSE	High	Master Protein	Q14011	Cold-inducible RNA-binding protein OS=Homo sapiens OX=9606 GN=CIRBP PE=1 SV=1	0	4.621	10	2	3	2	172	18.6	9.51	7.37	2				Pf00076	1153	ENSG00000099622	CIRBP	B3KT17; B4E2X2; hsa:1153; Q14011				0	High	1	0
FALSE	High	Master Protein	Q5TDH0	Protein DDI1 homolog 2 OS=Homo sapiens OX=9606 GN=DDI2 PE=1 SV=1	0	4.555	5	1	1	1	399	44.5	5.05	3.07	1				Pf00240, Pf09668	84301	ENSG00000197312	DDI2	A8KAE1; hsa:84301; Q5TDH0; Q7RTZ0; Q9BRT1				0	High	1	0
FALSE	High	Master Protein	Q9BPW8	Protein NipSnap homolog 1 OS=Homo sapiens OX=9606 GN=NIPSNAP1 PE=1 SV=1	0	4.538	6	2	2	2	284	33.3	9.31	6.33	2				Pf07978	8508	ENSG00000184117	NIPSNAP1	B2RAY3; hsa:8508; O43800; Q9BPW8				0	High	1	0
FALSE	High	Master Protein	P51858	Hepatoma-derived growth factor OS=Homo sapiens OX=9606 GN=HDGF PE=1 SV=1	0	4.534	15	3	3	2	240	26.8	4.73	7.49	3				Pf00855	3068	ENSG00000143321	HDGF	B3KU21; D3DVC9; hsa:3068; P51858; Q5SZ07; Q5SZ08; Q5SZ09		IL-18 signaling pathway	XBP1(S) activates chaperone genes	2	High	1	0
FALSE	High	Master Protein	P12814	Alpha-actinin-1 OS=Homo sapiens OX=9606 GN=ACTN1 PE=1 SV=2	0	4.511	3	2	2	2	892	103	5.41	5.52	2				Pf00307, Pf00435, Pf08726	87	ENSG00000072110	ACTN1	B3V8S3; B4DHH3; B7TY16; hsa:87; P12814; Q1HE25; Q9BTN1	Focal adhesion; Adherens junction; Tight junction; Leukocyte transendothelial migration; Regulation of actin cytoskeleton; Shigellosis; Amoebiasis; Viral carcinogenesis; Systemic lupus erythematosus	Arrhythmogenic right ventricular cardiomyopathy; Focal adhesion; Ebola virus infection in host; MFAP5 effect on permeability and motility of endothelial cells via cytoskeleton rearrangement; Regulation of actin cytoskeleton	Platelet degranulation ; Nephrin family interactions; RHOD GTPase cycle; Syndecan interactions; RHOBTB2 GTPase cycle; RHOF GTPase cycle; Regulation of cytoskeletal remodeling and cell spreading by IPP complex components	21	High	1	0
FALSE	High	Master Protein	Q9Y5J7	Mitochondrial import inner membrane translocase subunit Tim9 OS=Homo sapiens OX=9606 GN=TIMM9 PE=1 SV=1	0	4.488	27	2	2	2	89	10.4	7.21	5.42	2				Pf02953	26520	ENSG00000100575	TIMM9	B2R584; hsa:26520; Q9Y5J7			Mitochondrial protein import	1	High	1	0
FALSE	High	Master Protein	P02686	Myelin basic protein OS=Homo sapiens OX=9606 GN=MBP PE=1 SV=3	0	4.485	4	2	2	2	304	33.1	9.79	5.51	2				Pf01669	4155	ENSG00000197971	MBP	A4FU54; A6NI84; A8MY86; A8MYL4; B3KY66; B7ZKS2; B7ZKS4; hsa:4155; P02686; Q15337; Q15338; Q15339; Q15340; Q59GX3; Q65ZS4; Q6AI64; Q6FH37; Q6FI04; Q6PK23		Neural crest differentiation; Glial cell differentiation; Spinal cord injury; Interleukin-1 (IL-1) structural pathway; MECP2 and associated Rett syndrome; MAPK cascade; Complement system in neuronal development and plasticity	EGR2 and SOX10-mediated initiation of Schwann cell myelination	8	High	1	0
FALSE	High	Master Protein	Q96A00	Protein phosphatase 1 regulatory subunit 14A OS=Homo sapiens OX=9606 GN=PPP1R14A PE=1 SV=1	0	4.484	12	2	2	2	147	16.7	9.38	5.75	2				Pf05361	94274	ENSG00000167641	PPP1R14A	hsa:94274; Q7Z4X7; Q96A00; Q96S54	Vascular smooth muscle contraction	Hippo-Merlin signaling dysregulation; Airway smooth muscle cell contraction	RHO GTPases activate PKNs	4	High	1	0
FALSE	High	Master Protein	P22314	Ubiquitin-like modifier-activating enzyme 1 OS=Homo sapiens OX=9606 GN=UBA1 PE=1 SV=3	0	4.479	1	1	2	1	1058	117.8	5.76	6.04	1				Pf00899, Pf09358, Pf10585, Pf16190, Pf16191	7317	ENSG00000130985	UBA1	hsa:7317; P22314; Q5JRR8; Q96E13	Ubiquitin mediated proteolysis; Parkinson disease; Pathways of neurodegeneration	Proteasome degradation; Parkin-ubiquitin proteasomal system pathway; Parkinson's disease pathway	Antigen processing: Ubiquitination & Proteasome degradation; Synthesis of active ubiquitin: roles of E1 and E2 enzymes	8	High	1	0
FALSE	High	Master Protein	P04271	Protein S100-B OS=Homo sapiens OX=9606 GN=S100B PE=1 SV=2	0	4.479	16	1	2	1	92	10.7	4.59	5.92	1				Pf00036, Pf01023	6285	ENSG00000160307	S100B	D3DSN6; hsa:6285; P04271			Nuclear signaling by ERBB4; TAK1-dependent IKK and NF-kappa-B activation ; TRAF6 mediated NF-kB activation; Advanced glycosylation endproduct receptor signaling	4	High	1	0
FALSE	High	Master Protein	Q96FE5	Leucine-rich repeat and immunoglobulin-like domain-containing nogo receptor-interacting protein 1 OS=Homo sapiens OX=9606 GN=LINGO1 PE=1 SV=2	0	4.412	4	2	3	2	620	69.8	8.56	7.89	2				Pf07679, Pf13855	84894	ENSG00000169783	LINGO1	D3DW80; hsa:84894; Q6NUK3; Q6UXM3; Q6VVG0; Q6VVG1; Q6VVG2; Q8N3K5; Q96FE5; Q96K52		Brain-derived neurotrophic factor (BDNF) signaling pathway	Axonal growth inhibition (RHOA activation)	2	High	1	0
FALSE	High	Master Protein	P07195	L-lactate dehydrogenase B chain OS=Homo sapiens OX=9606 GN=LDHB PE=1 SV=2	0	4.392	10	3	3	3	334	36.6	6.05	7.46	3				Pf00056, Pf02866	3945	ENSG00000111716	LDHB	hsa:3945; P07195	Glycolysis / Gluconeogenesis; Cysteine and methionine metabolism; Pyruvate metabolism; Propanoate metabolism; Metabolic pathways; HIF-1 signaling pathway; Glucagon signaling pathway; Central carbon metabolism in cancer	Clear cell renal cell carcinoma pathways; CCL18 signaling pathway; Glycolysis and gluconeogenesis	Pyruvate metabolism	12	High	1	0
FALSE	High	Master Protein	P06748	Nucleophosmin OS=Homo sapiens OX=9606 GN=NPM1 PE=1 SV=2	0	4.386	9	2	2	2	294	32.6	4.78	5.07	2				Pf03066, Pf16276	4869	ENSG00000181163	NPM1	A8K3N7; B5BU00; D3DQL6; hsa:4869; P06748; P08693; Q12826; Q13440; Q13441; Q14115; Q5EU94; Q5EU95; Q5EU96; Q5EU97; Q5EU98; Q5EU99; Q6V962; Q8WTW5; Q96AT6; Q96DC4; Q96EA5; Q9BYG9; Q9UDJ7			Deposition of new CENPA-containing nucleosomes at the centromere; ALK mutants bind TKIs; Signaling by ALK fusions and activated point mutants; TP53 regulates transcription of additional cell cycle genes whose exact role in the p53 pathway remain uncertain; Nuclear import of Rev protein; SUMOylation of transcription cofactors; Nuclear events stimulated by ALK signaling in cancer; TFAP2A acts as a …	8	High	1	0
FALSE	High	Master Protein	P51116	Fragile X mental retardation syndrome-related protein 2 OS=Homo sapiens OX=9606 GN=FXR2 PE=1 SV=2	0	4.372	3	2	2	2	673	74.2	6.23	8.2	2				Pf00013, Pf05641, Pf12235, Pf16096, Pf17904, Pf18336	9513	ENSG00000129245	FXR2	B2R9M2; D3DTQ1; hsa:9513; P51116; Q86V09; Q8WUM2		VEGFA-VEGFR2 signaling pathway		1	High	1	0
FALSE	High	Master Protein	Q92686	Neurogranin OS=Homo sapiens OX=9606 GN=NRGN PE=1 SV=1	0	4.353	29	3	3	3	78	7.6	7.87	8.61	3				Pf00612	4900	ENSG00000154146	NRGN	hsa:4900; Q92686			Long-term potentiation	1	High	1	0
FALSE	High	Master Protein	P00761	Trypsin OS=Sus scrofa PE=1 SV=1	0	4.308	8	2	2	2	231	24.4	7.18	4.92	2				Pf00089								0	High	1	0
FALSE	High	Master Protein	Q15286	Ras-related protein Rab-35 OS=Homo sapiens OX=9606 GN=RAB35 PE=1 SV=1	0	4.299	11	2	2	1	201	23	8.29	5.24	2				Pf00071	11021	ENSG00000111737	RAB35	B2R6E0; B4E390; hsa:11021; Q15286	Endocytosis		RAB GEFs exchange GTP for GDP on RABs; RAB geranylgeranylation; TBC/RABGAPs	4	High	1	0
FALSE	High	Master Protein	P51991	Heterogeneous nuclear ribonucleoprotein A3 OS=Homo sapiens OX=9606 GN=HNRNPA3 PE=1 SV=2	0	4.288	6	1	1	1	378	39.6	9.01	3.44	1				Pf00076	220988	ENSG00000170144	HNRNPA3	D3DPF4; hsa:220988; P51991; Q53RW7; Q6URK5	Spliceosome; Amyotrophic lateral sclerosis		mRNA Splicing - Major Pathway; Processing of Capped Intron-Containing Pre-mRNA	4	High	1	0
FALSE	High	Master Protein	Q8NC96	Adaptin ear-binding coat-associated protein 1 OS=Homo sapiens OX=9606 GN=NECAP1 PE=1 SV=2	0	4.267	5	1	2	1	275	29.7	6.8	5.49	1				Pf07933	25977	ENSG00000089818	NECAP1	hsa:25977; Q2NL73; Q5XG95; Q6NWY6; Q8N153; Q8NC96; Q8NCB0; Q9BU52; Q9Y407			Golgi Associated Vesicle Biogenesis; Cargo recognition for clathrin-mediated endocytosis	3	High	1	0
FALSE	High	Master Protein	P00505	Aspartate aminotransferase, mitochondrial OS=Homo sapiens OX=9606 GN=GOT2 PE=1 SV=3	0	4.256	7	2	2	2	430	47.5	9.01	6.05	2				Pf00155	2806	ENSG00000125166	GOT2	B4DJA6; E7ERW2; hsa:2806; P00505; Q53FL3; Q9BWA3	Arginine biosynthesis; Alanine, aspartate and glutamate metabolism; Cysteine and methionine metabolism; Arginine and proline metabolism; Tyrosine metabolism; Phenylalanine metabolism; Phenylalanine, tyrosine and tryptophan biosynthesis; Metabolic pathways; Carbon metabolism; 2-Oxocarboxylic acid metabolism; Biosynthesis of amino acids; Fat digestion and absorption	Alanine and aspartate metabolism; Amino acid metabolism; Metabolic reprogramming in colon cancer; NAD metabolism in oncogene-induced senescence and mitochondrial dysfunction-associated senescence; Glycolysis and gluconeogenesis	Gluconeogenesis; Aspartate and asparagine metabolism; Glutamate and glutamine metabolism; Glyoxylate metabolism and glycine degradation; Degradation of cysteine and homocysteine	22	High	1	0
FALSE	High	Master Protein	Q13148	TAR DNA-binding protein 43 OS=Homo sapiens OX=9606 GN=TARDBP PE=1 SV=1	0	4.215	7	2	2	2	414	44.7	6.19	5.46	2				Pf00076, Pf18694	23435	ENSG00000120948	TARDBP	A4GUK4; A4GUK5; A4GUK6; B2R629; B4DJ45; E2PU12; hsa:23435; Q13148; Q53H27; Q6FI92; Q96DJ0	mRNA surveillance pathway; Amyotrophic lateral sclerosis; Pathways of neurodegeneration	MECP2 and associated Rett syndrome		4	High	1	0
FALSE	High	Master Protein	O60925	Prefoldin subunit 1 OS=Homo sapiens OX=9606 GN=PFDN1 PE=1 SV=2	0	4.206	11	2	2	2	122	14.2	6.81	5.46	2				Pf01920	5201	ENSG00000113068	PFDN1	B2RD02; hsa:5201; O60925; Q53F95; Q96EX6		Cellular proteostasis	Prefoldin mediated transfer of substrate to CCT/TriC	2	High	1	0
FALSE	High	Master Protein	Q9Y2T3	Guanine deaminase OS=Homo sapiens OX=9606 GN=GDA PE=1 SV=1	0	4.199	4	1	2	1	454	51	5.68	6.43	1				Pf01979	9615	ENSG00000119125	GDA	B4DTY5; hsa:9615; Q5SZC7; Q9H335; Q9ULG2; Q9Y2T3	Purine metabolism; Metabolic pathways; Nucleotide metabolism		Purine catabolism	4	High	1	0
FALSE	High	Master Protein	Q96SB3	Neurabin-2 OS=Homo sapiens OX=9606 GN=PPP1R9B PE=1 SV=3	0	4.19	4	2	2	2	817	89.3	4.97	6.71	2				Pf00595, Pf17817	84687	ENSG00000108819	PPP1R9B	D3DTX6; hsa:84687; Q8TCR9; Q96SB3				0	High	1	0
FALSE	High	Master Protein	P05141	ADP/ATP translocase 2 OS=Homo sapiens OX=9606 GN=SLC25A5 PE=1 SV=7	0	4.188	7	2	2	2	298	32.8	9.69	4.42	2				Pf00153	292	ENSG00000005022	SLC25A5	B2RCV1; hsa:292; O43350; P05141	Calcium signaling pathway; cGMP-PKG signaling pathway; Necroptosis; Cellular senescence; Neutrophil extracellular trap formation; Alzheimer disease; Parkinson disease; Huntington disease; Spinocerebellar ataxia; Prion disease; Pathways of neurodegeneration; Influenza A; Human T-cell leukemia virus 1 infection; Chemical carcinogenesis; Diabetic cardiomyopathy	Electron transport chain: OXPHOS system in mitochondria; Alzheimer's disease and miRNA effects; Alzheimer's disease	Transport of nucleosides and free purine and pyrimidine bases across the plasma membrane; Vpr-mediated induction of apoptosis by mitochondrial outer membrane permeabilization	20	High	1	0
FALSE	High	Master Protein	O00194	Ras-related protein Rab-27B OS=Homo sapiens OX=9606 GN=RAB27B PE=1 SV=4	0	4.162	10	2	2	2	218	24.6	5.52	4.48	2				Pf00071	5874	ENSG00000041353	RAB27B	B2RAB0; hsa:5874; O00194; Q9BZB6	Pancreatic secretion	Deregulation of Rab and Rab effector genes in bladder cancer	RAB GEFs exchange GTP for GDP on RABs; RAB geranylgeranylation; Platelet degranulation	5	High	1	0
FALSE	High	Master Protein	Q6PIU2	Neutral cholesterol ester hydrolase 1 OS=Homo sapiens OX=9606 GN=NCEH1 PE=1 SV=3	0	4.161	3	1	2	1	408	45.8	7.23	5.33	1				Pf07859	57552	ENSG00000144959	NCEH1	B7Z2K4; B7Z3A1; B7Z5U2; B7Z906; B7ZAW6; F5H7K4; hsa:57552; Q6PIU2; Q86WZ1; Q9P2I4	Cortisol synthesis and secretion; Cushing syndrome; Bile secretion; Cholesterol metabolism		LDL clearance	5	High	1	0
FALSE	High	Master Protein	Q9UII2	ATPase inhibitor, mitochondrial OS=Homo sapiens OX=9606 GN=ATP5IF1 PE=1 SV=1	0	4.107	8	2	7	2	106	12.2	9.35	16.84	2				Pf04568	93974	ENSG00000130770; ENSG00000285390	ATP5IF1	hsa:93974; Q5JXL8; Q6IAQ7; Q9BSL9; Q9UII2		Electron transport chain: OXPHOS system in mitochondria		1	High	1	0
FALSE	High	Master Protein	P40123	Adenylyl cyclase-associated protein 2 OS=Homo sapiens OX=9606 GN=CAP2 PE=1 SV=1	0	4.044	3	1	1	1	477	52.8	6.37	3.11	1				Pf01213, Pf08603	10486	ENSG00000112186	CAP2	B2R5Y3; B7Z1C4; B7Z214; hsa:10486; P40123; Q6IAY2		Ectoderm differentiation; Aryl hydrocarbon receptor pathway; Nuclear receptors meta-pathway	Role of ABL in ROBO-SLIT signaling	4	High	1	0
FALSE	High	Master Protein	Q96NW7	Leucine-rich repeat-containing protein 7 OS=Homo sapiens OX=9606 GN=LRRC7 PE=1 SV=1	0	4.038	1	2	2	2	1537	172.5	6.81	4.7	2				Pf00595, Pf13855			LRRC7	Q5VXC2; Q5VXC3; Q68D07; Q86VE8; Q8WX20; Q96NW7; Q9P2I2			Assembly and cell surface presentation of NMDA receptors; Neutrophil degranulation; RAF/MAP kinase cascade; Ras activation upon Ca2+ influx through NMDA receptor; Unblocking of NMDA receptors, glutamate binding and activation; Negative regulation of NMDA receptor-mediated neuronal transmission; Long-term potentiation	7	High	1	0
FALSE	High	Master Protein	P57721	Poly(rC)-binding protein 3 OS=Homo sapiens OX=9606 GN=PCBP3 PE=1 SV=2	0	3.991	9	2	2	1	371	39.4	8.07	6.41	2				Pf00013	54039	ENSG00000183570	PCBP3	A8MPS2; A8MQ26; B7WNN9; B7WPC1; hsa:54039; P57721; Q8N9K6; Q96EP6				0	High	1	0
FALSE	High	Master Protein	O60869	Endothelial differentiation-related factor 1 OS=Homo sapiens OX=9606 GN=EDF1 PE=1 SV=1	0	3.98	19	2	2	2	148	16.4	9.95	5.25	2				Pf01381, Pf08523	8721	ENSG00000107223	EDF1	hsa:8721; O60869; Q5T5T2; Q9UIM1				0	High	1	0
FALSE	High	Master Protein	Q08209	Serine/threonine-protein phosphatase 2B catalytic subunit alpha isoform OS=Homo sapiens OX=9606 GN=PPP3CA PE=1 SV=1	0	3.958	4	2	2	2	521	58.7	5.86	5.39	2				Pf00149	5530	ENSG00000138814	PPP3CA	A1A441; A8K3B7; A8W6Z7; A8W6Z8; B5BUA2; hsa:5530; Q08209; Q8TAW9	MAPK signaling pathway; Calcium signaling pathway; cGMP-PKG signaling pathway; Oocyte meiosis; Cellular senescence; Wnt signaling pathway; Axon guidance; VEGF signaling pathway; Osteoclast differentiation; C-type lectin receptor signaling pathway; Natural killer cell mediated cytotoxicity; Th1 and Th2 cell differentiation; Th17 cell differentiation; T cell receptor signaling pathway; B cell recep…	Physiological and pathological hypertrophy of the heart; Energy metabolism; MicroRNAs in cardiomyocyte hypertrophy; Alzheimer's disease and miRNA effects; Spinal cord injury; Amyotrophic lateral sclerosis (ALS); T cell receptor and co-stimulatory signaling; Cardiac hypertrophic response; Initiation of transcription and translation elongation at the HIV-1 LTR; G protein signaling pathways; MAPK si…	Ca2+ pathway; DARPP-32 events; FCERI mediated Ca+2 mobilization; CLEC7A (Dectin-1) induces NFAT activation; Calcineurin activates NFAT	58	High	1	0
FALSE	High	Master Protein	P60174	Triosephosphate isomerase OS=Homo sapiens OX=9606 GN=TPI1 PE=1 SV=4	0	3.95	10	2	2	2	249	26.7	6.9	5.58	2				Pf00121	7167	ENSG00000111669	TPI1	B7Z5D8; D3DUS9; hsa:7167; P00938; P60174; Q6FHP9; Q6IS07; Q8WWD0; Q96AG5	Glycolysis / Gluconeogenesis; Fructose and mannose metabolism; Inositol phosphate metabolism; Metabolic pathways; Carbon metabolism; Biosynthesis of amino acids	Fatty acid beta-oxidation; Cori cycle; HIF1A and PPARG regulation of glycolysis; Clear cell renal cell carcinoma pathways; Aerobic glycolysis; Disorders of fructose metabolism; Glycolysis and gluconeogenesis	Gluconeogenesis; Glycolysis	15	High	1	0
FALSE	High	Master Protein	P29966	Myristoylated alanine-rich C-kinase substrate OS=Homo sapiens OX=9606 GN=MARCKS PE=1 SV=4	0	3.949	10	2	2	2	332	31.5	4.45	6.01	2				Pf02063	4082	ENSG00000277443	MARCKS	E1P560; hsa:4082; P29966; Q2LA83; Q5TDB7	Fc gamma R-mediated phagocytosis; MicroRNAs in cancer	Brain-derived neurotrophic factor (BDNF) signaling pathway	Acetylcholine regulates insulin secretion	4	High	1	0
FALSE	High	Master Protein	Q99653	Calcineurin B homologous protein 1 OS=Homo sapiens OX=9606 GN=CHP1 PE=1 SV=3	0	3.936	9	2	2	2	195	22.4	5.1	5.87	2				Pf00036	11261	ENSG00000187446	CHP1	B2R6H9; hsa:11261; Q6FHZ9; Q99653		T-cell antigen receptor (TCR) pathway during Staphylococcus aureus infection	Hyaluronan uptake and degradation	2	High	1	0
FALSE	High	Master Protein	O00468	Agrin OS=Homo sapiens OX=9606 GN=AGRN PE=1 SV=6	0	3.92	1	2	2	2	2068	217.2	6.39	5.19	2				Pf00008, Pf00050, Pf00053, Pf00054, Pf01390, Pf03146, Pf07648	375790	ENSG00000188157	AGRN	hsa:375790; O00468; Q5SVA1; Q5SVA2; Q60FE1; Q7KYS8; Q8N4J5; Q96IC1; Q9BTD4	ECM-receptor interaction	Primary focal segmental glomerulosclerosis (FSGS); Splicing factor NOVA regulated synaptic proteins; GDNF signaling	Integrin cell surface interactions; ECM proteoglycans; NCAM1 interactions; A tetrasaccharide linker sequence is required for GAG synthesis; HS-GAG biosynthesis; HS-GAG degradation; Non-integrin membrane-ECM interactions; Defective B4GALT7 causes EDS, progeroid type; Defective B3GAT3 causes JDSSDHD; Defective EXT2 causes exostoses 2; Defective EXT1 causes exostoses 1, TRPS2 and CHDS; Defective B3G…	18	High	1	0
FALSE	High	Master Protein	Q9NP72	Ras-related protein Rab-18 OS=Homo sapiens OX=9606 GN=RAB18 PE=1 SV=1	0	3.911	12	2	2	2	206	23	5.24	5.63	2				Pf00071	22931	ENSG00000099246	RAB18	B3KMC7; B7Z333; D3DRW1; hsa:22931; Q53FX8; Q56UN9; Q6FIH1; Q9NP72			COPI-independent Golgi-to-ER retrograde traffic; RAB GEFs exchange GTP for GDP on RABs; RAB geranylgeranylation; Neutrophil degranulation	4	High	1	0
FALSE	High	Master Protein	P08670	Vimentin OS=Homo sapiens OX=9606 GN=VIM PE=1 SV=4	0	3.909	5	2	2	1	466	53.6	5.12	5.19	2				Pf00038, Pf04732	7431	ENSG00000026025	VIM	B0YJC2; D3DRU4; hsa:7431; P08670; Q15867; Q15868; Q15869; Q548L2; Q6LER9; Q8N850; Q96ML2; Q9NTM3	Epstein-Barr virus infection; MicroRNAs in cancer	Allograft rejection; Spinal cord injury; Primary focal segmental glomerulosclerosis (FSGS); Mammary gland development pathway - Puberty (Stage 2 of 4); Apoptosis-related network due to altered Notch3 in ovarian cancer; Striated muscle contraction pathway; TGF-beta signaling in thyroid cells for epithelial-mesenchymal transition; Ciliary landscape; Burn wound healing; CCL18 signaling pathway; T-ce…	Aggrephagy; Striated Muscle Contraction; Interleukin-4 and Interleukin-13 signaling; Chaperone Mediated Autophagy; Late endosomal microautophagy; RHOBTB1 GTPase cycle; Caspase-mediated cleavage of cytoskeletal proteins	20	High	1	0
FALSE	High	Master Protein	Q9Y5L4	Mitochondrial import inner membrane translocase subunit Tim13 OS=Homo sapiens OX=9606 GN=TIMM13 PE=1 SV=1	0	3.894	15	1	1	1	95	10.5	8.18	3.17	1				Pf02953	26517	ENSG00000099800	TIMM13	hsa:26517; P62206; Q9UHL8; Q9WTL1; Q9Y5L4			Mitochondrial protein import	1	High	1	0
FALSE	High	Master Protein	Q9P0L0	Vesicle-associated membrane protein-associated protein A OS=Homo sapiens OX=9606 GN=VAPA PE=1 SV=3	0	3.851	6	2	2	2	249	27.9	8.62	5.78	2				Pf00635	9218	ENSG00000101558	VAPA	A6NDZ0; D3DUI3; hsa:9218; O75453; Q5U0E7; Q9P0L0; Q9UBZ2	Cholesterol metabolism	Exercise-induced circadian regulation	Neutrophil degranulation; Insertion of tail-anchored proteins into the endoplasmic reticulum membrane; Sphingolipid de novo biosynthesis	5	High	1	0
FALSE	High	Master Protein	Q9P0P8	Mitochondrial transcription rescue factor 1 OS=Homo sapiens OX=9606 GN=MTRES1 PE=1 SV=1	0	3.85	5	1	1	1	240	27.9	9.29	4.09	1					51250	ENSG00000130349	MTRES1	B3KRG9; hsa:51250; Q9P0P8				0	High	1	0
FALSE	High	Master Protein	O75955	Flotillin-1 OS=Homo sapiens OX=9606 GN=FLOT1 PE=1 SV=3	0	3.848	7	2	2	2	427	47.3	7.49	6.67	2				Pf01145	10211	ENSG00000137312; ENSG00000206379; ENSG00000206480; ENSG00000230143; ENSG00000232280	FLOT1	B4DVY7; hsa:10211; O75955; Q969J8; Q9UHW1; Q9UNV8	Insulin signaling pathway	Angiopoietin-like protein 8 regulatory pathway; Insulin signaling	RHOC GTPase cycle; RHOA GTPase cycle; RHOB GTPase cycle; Regulation of necroptotic cell death; Synaptic adhesion-like molecules	9	High	1	0
FALSE	High	Master Protein	Q9Y2D5	A-kinase anchor protein 2 OS=Homo sapiens OX=9606 GN=AKAP2 PE=1 SV=3	0	3.806	2	1	1	1	859	94.6	5.11	4.78	1				Pf15304	445815		AKAP2	B1ALX9; B2RTU4; B3KQ00; B4DTZ2; B7ZW07; B9EJB5; Q9UG26; Q9Y2D5				0	High	1	0
FALSE	High	Master Protein	Q01844	RNA-binding protein EWS OS=Homo sapiens OX=9606 GN=EWSR1 PE=1 SV=1	0	3.793	2	1	1	1	656	68.4	9.33	3.81	1				Pf00076, Pf00641	2130	ENSG00000182944	EWSR1	B0QYK1; hsa:2130; Q01844; Q5THL0; Q92635; Q96FE8; Q96MN4; Q96MX4; Q9BWA2	Transcriptional misregulation in cancer	VEGFA-VEGFR2 signaling pathway		2	High	1	0
FALSE	High	Master Protein	P38117	Electron transfer flavoprotein subunit beta OS=Homo sapiens OX=9606 GN=ETFB PE=1 SV=3	0	3.788	9	2	2	2	255	27.8	8.1	5.34	2				Pf01012	2109	ENSG00000105379	ETFB	A8K766; B3KNY2; hsa:2109; P38117; Q6IBH7; Q71RF6; Q9Y3S7			Respiratory electron transport; Protein methylation	2	High	1	0
FALSE	High	Master Protein	Q7L099	Protein RUFY3 OS=Homo sapiens OX=9606 GN=RUFY3 PE=1 SV=1	0	3.785	5	2	2	2	469	52.9	5.49	4.85	2				Pf02759	22902	ENSG00000018189	RUFY3	B3KM25; B4DYW7; D9N163; hsa:22902; O94948; Q7L099; Q9UI00				0	High	1	0
FALSE	High	Master Protein	P43487	Ran-specific GTPase-activating protein OS=Homo sapiens OX=9606 GN=RANBP1 PE=1 SV=1	0	3.771	6	1	2	1	201	23.3	5.29	5.65	1				Pf00638	5902	ENSG00000099901	RANBP1	hsa:5902; P43487; Q53EY3	Human T-cell leukemia virus 1 infection; Viral carcinogenesis	22q11.2 copy number variation syndrome	Rev-mediated nuclear export of HIV RNA	4	High	1	0
FALSE	High	Master Protein	P11229	Muscarinic acetylcholine receptor M1 OS=Homo sapiens OX=9606 GN=CHRM1 PE=1 SV=2	0	3.764	5	1	1	1	460	51.4	9.32	4.4	1				Pf00001	1128	ENSG00000168539	CHRM1	hsa:1128; P11229; Q96RH1	Calcium signaling pathway; cAMP signaling pathway; Neuroactive ligand-receptor interaction; PI3K-Akt signaling pathway; Cholinergic synapse; Regulation of actin cytoskeleton; Alzheimer disease; Pathways of neurodegeneration	Secretion of hydrochloric acid in parietal cells; Focal adhesion: PI3K-Akt-mTOR-signaling pathway; PI3K-Akt signaling pathway; GPCRs, class A rhodopsin-like; Vitamin D-sensitive calcium signaling in depression; Regulation of actin cytoskeleton; Calcium regulation in cardiac cells; Monoamine GPCRs	G alpha (q) signalling events; Muscarinic acetylcholine receptors	18	High	1	0
FALSE	High	Master Protein	P82979	SAP domain-containing ribonucleoprotein OS=Homo sapiens OX=9606 GN=SARNP PE=1 SV=3	0	3.76	10	1	2	1	210	23.7	6.42	6.98	1				Pf02037	84324	ENSG00000205323	SARNP	A8K393; hsa:84324; P82979; Q9P066			Transport of Mature mRNA derived from an Intron-Containing Transcript; mRNA 3'-end processing; RNA Polymerase II Transcription Termination	3	High	1	0
FALSE	High	Master Protein	Q99719	Septin-5 OS=Homo sapiens OX=9606 GN=SEPTIN5 PE=1 SV=1	0	3.753	6	1	1	1	369	42.8	6.67	3.75	1				Pf00735	5413	ENSG00000184702	SEPTIN5	hsa:5413; O15251; Q96MY5; Q99719	Parkinson disease; Pathways of neurodegeneration	Parkin-ubiquitin proteasomal system pathway; Parkinson's disease pathway; 22q11.2 copy number variation syndrome		5	High	1	0
FALSE	High	Master Protein	Q13561	Dynactin subunit 2 OS=Homo sapiens OX=9606 GN=DCTN2 PE=1 SV=4	0	3.751	4	2	2	2	401	44.2	5.21	4.25	2				Pf04912	10540	ENSG00000175203	DCTN2	B2RBK5; hsa:10540; Q13561; Q86YN2; Q9BW17	Vasopressin-regulated water reabsorption; Amyotrophic lateral sclerosis; Huntington disease; Pathways of neurodegeneration; Salmonella infection		MHC class II antigen presentation; HSP90 chaperone cycle for steroid hormone receptors (SHR) in the presence of ligand; Recruitment of NuMA to mitotic centrosomes; COPI-mediated anterograde transport; COPI-independent Golgi-to-ER retrograde traffic; Regulation of PLK1 Activity at G2/M Transition; Loss of Nlp from mitotic centrosomes; Recruitment of mitotic centrosome proteins and complexes; Ancho…	16	High	1	0
FALSE	High	Master Protein	P14867	Gamma-aminobutyric acid receptor subunit alpha-1 OS=Homo sapiens OX=9606 GN=GABRA1 PE=1 SV=3	0	3.744	6	2	2	2	456	51.8	9.22	6.09	2				Pf02931, Pf02932	2554	ENSG00000022355	GABRA1	D3DQK6; hsa:2554; P14867; Q8N629	Neuroactive ligand-receptor interaction; Retrograde endocannabinoid signaling; GABAergic synapse; Taste transduction; Morphine addiction; Nicotine addiction	Serotonin and anxiety; GABA receptor signaling; Fragile X syndrome; mBDNF and proBDNF regulation of GABA neurotransmission; Sudden infant death syndrome (SIDS) susceptibility pathways	GABA receptor activation; Signaling by ERBB4	13	High	1	0
FALSE	High	Master Protein	Q9Y2J0	Rabphilin-3A OS=Homo sapiens OX=9606 GN=RPH3A PE=1 SV=1	0	3.743	2	1	1	1	694	76.8	8.34	4.02	1				Pf00168, Pf02318	22895	ENSG00000089169	RPH3A	B7Z3C3; hsa:22895; Q96AE0; Q9Y2J0		Deregulation of Rab and Rab effector genes in bladder cancer; Disruption of postsynaptic signaling by CNV		2	High	1	0
FALSE	High	Master Protein	P41208	Centrin-2 OS=Homo sapiens OX=9606 GN=CETN2 PE=1 SV=1	0	3.738	9	2	2	2	172	19.7	5	6.01	2				Pf13499	1069	ENSG00000147400	CETN2	B2R4T4; hsa:1069; P41208; Q53XW1	Nucleotide excision repair	Nucleotide excision repair; DNA repair pathways, full network; Nucleotide excision repair in xeroderma pigmentosum	Recruitment of NuMA to mitotic centrosomes; Regulation of PLK1 Activity at G2/M Transition; Loss of Nlp from mitotic centrosomes; Recruitment of mitotic centrosome proteins and complexes; Anchoring of the basal body to the plasma membrane; AURKA Activation by TPX2; Formation of Incision Complex in GG-NER; DNA Damage Recognition in GG-NER; SUMOylation of DNA damage response and repair proteins	14	High	1	0
FALSE	High	Master Protein	P31947	14-3-3 protein sigma OS=Homo sapiens OX=9606 GN=SFN PE=1 SV=1	0	3.735	7	2	2	1	248	27.8	4.74	4.5	2				Pf00244	2810	ENSG00000175793	SFN	hsa:2810; P31947; Q6FH30; Q6FH51; Q96DH0	Cell cycle; p53 signaling pathway; Aldosterone-regulated sodium reabsorption	miRNA regulation of DNA damage response; Cell cycle; Myometrial relaxation and contraction pathways; Calcium regulation in cardiac cells; DNA damage response	Translocation of SLC2A4 (GLUT4) to the plasma membrane; TP53 Regulates Metabolic Genes; RHO GTPases activate PKNs; Regulation of localization of FOXO transcription factors; Chk1/Chk2(Cds1) mediated inactivation of Cyclin B:Cdk1 complex; SARS-CoV-2 targets host intracellular signalling and regulatory pathways; Activation of BAD and translocation to mitochondria ; TP53 Regulates Transcription of Ge…	16	High	1	0
FALSE	High	Master Protein	Q13153	Serine/threonine-protein kinase PAK 1 OS=Homo sapiens OX=9606 GN=PAK1 PE=1 SV=2	0	3.705	6	2	2	2	545	60.6	5.76	6.07	2				Pf00069, Pf00786	5058	ENSG00000149269	PAK1	hsa:5058; O75561; Q13153; Q13567; Q32M53; Q32M54; Q86W79	MAPK signaling pathway; ErbB signaling pathway; Ras signaling pathway; cAMP signaling pathway; Chemokine signaling pathway; Axon guidance; Hippo signaling pathway; Focal adhesion; C-type lectin receptor signaling pathway; Natural killer cell mediated cytotoxicity; T cell receptor signaling pathway; Fc gamma R-mediated phagocytosis; Regulation of actin cytoskeleton; Epithelial cell signaling in He…	Integrin-mediated cell adhesion; Prolactin signaling pathway; Microtubule cytoskeleton regulation; Focal adhesion; Hepatocyte growth factor receptor signaling; Fas ligand pathway and stress induction of heat shock proteins; RAC1/PAK1/p38/MMP2 pathway; Physico-chemical features and toxicity-associated pathways; MAPK signaling pathway; T-cell antigen receptor (TCR) pathway during Staphylococcus aur…	MAPK6/MAPK4 signaling; Smooth Muscle Contraction; RHO GTPases activate PKNs; RHO GTPases Activate ROCKs; RHO GTPases activate PAKs; Regulation of actin dynamics for phagocytic cup formation; CDC42 GTPase cycle; RAC1 GTPase cycle; G beta:gamma signalling through CDC42; Sema3A PAK dependent Axon repulsion; RHOJ GTPase cycle; RHOH GTPase cycle; Generation of second messenger molecules; RHOU GTPase c…	74	High	1	0
FALSE	High	Master Protein	P46459	Vesicle-fusing ATPase OS=Homo sapiens OX=9606 GN=NSF PE=1 SV=3	0	3.699	4	1	1	1	744	82.5	6.95	4.42	1				Pf00004, Pf02359, Pf02933, Pf17862	4905	ENSG00000073969; ENSG00000276262; ENSG00000278174	NSF	A8K2D9; B4DFA2; hsa:4905; P46459; Q8N6D7; Q9UKZ2	Synaptic vesicle cycle; GABAergic synapse; Vasopressin-regulated water reabsorption	Synaptic vesicle pathway; Brain-derived neurotrophic factor (BDNF) signaling pathway	COPI-dependent Golgi-to-ER retrograde traffic; COPI-mediated anterograde transport; Intra-Golgi traffic; Retrograde transport at the Trans-Golgi-Network; COPII-mediated vesicle transport; Trafficking of GluR2-containing AMPA receptors	11	High	1	0
FALSE	High	Master Protein	Q16181	Septin-7 OS=Homo sapiens OX=9606 GN=SEPTIN7 PE=1 SV=2	0	3.681	6	2	3	2	437	50.6	8.63	7.88	2				Pf00735	989	ENSG00000122545	SEPTIN7	hsa:989; Q16181; Q52M76; Q6NX50	Shigellosis		MAPK6/MAPK4 signaling	2	High	1	0
FALSE	High	Master Protein	O75914	Serine/threonine-protein kinase PAK 3 OS=Homo sapiens OX=9606 GN=PAK3 PE=1 SV=2	0	3.672	2	1	2	1	559	62.3	5.45	5.19	1				Pf00069, Pf00786	5063	ENSG00000077264	PAK3	A8K389; B1GX77; B1GX78; B1GX79; hsa:5063; O75914; Q5JWX1; Q5JWX2; Q7Z2D6; Q7Z2E4; Q7Z3Z8; Q8WWK5; Q8WX23; Q9P0J8	ErbB signaling pathway; Ras signaling pathway; Axon guidance; Focal adhesion; T cell receptor signaling pathway; Regulation of actin cytoskeleton; Pathogenic Escherichia coli infection; Salmonella infection; Human immunodeficiency virus 1 infection; Renal cell carcinoma	Integrin-mediated cell adhesion; Focal adhesion; Ras signaling; Pancreatic adenocarcinoma pathway; Mechanoregulation and pathology of YAP/TAZ via Hippo and non-Hippo mechanisms; Hippo-Merlin signaling dysregulation; Neural crest cell migration during development; Neural crest cell migration in cancer; Malignant pleural mesothelioma; Regulation of actin cytoskeleton; G13 signaling pathway; ErbB si…	MAPK6/MAPK4 signaling; RHO GTPases activate PAKs; CDC42 GTPase cycle; RAC1 GTPase cycle; Sema3A PAK dependent Axon repulsion; RHOJ GTPase cycle; Generation of second messenger molecules; RHOU GTPase cycle; Ephrin signaling; VEGFR2 mediated vascular permeability; Activation of RAC1; CD209 (DC-SIGN) signaling; CD28 dependent Vav1 pathway	35	High	1	0
FALSE	High	Master Protein	P67809	Y-box-binding protein 1 OS=Homo sapiens OX=9606 GN=YBX1 PE=1 SV=3	0	3.661	9	1	1	1	324	35.9	9.88	3.85	1				Pf00313	4904	ENSG00000065978	YBX1	hsa:4904; P16990; P16991; P67809; Q14972; Q15325; Q5FVF0		Brain-derived neurotrophic factor (BDNF) signaling pathway; MECP2 and associated Rett syndrome; mRNA processing; Sudden infant death syndrome (SIDS) susceptibility pathways	mRNA Splicing - Major Pathway; mRNA Splicing - Minor Pathway; Noncanonical activation of NOTCH3	7	High	1	0
FALSE	High	Master Protein	P36405	ADP-ribosylation factor-like protein 3 OS=Homo sapiens OX=9606 GN=ARL3 PE=1 SV=2	0	3.66	9	1	1	1	182	20.4	7.24	2.78	1				Pf00025	403	ENSG00000138175	ARL3	B2R6C7; hsa:403; P36405; Q53X83; Q5JSM2		Genes related to primary cilium development (based on CRISPR); Joubert syndrome; Ciliopathies	Trafficking of myristoylated proteins to the cilium	4	High	1	0
FALSE	High	Master Protein	Q99623	Prohibitin-2 OS=Homo sapiens OX=9606 GN=PHB2 PE=1 SV=2	0	3.651	6	1	1	1	299	33.3	9.83	4	1				Pf01145	11331	ENSG00000215021	PHB2	B4DP75; hsa:11331; Q2YDA4; Q7KYU3; Q92978; Q99623			Processing of SMDT1	1	High	1	0
FALSE	High	Master Protein	P45880	Voltage-dependent anion-selective channel protein 2 OS=Homo sapiens OX=9606 GN=VDAC2 PE=1 SV=2	0	3.637	8	2	2	2	294	31.5	7.56	4.31	2				Pf01459	7417	ENSG00000165637	VDAC2	hsa:7417; P45880; Q5VWK1; Q5VWK3; Q6IB40; Q7L3J5; Q9BWK8; Q9Y5I6	Calcium signaling pathway; cGMP-PKG signaling pathway; Ferroptosis; Necroptosis; Cellular senescence; Neutrophil extracellular trap formation; NOD-like receptor signaling pathway; Cholesterol metabolism; Alzheimer disease; Parkinson disease; Huntington disease; Spinocerebellar ataxia; Prion disease; Pathways of neurodegeneration; Human T-cell leukemia virus 1 infection; Chemical carcinogenesis; D…	Alzheimer's disease and miRNA effects; Ferroptosis; Alzheimer's disease	Ub-specific processing proteases; Mitochondrial calcium ion transport	22	High	1	0
FALSE	High	Master Protein	Q9Y371	Endophilin-B1 OS=Homo sapiens OX=9606 GN=SH3GLB1 PE=1 SV=1	0	3.631	9	2	2	2	365	40.8	6.04	6.26	2				Pf03114, Pf14604	51100	ENSG00000097033	SH3GLB1	B4E182; hsa:51100; Q5H8U5; Q9H3Z0; Q9NR47; Q9NYA9; Q9Y371	Autophagy; Endocytosis	Nanoparticle triggered autophagic cell death		3	High	1	0
FALSE	High	Master Protein	P31431	Syndecan-4 OS=Homo sapiens OX=9606 GN=SDC4 PE=1 SV=2	0	3.606	9	1	1	1	198	21.6	4.5	4.09	1				Pf01034	6385	ENSG00000124145	SDC4	hsa:6385; O00773; P31431; Q16833; Q53FN9; Q6FGN3	ECM-receptor interaction; Cell adhesion molecules; Proteoglycans in cancer; Fluid shear stress and atherosclerosis	IL-18 signaling pathway	A tetrasaccharide linker sequence is required for GAG synthesis; HS-GAG biosynthesis; HS-GAG degradation; Defective B4GALT7 causes EDS, progeroid type; Defective B3GAT3 causes JDSSDHD; Defective EXT2 causes exostoses 2; Defective EXT1 causes exostoses 1, TRPS2 and CHDS; Defective B3GALT6 causes EDSP2 and SEMDJL1; Attachment and Entry; Retinoid metabolism and transport; Syndecan interactions; Cell…	17	High	1	0
FALSE	High	Master Protein	Q96K17	Transcription factor BTF3 homolog 4 OS=Homo sapiens OX=9606 GN=BTF3L4 PE=1 SV=1	0	3.595	23	2	2	2	158	17.3	6.35	5.56	2				Pf01849	91408	ENSG00000134717	BTF3L4	B3KNJ1; D3DQ32; G3V1C6; hsa:91408; Q96K17				0	High	1	0
FALSE	High	Master Protein	O94910	Adhesion G protein-coupled receptor L1 OS=Homo sapiens OX=9606 GN=ADGRL1 PE=1 SV=1	0	3.573	1	2	2	2	1474	162.6	6.6	4.94	2				Pf00002, Pf01825, Pf02140, Pf02191, Pf02354, Pf02793, Pf16489	22859	ENSG00000072071; ENSG00000288324	ADGRL1	hsa:22859; O94910; Q96IE7; Q9BU07; Q9HAR3		GPCRs, class B secretin-like		1	High	1	0
FALSE	High	Master Protein	Q9UBB6	Neurochondrin OS=Homo sapiens OX=9606 GN=NCDN PE=1 SV=1	0	3.561	4	2	2	2	729	78.8	5.48	6.4	2				Pf05536	23154	ENSG00000020129	NCDN	D3DPR9; hsa:23154; Q9UBB6; Q9UBY2; Q9Y4A6; Q9Y4D9		Splicing factor NOVA regulated synaptic proteins		1	High	1	0
FALSE	High	Master Protein	Q969L2	Protein MAL2 OS=Homo sapiens OX=9606 GN=MAL2 PE=1 SV=1	0	3.535	5	2	2	2	176	19.1	6.24	4.67	2				Pf01284	114569	ENSG00000147676	MAL2	B2R520; hsa:114569; Q6ZMD9; Q969L2				0	High	1	0
FALSE	High	Master Protein	O95782	AP-2 complex subunit alpha-1 OS=Homo sapiens OX=9606 GN=AP2A1 PE=1 SV=3	0	3.529	3	2	2	2	977	107.5	7.03	5.02	2				Pf01602, Pf02296, Pf02883	160	ENSG00000196961	AP2A1	hsa:160; O95782; Q96CI7; Q96PP6; Q96PP7; Q9H070	Endocytosis; Synaptic vesicle cycle; Endocrine and other factor-regulated calcium reabsorption; Huntington disease	Synaptic vesicle pathway; VEGFA-VEGFR2 signaling pathway; GABA receptor signaling; EGF/EGFR signaling pathway; Fragile X syndrome; mBDNF and proBDNF regulation of GABA neurotransmission	Recycling pathway of L1; MHC class II antigen presentation; Potential therapeutics for SARS; Cargo recognition for clathrin-mediated endocytosis; WNT5A-dependent internalization of FZD4; EPH-ephrin mediated repulsion of cells; LDL clearance; Nef Mediated CD4 Down-regulation; Retrograde neurotrophin signalling; Nef Mediated CD8 Down-regulation; WNT5A-dependent internalization of FZD2, FZD5 and ROR…	24	High	1	0
FALSE	High	Master Protein	P62861	40S ribosomal protein S30 OS=Homo sapiens OX=9606 GN=FAU PE=1 SV=1	0	3.525	19	2	2	2	59	6.6	12.15	2.63	2				Pf04758		ENSCHIG00000017446; ENSJHYG00000000624; ENSLLEG00000000574	Fau; FAU	A0A452F0A8; A0A7L0YXB0; A0A8C5IE60; A0A8C5LQJ8; P0C2F0; P62860; P62862; P62863; P62864; P62866; P62867; Q05472; Q5RC12; Q8HYI8; Q920W7; Q95261; Q9JJ24				0	High	1	0
FALSE	High	Master Protein	Q9P2U7	Vesicular glutamate transporter 1 OS=Homo sapiens OX=9606 GN=SLC17A7 PE=2 SV=1	0	3.522	2	2	2	2	560	61.6	7.47	5.12	2				Pf07690	57030	ENSG00000104888	SLC17A7	B4DFR9; B4DG46; hsa:57030; Q6PCD0; Q9P2U7	Synaptic vesicle cycle; Retrograde endocannabinoid signaling; Glutamatergic synapse; Nicotine addiction	Synaptic vesicle pathway; Neuroinflammation and glutamatergic signaling	Glutamate Neurotransmitter Release Cycle; Organic anion transporters	8	High	1	0
FALSE	High	Master Protein	Q9UPV7	PHD finger protein 24 OS=Homo sapiens OX=9606 GN=PHF24 PE=1 SV=2	0	3.492	3	2	2	2	400	45.2	5.67	5.34	2				Pf16744	23349	ENSG00000122733	PHF24	B7Z253; hsa:23349; Q58FE9; Q5T662; Q9UPV7				0	High	1	0
FALSE	High	Master Protein	Q8TDC3	Serine/threonine-protein kinase BRSK1 OS=Homo sapiens OX=9606 GN=BRSK1 PE=1 SV=2	0	3.491	2	2	2	2	778	85	9.32	6.42	2				Pf00069	84446	ENSG00000160469	BRSK1	F1DG44; hsa:84446; Q5J5B5; Q8NDD0; Q8NDR4; Q8TDC2; Q8TDC3; Q96AV4; Q96JL4				0	High	1	0
FALSE	High	Master Protein	Q9H2X9	Solute carrier family 12 member 5 OS=Homo sapiens OX=9606 GN=SLC12A5 PE=1 SV=3	0	3.477	1	2	2	2	1139	126.1	6.73	5.52	2				Pf00324, Pf03522	57468	ENSG00000124140	SLC12A5	A2RTX2; hsa:57468; Q5VZ41; Q9H2X9; Q9H4Z0; Q9ULP4	GABAergic synapse	mBDNF and proBDNF regulation of GABA neurotransmission	Cation-coupled Chloride cotransporters	3	High	1	0
FALSE	High	Master Protein	P59998	Actin-related protein 2/3 complex subunit 4 OS=Homo sapiens OX=9606 GN=ARPC4 PE=1 SV=3	0	3.475	11	2	2	2	168	19.7	8.43	3.9	2				Pf05856	10093	ENSG00000241553	ARPC4	C9JWM7; E7ETI0; F6TTL5; hsa:10093; O15509; P59998; Q6P0W5; Q96QJ3	Endocytosis; Tight junction; Fc gamma R-mediated phagocytosis; Regulation of actin cytoskeleton; Bacterial invasion of epithelial cells; Pathogenic Escherichia coli infection; Shigellosis; Salmonella infection; Yersinia infection	Pathogenic Escherichia coli infection	Clathrin-mediated endocytosis; Regulation of actin dynamics for phagocytic cup formation; FCGR3A-mediated phagocytosis; RHO GTPases Activate WASPs and WAVEs; EPHB-mediated forward signaling	15	High	1	0
FALSE	High	Master Protein	Q9P260	RAB11-binding protein RELCH OS=Homo sapiens OX=9606 GN=RELCH PE=1 SV=2	0	3.449	1	1	1	1	1216	134.5	5.45	3.06	1					57614	ENSG00000134444	RELCH	hsa:57614; Q9P260				0	High	1	0
FALSE	High	Master Protein	Q9Y5K8	V-type proton ATPase subunit D OS=Homo sapiens OX=9606 GN=ATP6V1D PE=1 SV=1	0	3.447	14	2	2	2	247	28.2	9.36	4.61	2				Pf01813	51382	ENSG00000100554	ATP6V1D	B2RE33; hsa:51382; Q9Y5K8; Q9Y688	Oxidative phosphorylation; Metabolic pathways; Phagosome; mTOR signaling pathway; Synaptic vesicle cycle; Collecting duct acid secretion; Vibrio cholerae infection; Epithelial cell signaling in Helicobacter pylori infection; Human papillomavirus infection; Rheumatoid arthritis	Proximal tubule transport	Neutrophil degranulation; Amino acids regulate mTORC1; ROS and RNS production in phagocytes; Insulin receptor recycling; Transferrin endocytosis and recycling; Ion channel transport	17	High	1	0
FALSE	High	Master Protein	P60842	Eukaryotic initiation factor 4A-I OS=Homo sapiens OX=9606 GN=EIF4A1 PE=1 SV=1	0	3.441	6	2	2	2	406	46.1	5.48	5.14	2				Pf00270, Pf00271	1973	ENSG00000161960	EIF4A1	B2R6L8; D3DTP9; hsa:1973; J3QLC4; P04765; P60842; Q5U018; Q61516		Translation factors; Fragile X syndrome; Translation inhibitors in chronically activated PDGFRA cells; Interferon type I signaling pathways	ISG15 antiviral mechanism; L13a-mediated translational silencing of Ceruloplasmin expression; Translation initiation complex formation; Ribosomal scanning and start codon recognition; GTP hydrolysis and joining of the 60S ribosomal subunit; Deadenylation of mRNA	11	High	1	0
FALSE	High	Master Protein	P20674	Cytochrome c oxidase subunit 5A, mitochondrial OS=Homo sapiens OX=9606 GN=COX5A PE=1 SV=2	0	3.438	11	1	1	1	150	16.8	6.79	3.5	1				Pf02284	9377	ENSG00000178741	COX5A	hsa:9377; P20674; P30045; Q8TB65	Oxidative phosphorylation; Metabolic pathways; Cardiac muscle contraction; Thermogenesis; Non-alcoholic fatty liver disease; Alzheimer disease; Parkinson disease; Amyotrophic lateral sclerosis; Huntington disease; Prion disease; Pathways of neurodegeneration; Chemical carcinogenesis; Diabetic cardiomyopathy	Electron transport chain: OXPHOS system in mitochondria; Nonalcoholic fatty liver disease; Mitochondrial complex IV assembly; Arachidonate epoxygenase / epoxide hydrolase	Respiratory electron transport; TP53 Regulates Metabolic Genes; Cytoprotection by HMOX1	20	High	1	0
FALSE	High	Master Protein	P47736	Rap1 GTPase-activating protein 1 OS=Homo sapiens OX=9606 GN=RAP1GAP PE=1 SV=2	0	3.427	2	1	1	1	663	73.3	5.82	3.72	1				Pf02145, Pf02188	5909	ENSG00000076864	RAP1GAP	hsa:5909; J3QSS6; O75062; P47736; Q5T3S9; Q5T3T4; Q7Z5S8; Q9UQ51	Rap1 signaling pathway	Thyroid stimulating hormone (TSH) signaling pathway; Splicing factor NOVA regulated synaptic proteins; Fragile X syndrome	RET signaling; Rap1 signalling	6	High	1	0
FALSE	High	Master Protein	P08865	40S ribosomal protein SA OS=Homo sapiens OX=9606 GN=RPSA PE=1 SV=4	0	3.402	4	1	1	1	295	32.8	4.87	2.67	1				Pf00318, Pf16122	3921	ENSG00000168028	RPSA	hsa:3921; P08865; P11085; P12030; Q16471; Q6IPD1; Q6IPD2; Q6NSD1; Q6NXQ8; Q86VC0	Ribosome; Coronavirus disease	Cytoplasmic ribosomal proteins	Regulation of expression of SLITs and ROBOs; L13a-mediated translational silencing of Ceruloplasmin expression; Translation initiation complex formation; Formation of a pool of free 40S subunits; Formation of the ternary complex, and subsequently, the 43S complex; Ribosomal scanning and start codon recognition; GTP hydrolysis and joining of the 60S ribosomal subunit; Major pathway of rRNA process…	20	High	1	0
FALSE	High	Master Protein	Q9Y4I1	Unconventional myosin-Va OS=Homo sapiens OX=9606 GN=MYO5A PE=1 SV=2	0	3.386	1	1	1	1	1855	215.3	8.48	2.31	1				Pf00063, Pf00612, Pf01843	4644	ENSG00000197535	MYO5A	A8MZC5; hsa:4644; O60653; Q07902; Q16249; Q9UE30; Q9UE31; Q9Y4I1	Pathogenic Escherichia coli infection	Joubert syndrome	Translocation of SLC2A4 (GLUT4) to the plasma membrane; Regulation of actin dynamics for phagocytic cup formation; FCGR3A-mediated phagocytosis; Insulin processing	6	High	1	0
FALSE	High	Master Protein	P55145	Mesencephalic astrocyte-derived neurotrophic factor OS=Homo sapiens OX=9606 GN=MANF PE=1 SV=3	0	3.378	14	2	2	2	182	20.7	8.69	5.37	2				Pf10208, Pf20145	7873	ENSG00000145050	MANF	hsa:7873; P55145; Q14CX4; Q86U67; Q96IS4		Orexin receptor pathway	Platelet degranulation	2	High	1	0
FALSE	High	Master Protein	Q96FZ7	Charged multivesicular body protein 6 OS=Homo sapiens OX=9606 GN=CHMP6 PE=1 SV=3	0	3.375	6	1	1	1	201	23.5	5.31	2.99	1				Pf03357	79643	ENSG00000176108	CHMP6	A8K7U0; hsa:79643; Q53FU4; Q96FZ7; Q9HAE8	Viral life cycle; Endocytosis; Necroptosis	Ferroptosis	Sealing of the nuclear envelope (NE) by ESCRT-III; HCMV Late Events; Late endosomal microautophagy; Budding and maturation of HIV virion; Endosomal Sorting Complex Required For Transport (ESCRT); Macroautophagy; Pyroptosis; Translation of Replicase and Assembly of the Replication Transcription Complex; Translation of Replicase and Assembly of the Replication Transcription Complex	13	High	1	0
FALSE	High	Master Protein	Q9Y2B0	Protein canopy homolog 2 OS=Homo sapiens OX=9606 GN=CNPY2 PE=1 SV=1	0	3.371	9	1	1	1	182	20.6	4.92	2.42	1				Pf11938	10330	ENSG00000257727	CNPY2	B2R7B9; hsa:10330; Q9UHE9; Q9Y2B0				0	High	1	0
FALSE	High	Master Protein	Q9Y3B8	Oligoribonuclease, mitochondrial OS=Homo sapiens OX=9606 GN=REXO2 PE=1 SV=3	0	3.316	7	1	1	1	237	26.8	6.87	2.7	1				Pf00929	25996	ENSG00000076043	REXO2	B2R532; hsa:25996; Q32Q18; Q53FT1; Q6FIC6; Q9UFY7; Q9Y3B8	Ribosome biogenesis in eukaryotes			1	High	1	0
FALSE	High	Master Protein	P41250	Glycine--tRNA ligase OS=Homo sapiens OX=9606 GN=GARS1 PE=1 SV=3	0	3.29	2	1	1	1	739	83.1	7.03	3.27	1				Pf00458, Pf00587, Pf03129	2617	ENSG00000106105	GARS1	A0A090N8G0; B3KQA2; B4DIA0; hsa:2617; P41250; Q969Y1	Aminoacyl-tRNA biosynthesis		Cytosolic tRNA aminoacylation; Mitochondrial tRNA aminoacylation	3	High	1	0
FALSE	High	Master Protein	Q92688	Acidic leucine-rich nuclear phosphoprotein 32 family member B OS=Homo sapiens OX=9606 GN=ANP32B PE=1 SV=1	0	3.272	4	2	3	2	251	28.8	4.06	4.46	2				Pf12799	10541	ENSG00000136938	ANP32B	B2R9C7; hsa:10541; O00655; P78458; P78459; Q92688				0	High	1	0
FALSE	High	Master Protein	O00148	ATP-dependent RNA helicase DDX39A OS=Homo sapiens OX=9606 GN=DDX39A PE=1 SV=2	0	3.27	6	2	2	2	427	49.1	5.68	5.02	2				Pf00270, Pf00271	10212	ENSG00000123136	DDX39A	B1Q2N1; hsa:10212; O00148; Q8N5M0; Q9BVP6; Q9H5W0			Transport of Mature mRNA derived from an Intron-Containing Transcript; mRNA 3'-end processing; RNA Polymerase II Transcription Termination	3	High	1	0
FALSE	High	Master Protein	P0C7P4	Putative cytochrome b-c1 complex subunit Rieske-like protein 1 OS=Homo sapiens OX=9606 GN=UQCRFS1P1 PE=5 SV=1	0	3.249	5	1	1	1	283	30.8	8.87	3.03	1				Pf00355, Pf02921, Pf09165			UQCRFS1P1	P0C7P4				0	High	1	0
FALSE	High	Master Protein	Q92575	UBX domain-containing protein 4 OS=Homo sapiens OX=9606 GN=UBXN4 PE=1 SV=2	0	3.234	4	1	1	1	508	56.7	6.38	4.44	1				Pf00789	23190	ENSG00000144224	UBXN4	A8K9W4; hsa:23190; Q4ZG56; Q8IYM5; Q92575	Protein processing in endoplasmic reticulum			1	High	1	0
FALSE	High	Master Protein	Q04837	Single-stranded DNA-binding protein, mitochondrial OS=Homo sapiens OX=9606 GN=SSBP1 PE=1 SV=1	0	3.229	14	1	1	1	148	17.2	9.6	3.72	1				Pf00436	6742	ENSG00000106028; ENSG00000262771	SSBP1	hsa:6742; Q04837	DNA replication; Mismatch repair; Homologous recombination		Transcriptional activation of mitochondrial biogenesis	4	High	1	0
FALSE	High	Master Protein	P62249	40S ribosomal protein S16 OS=Homo sapiens OX=9606 GN=RPS16 PE=1 SV=2	0	3.219	8	2	2	2	146	16.4	10.21	4.3	2				Pf00380	6217	ENSG00000105193	RPS16	B2RDD5; hsa:6217; P17008; P62249	Ribosome; Coronavirus disease	Cytoplasmic ribosomal proteins	Regulation of expression of SLITs and ROBOs; L13a-mediated translational silencing of Ceruloplasmin expression; Translation initiation complex formation; Formation of a pool of free 40S subunits; Formation of the ternary complex, and subsequently, the 43S complex; Ribosomal scanning and start codon recognition; GTP hydrolysis and joining of the 60S ribosomal subunit; Major pathway of rRNA process…	20	High	1	0
FALSE	High	Master Protein	P23396	40S ribosomal protein S3 OS=Homo sapiens OX=9606 GN=RPS3 PE=1 SV=2	0	3.199	5	1	1	1	243	26.7	9.66	3.09	1				Pf00189, Pf07650	6188	ENSG00000149273	RPS3	B2R7N5; hsa:6188; J3KN86; P23396; Q498B5; Q8NI95	Ribosome; Pathogenic Escherichia coli infection; Salmonella infection; Coronavirus disease	Cytoplasmic ribosomal proteins	Regulation of expression of SLITs and ROBOs; L13a-mediated translational silencing of Ceruloplasmin expression; Translation initiation complex formation; Formation of a pool of free 40S subunits; Formation of the ternary complex, and subsequently, the 43S complex; Ribosomal scanning and start codon recognition; GTP hydrolysis and joining of the 60S ribosomal subunit; Major pathway of rRNA process…	22	High	1	0
FALSE	High	Master Protein	Q69YW2	Protein stum homolog OS=Homo sapiens OX=9606 GN=STUM PE=1 SV=1	0	3.194	9	1	1	1	141	15	7.21	3.76	1				Pf15795	375057	ENSG00000203685	STUM	A6NGL2; hsa:375057; Q69YW2				0	High	1	0
FALSE	High	Master Protein	Q9H492	Microtubule-associated proteins 1A/1B light chain 3A OS=Homo sapiens OX=9606 GN=MAP1LC3A PE=1 SV=2	0	3.172	13	2	3	2	121	14.3	8.68	4.07	2				Pf02991	84557	ENSG00000101460	MAP1LC3A	E1P5P4; E1P5P5; hsa:84557; Q9BXW5; Q9H492	Mitophagy; Autophagy; Ferroptosis; Apelin signaling pathway; NOD-like receptor signaling pathway; Amyotrophic lateral sclerosis; Pathways of neurodegeneration; Shigellosis; Kaposi sarcoma-associated herpesvirus infection	Nanoparticle triggered autophagic cell death; Factors and pathways affecting insulin-like growth factor (IGF1)-Akt signaling; Ferroptosis; Neurodegeneration with brain iron accumulation (NBIA) subtypes pathway; CAMKK2 pathway; CLOCKED CONTROLLED AUTOPHAGY IN BONE METABOLISM	PINK1-PRKN Mediated Mitophagy; Macroautophagy; Receptor Mediated Mitophagy	18	High	1	0
FALSE	High	Master Protein	P00338	L-lactate dehydrogenase A chain OS=Homo sapiens OX=9606 GN=LDHA PE=1 SV=2	0	3.118	10	2	2	2	332	36.7	8.27	5.49	2				Pf00056, Pf02866	3939	ENSG00000134333; ENSG00000288299	LDHA	B4DKQ2; B7Z5E3; D3DQY3; F8W819; hsa:3939; P00338; Q53G53; Q6IBM7; Q6ZNV1; Q9UDE8; Q9UDE9	Glycolysis / Gluconeogenesis; Cysteine and methionine metabolism; Pyruvate metabolism; Propanoate metabolism; Metabolic pathways; HIF-1 signaling pathway; Glucagon signaling pathway; Central carbon metabolism in cancer	Cori cycle; HIF1A and PPARG regulation of glycolysis; Photodynamic therapy-induced HIF-1 survival signaling; VEGFA-VEGFR2 signaling pathway; Amino acid metabolism; Clear cell renal cell carcinoma pathways; PI3K/AKT/mTOR - vitamin D3 signaling; Metabolic reprogramming in colon cancer; Aerobic glycolysis; Glycolysis in senescence; Orexin receptor pathway; CCL18 signaling pathway; Glucose metabolism…	Pyruvate metabolism	23	High	1	0
FALSE	High	Master Protein	O15075	Serine/threonine-protein kinase DCLK1 OS=Homo sapiens OX=9606 GN=DCLK1 PE=1 SV=2	0	3.106	4	1	1	1	740	82.2	8.66	4.96	1				Pf00069, Pf03607	9201	ENSG00000133083	DCLK1	B7Z3E9; hsa:9201; O15075; Q5VZY8; Q5VZZ0; Q5VZZ1		Orexin receptor pathway		1	High	1	0
FALSE	High	Master Protein	P07954	Fumarate hydratase, mitochondrial OS=Homo sapiens OX=9606 GN=FH PE=1 SV=3	0	3.085	4	1	1	1	510	54.6	8.76	3.63	1				Pf00206, Pf10415	2271	ENSG00000091483	FH	B1ANK7; hsa:2271; P07954	Citrate cycle (TCA cycle); Pyruvate metabolism; Metabolic pathways; Carbon metabolism; Cushing syndrome; Pathways in cancer; Renal cell carcinoma	TCA cycle and deficiency of pyruvate dehydrogenase complex (PDHc); Amino acid metabolism; Krebs cycle disorders; Type 2 papillary renal cell carcinoma; Metabolic reprogramming in colon cancer; TCA cycle in senescence; TCA cycle (aka Krebs or citric acid cycle)	Citric acid cycle (TCA cycle)	15	High	1	0
FALSE	High	Master Protein	P25686	DnaJ homolog subfamily B member 2 OS=Homo sapiens OX=9606 GN=DNAJB2 PE=1 SV=3	0	3.072	4	1	1	1	324	35.6	5.95	2.75	1				Pf00226	3300	ENSG00000135924	DNAJB2	A8K9P6; hsa:3300; P25686; Q53QD7; Q8IUK1; Q8IUK2; Q96F52	Protein processing in endoplasmic reticulum			1	High	1	0
FALSE	High	Master Protein	P10599	Thioredoxin OS=Homo sapiens OX=9606 GN=TXN PE=1 SV=3	0	3.063	10	2	2	2	105	11.7	4.92	4.65	2				Pf00085	7295	ENSG00000136810	TXN	B1ALW1; hsa:7295; O60744; P10599; Q53X69; Q96KI3; Q9UDG5	NOD-like receptor signaling pathway; Parkinson disease; Salmonella infection; Fluid shear stress and atherosclerosis	Selenium micronutrient network; Folic acid network; Selenium micronutrient network ; Folic acid network; Selenium micronutrient network; TNF-alpha signaling pathway; Complement system; Nuclear receptors meta-pathway; NRF2 pathway; VEGFA-VEGFR2 signaling pathway	TP53 Regulates Metabolic Genes; Interconversion of nucleotide di- and triphosphates; Oxidative Stress Induced Senescence; Detoxification of Reactive Oxygen Species; The NLRP3 inflammasome; Purinergic signaling in leishmaniasis infection; Regulation of FOXO transcriptional activity by acetylation; Protein repair	22	High	1	0
FALSE	High	Master Protein	Q14254	Flotillin-2 OS=Homo sapiens OX=9606 GN=FLOT2 PE=1 SV=2	0	3.052	3	1	1	1	428	47	5.25	3.67	1				Pf01145	2319	ENSG00000132589	FLOT2	hsa:2319; Q14254	Insulin signaling pathway	Angiopoietin-like protein 8 regulatory pathway; Insulin signaling	RHOC GTPase cycle; RHOA GTPase cycle; RHOB GTPase cycle; Regulation of necroptotic cell death; Synaptic adhesion-like molecules; RND1 GTPase cycle; RND3 GTPase cycle	11	High	1	0
FALSE	High	Master Protein	O14950	Myosin regulatory light chain 12B OS=Homo sapiens OX=9606 GN=MYL12B PE=1 SV=2	0	3.051	17	2	2	2	172	19.8	4.84	5.93	2				Pf08976, Pf13405	103910; 10627	ENSG00000118680	MYL12B	D3DUH6; hsa:103910; O14950; Q13182; Q7Z5Z4	Axon guidance; Focal adhesion; Tight junction; Platelet activation; Leukocyte transendothelial migration; Regulation of actin cytoskeleton; Shigellosis; Salmonella infection	Thyroid stimulating hormone (TSH) signaling pathway; Focal adhesion	RHO GTPases activate CIT; EPHA-mediated growth cone collapse; Sema4D induced cell migration and growth-cone collapse; Smooth Muscle Contraction; RHO GTPases activate PKNs; RHO GTPases Activate ROCKs; RHO GTPases activate PAKs	17	High	1	0
FALSE	High	Master Protein	Q96PV0	Ras/Rap GTPase-activating protein SynGAP OS=Homo sapiens OX=9606 GN=SYNGAP1 PE=1 SV=4	0	3.016	2	1	1	1	1343	148.2	8.98	4.31	1				Pf00168, Pf00616, Pf12004	8831	ENSG00000197283; ENSG00000227460	SYNGAP1	A2AB17; A2BEL6; A2BEL7; A8MQC4; hsa:8831; Q8TCS2; Q96PV0; Q9UGE2	Ras signaling pathway	Ras signaling; Rett syndrome causing genes; Synaptic signaling pathways associated with autism spectrum disorder; Fragile X syndrome; Disruption of postsynaptic signaling by CNV	Regulation of RAS by GAPs	7	High	1	0
FALSE	High	Master Protein	Q99497	Parkinson disease protein 7 OS=Homo sapiens OX=9606 GN=PARK7 PE=1 SV=2	0	3.002	11	2	2	2	189	19.9	6.79	5.87	2				Pf01965	11315	ENSG00000116288	PARK7	B2R4Z1; hsa:11315; O14805; Q6DR95; Q7LFU2; Q99497	Parkinson disease; Pathways of neurodegeneration	Androgen receptor signaling pathway; Synaptic vesicle pathway; Parkinson's disease pathway	Aggrephagy; SUMOylation of transcription cofactors; Chaperone Mediated Autophagy; Late endosomal microautophagy	9	High	1	0
FALSE	High	Master Protein	Q9Y3E1	Hepatoma-derived growth factor-related protein 3 OS=Homo sapiens OX=9606 GN=HDGFL3 PE=1 SV=1	0	2.989	9	2	2	1	203	22.6	7.99	4.74	2				Pf00855	50810	ENSG00000166503	HDGFL3	hsa:50810; Q9Y3E1				0	High	1	0
FALSE	High	Master Protein	P09012	U1 small nuclear ribonucleoprotein A OS=Homo sapiens OX=9606 GN=SNRPA PE=1 SV=3	0	2.973	6	1	1	1	282	31.3	9.83	2.51	1				Pf00076	6626	ENSG00000077312	SNRPA	hsa:6626; P09012	Spliceosome	mRNA processing	mRNA Splicing - Major Pathway	3	High	1	0
FALSE	High	Master Protein	Q9C0D0	Phosphatase and actin regulator 1 OS=Homo sapiens OX=9606 GN=PHACTR1 PE=1 SV=3	0	2.954	3	1	1	1	580	66.3	6.96	3.02	1				Pf02755	221692	ENSG00000112137	PHACTR1	A8K1V2; hsa:221692; Q3MJ93; Q5JSJ2; Q9C0D0				0	High	1	0
FALSE	High	Master Protein	Q9UPX8	SH3 and multiple ankyrin repeat domains protein 2 OS=Homo sapiens OX=9606 GN=SHANK2 PE=1 SV=3	0	2.952	1	1	1	1	1470	158.7	6.9	2.48	1				Pf00536, Pf07653, Pf17820	22941	ENSG00000162105	SHANK2	C0SPG8; C0SPG9; hsa:22941; Q3Y8G9; Q52LK2; Q9UKP1; Q9UPX8	Glutamatergic synapse		Neurexins and neuroligins	2	High	1	0
FALSE	High	Master Protein	O75323	Protein NipSnap homolog 2 OS=Homo sapiens OX=9606 GN=NIPSNAP2 PE=1 SV=1	0	2.943	6	1	1	1	286	33.7	9.36	3.05	1				Pf07978	2631	ENSG00000146729	NIPSNAP2	C9IYJ3; hsa:2631; O43801; O75323; Q53X96			RHOJ GTPase cycle; RHOH GTPase cycle	2	High	1	0
FALSE	High	Master Protein	Q15223	Nectin-1 OS=Homo sapiens OX=9606 GN=NECTIN1 PE=1 SV=3	0	2.931	5	2	2	2	517	57.1	6.1	5.8	2				Pf07686, Pf08205	5818	ENSG00000110400	NECTIN1	hsa:5818; O75465; Q15223; Q2M3D3; Q9HBE6; Q9HBW2	Cell adhesion molecules; Adherens junction; Herpes simplex virus 1 infection		Nectin/Necl trans heterodimerization	5	High	1	0
FALSE	High	Master Protein	Q9UJ14	Glutathione hydrolase 7 OS=Homo sapiens OX=9606 GN=GGT7 PE=1 SV=2	0	2.931	3	1	1	1	662	70.4	5.1	4.06	1				Pf01019	2686	ENSG00000131067	GGT7	hsa:2686; Q8N899; Q8NF66; Q9BYP5; Q9BYP6; Q9UJ14	Taurine and hypotaurine metabolism; Glutathione metabolism; Metabolic pathways		Glutathione synthesis and recycling; Paracetamol ADME; Aflatoxin activation and detoxification	6	High	1	0
FALSE	High	Master Protein	Q9Y2H0	Disks large-associated protein 4 OS=Homo sapiens OX=9606 GN=DLGAP4 PE=1 SV=3	0	2.93	2	1	1	1	992	107.9	7.08	3.21	1				Pf03359	22839	ENSG00000080845	DLGAP4	E1P5T5; hsa:22839; Q5QPG4; Q5T2Y4; Q5T2Y5; Q9H137; Q9H138; Q9H1L7; Q9Y2H0			Neurexins and neuroligins	1	High	1	0
FALSE	High	Master Protein	Q05682	Caldesmon OS=Homo sapiens OX=9606 GN=CALD1 PE=1 SV=3	0	2.926	4	2	2	2	793	93.2	5.66	5.95	2				Pf02029	800	ENSG00000122786	CALD1	A8K0X1; hsa:800; Q05682; Q13978; Q13979; Q14741; Q14742; Q9UD91	Vascular smooth muscle contraction	Myometrial relaxation and contraction pathways	Smooth Muscle Contraction	3	High	1	0
FALSE	High	Master Protein	O75390	Citrate synthase, mitochondrial OS=Homo sapiens OX=9606 GN=CS PE=1 SV=2	0	2.924	3	1	1	1	466	51.7	8.32	2.96	1				Pf00285	1431	ENSG00000062485	CS	hsa:1431; O75390; Q71UT9; Q7KZH0; Q96FZ8; Q9BWN8	Citrate cycle (TCA cycle); Glyoxylate and dicarboxylate metabolism; Metabolic pathways; Carbon metabolism; 2-Oxocarboxylic acid metabolism; Biosynthesis of amino acids	TCA cycle and deficiency of pyruvate dehydrogenase complex (PDHc); Amino acid metabolism; Fluoroacetic acid toxicity; TCA cycle (aka Krebs or citric acid cycle)	Mitochondrial protein import; Citric acid cycle (TCA cycle)	12	High	1	0
FALSE	High	Master Protein	Q86YM7	Homer protein homolog 1 OS=Homo sapiens OX=9606 GN=HOMER1 PE=1 SV=2	0	2.923	6	2	2	2	354	40.3	5.44	5.14	2				Pf00568	9456	ENSG00000152413	HOMER1	B2R688; hsa:9456; O96003; Q86YM5; Q86YM7	FoxO signaling pathway; Glutamatergic synapse	BDNF-TrkB signaling; Synaptic signaling pathways associated with autism spectrum disorder; Fragile X syndrome; Disruption of postsynaptic signaling by CNV; Orexin receptor pathway	Neurexins and neuroligins	8	High	1	0
FALSE	High	Master Protein	P42167	Lamina-associated polypeptide 2, isoforms beta/gamma OS=Homo sapiens OX=9606 GN=TMPO PE=1 SV=2	0	2.913	3	1	1	1	454	50.6	9.38	2.35	1				Pf03020, Pf08198	7112	ENSG00000120802	TMPO	A2T926; hsa:7112; P42167; Q14861		Envelope proteins and their potential roles in EDMD physiopathology; Overlap between signal transduction pathways contributing to LMNA laminopathies	CDC42 GTPase cycle; RAC1 GTPase cycle; RHOJ GTPase cycle; RHOC GTPase cycle; RHOA GTPase cycle; RHOG GTPase cycle; RAC2 GTPase cycle; RHOD GTPase cycle; RAC3 GTPase cycle; RHOF GTPase cycle	12	High	1	0
FALSE	High	Master Protein	Q15555	Microtubule-associated protein RP/EB family member 2 OS=Homo sapiens OX=9606 GN=MAPRE2 PE=1 SV=1	0	2.907	5	1	1	1	327	37	5.57	3.47	1				Pf00307, Pf03271	10982	ENSG00000166974	MAPRE2	B2RE21; B3KR39; B4DJV4; B7Z2L3; E9PHR3; F5H1V8; G5E9I6; hsa:10982; Q15555; Q9UQ33		Ciliary landscape		1	High	1	0
FALSE	High	Master Protein	O95197	Reticulon-3 OS=Homo sapiens OX=9606 GN=RTN3 PE=1 SV=2	0	2.888	1	1	1	1	1032	112.5	4.96	3.54	1				Pf02453	10313	ENSG00000133318	RTN3	B3KQS2; B7Z308; B7Z4M0; F5H774; hsa:10313; O95197; Q147U9; Q496K2; Q53GN3; Q59EP0; Q5UEP2; Q6T930; Q7RTM7; Q7RTM8; Q7RTN3	Alzheimer disease	Alzheimer's disease and miRNA effects; Alzheimer's disease	Synaptic adhesion-like molecules	4	High	1	0
FALSE	High	Master Protein	Q9NP97	Dynein light chain roadblock-type 1 OS=Homo sapiens OX=9606 GN=DYNLRB1 PE=1 SV=3	0	2.875	17	1	1	1	96	10.9	7.25	2.59	1				Pf03259	83658	ENSG00000125971	DYNLRB1	B1AKR5; hsa:83658; Q5TC72; Q96IV3; Q9NP97; Q9NQM2	Salmonella infection	Ciliary landscape; Intraflagellar transport proteins binding to dynein; 3q29 copy number variation syndrome	Intraflagellar transport	5	High	1	0
FALSE	High	Master Protein	Q15717	ELAV-like protein 1 OS=Homo sapiens OX=9606 GN=ELAVL1 PE=1 SV=2	0	2.853	10	2	2	2	326	36.1	9.17	5.55	2				Pf00076	1994	ENSG00000066044	ELAVL1	B4DVB8; hsa:1994; Q15717; Q53XN6; Q9BTT1	AMPK signaling pathway; IL-17 signaling pathway	AMP-activated protein kinase (AMPK) signaling; Endoderm differentiation; Pre-implantation embryo; Focal adhesion: PI3K-Akt-mTOR-signaling pathway; ncRNAs involved in Wnt signaling in hepatocellular carcinoma; Gastrin signaling pathway; IL-18 signaling pathway; NAD metabolism in oncogene-induced senescence and mitochondrial dysfunction-associated senescence	mRNA Splicing - Major Pathway; HuR (ELAVL1) binds and stabilizes mRNA	12	High	1	0
FALSE	High	Master Protein	Q96PU8	Protein quaking OS=Homo sapiens OX=9606 GN=QKI PE=1 SV=1	0	2.842	5	1	1	1	341	37.6	8.56	2.56	1				Pf00013, Pf16544, Pf16551	9444	ENSG00000112531	QKI	hsa:9444; Q2I375; Q5MJQ1; Q969L9; Q96EJ3; Q96KA3; Q96PU6; Q96PU7; Q96PU8; Q9P0X6; Q9P0X7; Q9P0X8; Q9P0X9; Q9P0Y0; Q9P0Y1		VEGFA-VEGFR2 signaling pathway; Exercise-induced circadian regulation	Signaling by BRAF and RAF1 fusions	3	High	1	0
FALSE	High	Master Protein	Q07954	Prolow-density lipoprotein receptor-related protein 1 OS=Homo sapiens OX=9606 GN=LRP1 PE=1 SV=2	0	2.832	0	1	1	1	4544	504.3	5.39	3.38	1				Pf00057, Pf00058, Pf07645, Pf12662, Pf14670, Pf16472	4035	ENSG00000123384	LRP1	hsa:4035; Q07954; Q2PP12; Q86SW0; Q8IVG8	Cholesterol metabolism; Alzheimer disease; Malaria	Alzheimer's disease and miRNA effects; Regulation of Wnt / B-catenin signaling by small molecule compounds; Statin inhibition of cholesterol production; Familial hyperlipidemia type 1; Familial hyperlipidemia type 3; Familial hyperlipidemia type 4; Familial hyperlipidemia type 5; Alzheimer's disease	Retinoid metabolism and transport; Scavenging of heme from plasma	13	High	1	0
FALSE	High	Master Protein	Q9UL15	BAG family molecular chaperone regulator 5 OS=Homo sapiens OX=9606 GN=BAG5 PE=1 SV=1	0	2.83	4	1	1	1	447	51.2	6.05	4.3	1				Pf02179	9529	ENSG00000166170	BAG5	hsa:9529; O94950; Q86W59; Q9UL15			Regulation of HSF1-mediated heat shock response	1	High	1	0
FALSE	High	Master Protein	P11216	Glycogen phosphorylase, brain form OS=Homo sapiens OX=9606 GN=PYGB PE=1 SV=5	0	2.829	1	1	1	1	843	96.6	6.86	2.85	1				Pf00343	5834	ENSG00000100994	PYGB	hsa:5834; P11216; Q96AK1; Q9NPX8	Starch and sucrose metabolism; Metabolic pathways; Necroptosis; Insulin signaling pathway; Glucagon signaling pathway; Insulin resistance	IL-18 signaling pathway; Glycogen synthesis and degradation	Neutrophil degranulation; Glycogen breakdown (glycogenolysis)	10	High	1	0
FALSE	High	Master Protein	Q9HC38	Glyoxalase domain-containing protein 4 OS=Homo sapiens OX=9606 GN=GLOD4 PE=1 SV=1	0	2.824	8	2	2	2	313	34.8	5.6	4.83	2					51031	ENSG00000167699	GLOD4	D3DTG9; D3DTH1; hsa:51031; Q96B89; Q9H3J8; Q9HC37; Q9HC38; Q9NVN1				0	High	1	0
FALSE	High	Master Protein	P54105	Methylosome subunit pICln OS=Homo sapiens OX=9606 GN=CLNS1A PE=1 SV=1	0	2.813	5	1	1	1	237	26.2	4.11	2.77	1				Pf03517	1207	ENSG00000074201	CLNS1A	B2RCS9; hsa:1207; P54105; Q0VDK6; Q9NRD2; Q9NRD3			snRNP Assembly	1	High	1	0
FALSE	High	Master Protein	Q16658	Fascin OS=Homo sapiens OX=9606 GN=FSCN1 PE=1 SV=3	0	2.812	5	1	1	1	493	54.5	7.24	4.21	1				Pf06268	6624	ENSG00000075618	FSCN1	A6NI89; B2RE97; hsa:6624; Q16658; Q96IC5; Q96IH1; Q9BRF1	MicroRNAs in cancer	VEGFA-VEGFR2 signaling pathway	Interleukin-4 and Interleukin-13 signaling	3	High	1	0
FALSE	High	Master Protein	C9JLW8	Mapk-regulated corepressor-interacting protein 1 OS=Homo sapiens OX=9606 GN=MCRIP1 PE=1 SV=1	0	2.811	23	2	2	2	97	10.9	9.41	4.36	2				Pf14799	348262	ENSG00000225663; ENSG00000288213	MCRIP1	C9JLW8; hsa:348262; Q6ZUL0				0	High	1	0
FALSE	High	Master Protein	O75821	Eukaryotic translation initiation factor 3 subunit G OS=Homo sapiens OX=9606 GN=EIF3G PE=1 SV=2	0	2.775	8	1	1	1	320	35.6	6.13	3.76	1				Pf00076, Pf12353	8666	ENSG00000130811	EIF3G	hsa:8666; O14801; O75821; Q969U5		Translation factors; nsp1 from SARS-CoV-2 inhibits translation initiation in the host cell	L13a-mediated translational silencing of Ceruloplasmin expression; Translation initiation complex formation; Formation of a pool of free 40S subunits; Formation of the ternary complex, and subsequently, the 43S complex; Ribosomal scanning and start codon recognition; GTP hydrolysis and joining of the 60S ribosomal subunit	8	High	1	0
FALSE	High	Master Protein	O60831	PRA1 family protein 2 OS=Homo sapiens OX=9606 GN=PRAF2 PE=1 SV=1	0	2.749	6	1	1	1	178	19.2	9.19	2.8	1				Pf03208	11230	ENSG00000243279	PRAF2	B2RD20; hsa:11230; O60831				0	High	1	0
FALSE	High	Master Protein	P14927	Cytochrome b-c1 complex subunit 7 OS=Homo sapiens OX=9606 GN=UQCRB PE=1 SV=2	0	2.737	9	1	1	1	111	13.5	8.78	2.9	1				Pf02271	7381	ENSG00000156467	UQCRB	E5RJU0; hsa:7381; P14927; Q6FGD1	Oxidative phosphorylation; Metabolic pathways; Cardiac muscle contraction; Thermogenesis; Non-alcoholic fatty liver disease; Alzheimer disease; Parkinson disease; Amyotrophic lateral sclerosis; Huntington disease; Prion disease; Pathways of neurodegeneration; Chemical carcinogenesis; Diabetic cardiomyopathy	Electron transport chain: OXPHOS system in mitochondria; Nonalcoholic fatty liver disease; Mitochondrial complex III assembly	Respiratory electron transport	17	High	1	0
FALSE	High	Master Protein	Q9H446	RWD domain-containing protein 1 OS=Homo sapiens OX=9606 GN=RWDD1 PE=1 SV=1	0	2.731	5	1	1	1	243	27.9	4.2	3.04	1				Pf05773	51389	ENSG00000111832	RWDD1	A8K3W2; A8MT24; hsa:51389; Q9H446; Q9Y313; Q9Y6B3				0	High	1	0
FALSE	High	Master Protein	P04083	Annexin A1 OS=Homo sapiens OX=9606 GN=ANXA1 PE=1 SV=2	0	2.716	4	1	1	1	346	38.7	7.02	3.55	1				Pf00191	301	ENSG00000135046	ANXA1	B5BU38; hsa:301; P04083		Spinal cord injury; VEGFA-VEGFR2 signaling pathway; Prostaglandin synthesis and regulation	G alpha (i) signalling events; Smooth Muscle Contraction; G alpha (q) signalling events; Interleukin-4 and Interleukin-13 signaling; Formyl peptide receptors bind formyl peptides and many other ligands	8	High	1	0
FALSE	High	Master Protein	Q00839	Heterogeneous nuclear ribonucleoprotein U OS=Homo sapiens OX=9606 GN=HNRNPU PE=1 SV=6	0	2.714	2	1	1	1	825	90.5	6	3	1				Pf00622, Pf02037, Pf13671	3192	ENSG00000153187	HNRNPU	hsa:3192; O75507; Q00839; Q8N174; Q96HY9; Q9BQ09	Spliceosome	mRNA processing; lncRNA in canonical Wnt signaling and colorectal cancer	mRNA Splicing - Major Pathway; Processing of Capped Intron-Containing Pre-mRNA	5	High	1	0
FALSE	High	Master Protein	Q9UQM7	Calcium/calmodulin-dependent protein kinase type II subunit alpha OS=Homo sapiens OX=9606 GN=CAMK2A PE=1 SV=2	0	2.705	3	1	1	1	478	54.1	7.08	2.56	1				Pf00069, Pf08332	815	ENSG00000070808	CAMK2A	hsa:815; Q9UL21; Q9UQM7; Q9Y2H4; Q9Y352	ErbB signaling pathway; Calcium signaling pathway; cAMP signaling pathway; HIF-1 signaling pathway; Oocyte meiosis; Necroptosis; Adrenergic signaling in cardiomyocytes; Wnt signaling pathway; Axon guidance; Circadian entrainment; Long-term potentiation; Neurotrophin signaling pathway; Cholinergic synapse; Dopaminergic synapse; Olfactory transduction; Inflammatory mediator regulation of TRP channe…	B cell receptor signaling pathway; Corticotropin-releasing hormone signaling pathway; Brain-derived neurotrophic factor (BDNF) signaling pathway; Common pathways underlying drug addiction; Myometrial relaxation and contraction pathways; Melatonin metabolism and effects; MECP2 and associated Rett syndrome; NO/cGMP/PKG mediated neuroprotection; Wnt signaling; Non-genomic actions of 1,25 dihydroxyvi…	Assembly and cell surface presentation of NMDA receptors; Ion homeostasis; Ion transport by P-type ATPases; RAF activation; Ca2+ pathway; Phase 0 - rapid depolarisation; Signaling by BRAF and RAF1 fusions; Ras activation upon Ca2+ influx through NMDA receptor; Signaling by moderate kinase activity BRAF mutants; Paradoxical activation of RAF signaling by kinase inactive BRAF; Signaling downstream …	72	High	1	0
FALSE	High	Master Protein	O14924	Regulator of G-protein signaling 12 OS=Homo sapiens OX=9606 GN=RGS12 PE=1 SV=1	0	2.704	1	1	1	1	1447	156.3	7.44	3.05	1				Pf00595, Pf00615, Pf02188, Pf02196, Pf16611, Pf16612, Pf16613	6002	ENSG00000159788	RGS12	B1AQ30; B1AQ31; B1AQ32; B7Z764; E7EMN9; hsa:6002; O14922; O14923; O14924; O43510; O75338; Q147X0; Q8WX95			G alpha (i) signalling events	1	High	1	0
FALSE	High	Master Protein	P62826	GTP-binding nuclear protein Ran OS=Homo sapiens OX=9606 GN=RAN PE=1 SV=3	0	2.693	5	1	1	1	216	24.4	7.49	2.19	1				Pf00071	5901	ENSG00000132341	RAN	A8K3Z8; hsa:5901; P17080; P28746; P28747; P62826; Q6IPB2; Q86V08; Q8NI90; Q9CSP3; Q9CWI7; Q9CZA2; Q9UDJ5; Q9UEU9	Ribosome biogenesis in eukaryotes; Nucleocytoplasmic transport; Viral life cycle; Human T-cell leukemia virus 1 infection	Androgen receptor signaling pathway; miRNA biogenesis; 22q11.2 copy number variation syndrome	Transcriptional regulation by small RNAs; Nuclear import of Rev protein; Rev-mediated nuclear export of HIV RNA; NEP/NS2 Interacts with the Cellular Export Machinery; tRNA processing in the nucleus; Regulation of cholesterol biosynthesis by SREBP (SREBF); MicroRNA (miRNA) biogenesis; Postmitotic nuclear pore complex (NPC) reformation	15	High	1	0
FALSE	High	Master Protein	P55036	26S proteasome non-ATPase regulatory subunit 4 OS=Homo sapiens OX=9606 GN=PSMD4 PE=1 SV=1	0	2.682	5	1	1	1	377	40.7	4.79	3.05	1				Pf02809, Pf13519	5710	ENSG00000159352	PSMD4	D3DV16; hsa:5710; P55036; Q5VWC5; Q9NS92	Proteasome; Alzheimer disease; Parkinson disease; Amyotrophic lateral sclerosis; Huntington disease; Spinocerebellar ataxia; Prion disease; Pathways of neurodegeneration; Epstein-Barr virus infection	Proteasome degradation; Alzheimer's disease and miRNA effects; Parkin-ubiquitin proteasomal system pathway; VEGFA-VEGFR2 signaling pathway; Alzheimer's disease	Separation of Sister Chromatids; The role of GTSE1 in G2/M progression after G2 checkpoint; FCERI mediated NF-kB activation; Downstream TCR signaling; Antigen processing: Ubiquitination & Proteasome degradation; Activation of NF-kappaB in B cells; Oxygen-dependent proline hydroxylation of Hypoxia-inducible Factor Alpha; ER-Phagosome pathway; Cross-presentation of soluble exogenous antigens (endos…	72	High	1	0
FALSE	High	Master Protein	Q8IXJ6	NAD-dependent protein deacetylase sirtuin-2 OS=Homo sapiens OX=9606 GN=SIRT2 PE=1 SV=2	0	2.668	3	1	1	1	389	43.2	5.36	2.43	1				Pf02146	22933	ENSG00000068903; ENSG00000283100	SIRT2	A8K3V1; B2RB45; hsa:22933; O95889; Q8IXJ6; Q924Y7; Q9P0G8; Q9UNT0; Q9Y6E9; U5TP13	Nicotinate and nicotinamide metabolism; Metabolic pathways	NAD+ metabolism; NAD+ biosynthetic pathways; NAD metabolism in oncogene-induced senescence and mitochondrial dysfunction-associated senescence	Initiation of Nuclear Envelope (NE) Reformation	6	High	1	0
FALSE	High	Master Protein	Q86SX6	Glutaredoxin-related protein 5, mitochondrial OS=Homo sapiens OX=9606 GN=GLRX5 PE=1 SV=2	0	2.661	12	1	1	1	157	16.6	6.79	3.72	1				Pf00462	51218	ENSG00000182512	GLRX5	hsa:51218; Q0X088; Q3YML0; Q86SX6; Q86WY3; Q8IZ54			Mitochondrial iron-sulfur cluster biogenesis	1	High	1	0
FALSE	High	Master Protein	O00429	Dynamin-1-like protein OS=Homo sapiens OX=9606 GN=DNM1L PE=1 SV=2	0	2.647	2	1	1	1	736	81.8	6.81	3.06	1				Pf00350, Pf01031, Pf02212	10059	ENSG00000087470	DNM1L	A8K4X9; B4DGC9; B4DSU8; G8JLD5; hsa:10059; J3KPI2; O00429; O14541; O60709; Q59GN9; Q7L6B3; Q8TBT7; Q9BWM1; Q9Y5J2	Necroptosis; NOD-like receptor signaling pathway; TNF signaling pathway	Synaptic vesicle pathway; CAMKK2 pathway	Apoptotic execution phase	6	High	1	0
FALSE	High	Master Protein	P10253	Lysosomal alpha-glucosidase OS=Homo sapiens OX=9606 GN=GAA PE=1 SV=4	0	2.636	2	1	1	1	952	105.3	6	2.74	1				Pf00088, Pf01055, Pf13802, Pf16863	2548	ENSG00000171298	GAA	hsa:2548; P10253; Q09GN4; Q14351; Q16302; Q8IWE7	Galactose metabolism; Starch and sucrose metabolism; Metabolic pathways; Lysosome		Neutrophil degranulation; Glycogen breakdown (glycogenolysis); Glycogen storage disease type II (GAA)	7	High	1	0
FALSE	High	Master Protein	O75475	PC4 and SFRS1-interacting protein OS=Homo sapiens OX=9606 GN=PSIP1 PE=1 SV=1	0	2.615	4	2	2	1	530	60.1	9.13	6.16	2				Pf00855, Pf11467	11168	ENSG00000164985	PSIP1	D3DRI9; hsa:11168; O00256; O75475; O95368; Q6P391; Q86YB9; Q9NZI3; Q9UER6	Viral life cycle	MECP2 and associated Rett syndrome	Vpr-mediated nuclear import of PICs; 2-LTR circle formation; Integration of viral DNA into host genomic DNA; Autointegration results in viral DNA circles; APOBEC3G mediated resistance to HIV-1 infection	8	High	1	0
FALSE	High	Master Protein	Q9HCM2	Plexin-A4 OS=Homo sapiens OX=9606 GN=PLXNA4 PE=1 SV=4	0	2.61	1	2	2	2	1894	212.3	6.86	3.31	2				Pf01403, Pf01437, Pf01833, Pf08337, Pf17960, Pf18020, Pf20170	91584	ENSG00000221866	PLXNA4	A4D1N6; E9PAM2; hsa:91584; Q6UWC6; Q6ZW89; Q8N969; Q8ND00; Q8NEN3; Q9HCM2; Q9NTD4	Axon guidance		CRMPs in Sema3A signaling; Sema3A PAK dependent Axon repulsion; SEMA3A-Plexin repulsion signaling by inhibiting Integrin adhesion; Other semaphorin interactions; FOXO-mediated transcription of oxidative stress, metabolic and neuronal genes	6	High	1	0
FALSE	High	Master Protein	P55010	Eukaryotic translation initiation factor 5 OS=Homo sapiens OX=9606 GN=EIF5 PE=1 SV=2	0	2.597	2	2	2	2	431	49.2	5.58	1.8	2				Pf01873, Pf02020	1983	ENSG00000100664	EIF5	hsa:1983; P55010; Q53XB3; Q9H5N2; Q9UG48		Translation factors; nsp1 from SARS-CoV-2 inhibits translation initiation in the host cell	Ribosomal scanning and start codon recognition; GTP hydrolysis and joining of the 60S ribosomal subunit	4	High	1	0
FALSE	High	Master Protein	Q06033	Inter-alpha-trypsin inhibitor heavy chain H3 OS=Homo sapiens OX=9606 GN=ITIH3 PE=1 SV=2	0	2.588	1	1	1	1	890	99.8	5.74	2.55	1				Pf00092, Pf06668, Pf08487	3699	ENSG00000162267	ITIH3	hsa:3699; Q06033; Q3B7H5; Q53F06; Q6LAM2; Q99085		Network map of SARS-CoV-2 signaling pathway	Platelet degranulation	2	High	1	0
FALSE	High	Master Protein	Q7Z2K8	G protein-regulated inducer of neurite outgrowth 1 OS=Homo sapiens OX=9606 GN=GPRIN1 PE=1 SV=2	0	2.578	1	1	1	1	1008	102.3	8.06	2.99	1				Pf15235	114787	ENSG00000169258	GPRIN1	C9JM70; hsa:114787; Q7Z2K8; Q8ND74; Q96PZ4		MECP2 and associated Rett syndrome	MECP2 regulates neuronal receptors and channels	2	High	1	0
FALSE	High	Master Protein	P62745	Rho-related GTP-binding protein RhoB OS=Homo sapiens OX=9606 GN=RHOB PE=1 SV=1	0.002	2.539	6	2	2	2	196	22.1	5.24	5.24	2				Pf00071	388	ENSG00000143878	RHOB	B2R692; hsa:388; P01121; P62745; Q5U0H6; Q7RTN5; Q7RTR9; Q9CUV7	Salmonella infection	Androgen receptor signaling pathway; Neural crest differentiation; Spinal cord injury; Ebola virus infection in host; Gastrin signaling pathway	RHO GTPases Activate Formins; RHO GTPases activate CIT; Sema4D induced cell migration and growth-cone collapse; RHO GTPases activate PKNs; RHO GTPases Activate ROCKs; G alpha (12/13) signalling events; RHOB GTPase cycle; GPVI-mediated activation cascade; RHO GTPases Activate Rhotekin and Rhophilins	15	High	1	0
FALSE	High	Master Protein	P62166	Neuronal calcium sensor 1 OS=Homo sapiens OX=9606 GN=NCS1 PE=1 SV=2	0.002	2.53	6	1	2	1	190	21.9	4.83	4.48	1				Pf00036, Pf13499	23413	ENSG00000107130	NCS1	E9PAY3; hsa:23413; P36610; P62166; Q9UK26		GDNF signaling		1	High	1	0
FALSE	High	Master Protein	P15586	N-acetylglucosamine-6-sulfatase OS=Homo sapiens OX=9606 GN=GNS PE=1 SV=3	0.002	2.523	3	1	1	1	552	62	8.31	3.04	1				Pf00884	2799	ENSG00000135677	GNS	B4DYH8; hsa:2799; P15586; Q53F05	Glycosaminoglycan degradation; Metabolic pathways; Lysosome	Glycosaminoglycan degradation	Neutrophil degranulation; Lysosome Vesicle Biogenesis; Keratan sulfate degradation; MPS IIID - Sanfilippo syndrome D	8	High	1	0
FALSE	High	Master Protein	P30405	Peptidyl-prolyl cis-trans isomerase F, mitochondrial OS=Homo sapiens OX=9606 GN=PPIF PE=1 SV=1	0.002	2.508	6	1	1	1	207	22	9.38	3.09	1				Pf00160	10105	ENSG00000108179	PPIF	hsa:10105; P30405; Q2YDB7; Q5W131	Calcium signaling pathway; cGMP-PKG signaling pathway; Neutrophil extracellular trap formation; Alzheimer disease; Parkinson disease; Huntington disease; Spinocerebellar ataxia; Prion disease; Pathways of neurodegeneration; Toxoplasmosis; Chemical carcinogenesis; Diabetic cardiomyopathy	Alzheimer's disease and miRNA effects; Alzheimer's disease		14	High	1	0
FALSE	High	Master Protein	Q9HB71	Calcyclin-binding protein OS=Homo sapiens OX=9606 GN=CACYBP PE=1 SV=2	0.002	2.498	6	1	1	1	228	26.2	8.25	2.96	1				Pf04969, Pf05002, Pf09032	27101	ENSG00000116161	CACYBP	B2ZWH2; B3KSF1; hsa:27101; O60666; Q5R370; Q5R371; Q9HB71	Wnt signaling pathway	Gastric cancer network 2		2	High	1	0
FALSE	High	Master Protein	P60520	Gamma-aminobutyric acid receptor-associated protein-like 2 OS=Homo sapiens OX=9606 GN=GABARAPL2 PE=1 SV=1	0.002	2.461	11	1	1	1	117	13.7	8.1	2.71	1				Pf02991	11345	ENSG00000034713	GABARAPL2	hsa:11345; O08765; P60520; Q6FG91; Q9DCP8; Q9UQF7	FoxO signaling pathway; Autophagy; Mitophagy; Autophagy; NOD-like receptor signaling pathway; GABAergic synapse	Network map of SARS-CoV-2 signaling pathway	TBC/RABGAPs; Macroautophagy	9	High	1	0
FALSE	High	Master Protein	P61289	Proteasome activator complex subunit 3 OS=Homo sapiens OX=9606 GN=PSME3 PE=1 SV=1	0.002	2.457	6	1	1	1	254	29.5	5.95	2.76	1				Pf02251, Pf02252	10197	ENSG00000131467	PSME3	A8K9A3; hsa:10197; O35563; P61289; P97373; Q12920; Q13172; Q9BQD9	Proteasome; Antigen processing and presentation; Hepatitis C	Proteasome degradation	Separation of Sister Chromatids; The role of GTSE1 in G2/M progression after G2 checkpoint; FCERI mediated NF-kB activation; Downstream TCR signaling; Antigen processing: Ubiquitination & Proteasome degradation; Activation of NF-kappaB in B cells; Oxygen-dependent proline hydroxylation of Hypoxia-inducible Factor Alpha; ER-Phagosome pathway; Cross-presentation of soluble exogenous antigens (endos…	62	High	1	0
FALSE	High	Master Protein	Q9H3Z4	DnaJ homolog subfamily C member 5 OS=Homo sapiens OX=9606 GN=DNAJC5 PE=1 SV=1	0.002	2.419	8	1	1	1	198	22.1	5.07	3.1	1				Pf00226	80331	ENSG00000101152	DNAJC5	A8K0M0; B3KY68; E1P5G8; hsa:80331; Q9H3Z4; Q9H3Z5; Q9H7H2	Protein processing in endoplasmic reticulum		Neutrophil degranulation; GABA synthesis, release, reuptake and degradation; Sensory processing of sound by inner hair cells of the cochlea	4	High	1	0
FALSE	High	Master Protein	P29475	Nitric oxide synthase, brain OS=Homo sapiens OX=9606 GN=NOS1 PE=1 SV=2	0.002	2.418	1	1	1	1	1434	160.9	7.42	2.8	1				Pf00175, Pf00258, Pf00595, Pf00667, Pf02898	4842	ENSG00000089250	NOS1	E9PH30; hsa:4842; O75713; P29475	Arginine biosynthesis; Arginine and proline metabolism; Metabolic pathways; Calcium signaling pathway; Phagosome; Apelin signaling pathway; Circadian entrainment; Long-term depression; Relaxin signaling pathway; Salivary secretion; Alzheimer disease; Amyotrophic lateral sclerosis; Pathways of neurodegeneration	Serotonin transporter activity; Effects of nitric oxide; Alzheimer's disease and miRNA effects; Spinal cord injury; Quercetin and Nf-kB / AP-1 induced apoptosis; Amyotrophic lateral sclerosis (ALS); Myometrial relaxation and contraction pathways; RAC1/PAK1/p38/MMP2 pathway; Physico-chemical features and toxicity-associated pathways; Focal adhesion: PI3K-Akt-mTOR-signaling pathway; NO/cGMP/PKG med…	Ion homeostasis; ROS and RNS production in phagocytes; Nitric oxide stimulates guanylate cyclase	35	High	1	0
FALSE	High	Master Protein	Q9NQC3	Reticulon-4 OS=Homo sapiens OX=9606 GN=RTN4 PE=1 SV=2	0.002	2.408	1	1	3	1	1192	129.9	4.5	8.94	1				Pf02453	57142	ENSG00000115310	RTN4	hsa:57142; O94962; Q7L7Q5; Q7L7Q6; Q7L7Q8; Q8IUA4; Q96B16; Q9BXG5; Q9H212; Q9H3I3; Q9NQC3; Q9UQ42; Q9Y293; Q9Y2Y7; Q9Y5U6	Alzheimer disease	Alzheimer's disease and miRNA effects; Spinal cord injury; 22q11.2 copy number variation syndrome; Alzheimer's disease	Axonal growth inhibition (RHOA activation)	6	High	1	0
FALSE	High	Master Protein	P23515	Oligodendrocyte-myelin glycoprotein OS=Homo sapiens OX=9606 GN=OMG PE=1 SV=2	0.002	2.406	3	1	1	1	440	49.6	7.94	3.76	1				Pf00560, Pf01462, Pf13855	4974	ENSG00000126861	OMG	E1P659; hsa:4974; P23515		Spinal cord injury	Axonal growth inhibition (RHOA activation)	2	High	1	0
FALSE	High	Master Protein	P55327	Tumor protein D52 OS=Homo sapiens OX=9606 GN=TPD52 PE=1 SV=2	0.002	2.389	4	1	1	1	224	24.3	4.83	2.75	1				Pf04201	7163	ENSG00000076554	TPD52	B7Z414; C9J502; D0UFD1; D0UFD2; D0UFD3; D0UFD4; D0UFD5; E5RKB4; hsa:7163; P55327; Q13056; Q53EK8; Q6FGP3; Q6FGS3; Q86YZ2; Q9UCX8			Golgi Associated Vesicle Biogenesis	1	High	1	0
FALSE	High	Master Protein	Q9Y2J2	Band 4.1-like protein 3 OS=Homo sapiens OX=9606 GN=EPB41L3 PE=1 SV=2	0.002	2.383	1	1	1	1	1087	120.6	5.19	3.56	1				Pf00373, Pf04382, Pf05902, Pf08736, Pf09379, Pf09380	23136	ENSG00000082397	EPB41L3	B7Z4I5; F5GX05; hsa:23136; O95713; Q9BRP5; Q9Y2J2		Splicing factor NOVA regulated synaptic proteins	Sensory processing of sound by inner hair cells of the cochlea; Sensory processing of sound by outer hair cells of the cochlea; Neurexins and neuroligins	4	High	1	0
FALSE	High	Master Protein	Q9UMS0	NFU1 iron-sulfur cluster scaffold homolog, mitochondrial OS=Homo sapiens OX=9606 GN=NFU1 PE=1 SV=2	0.002	2.379	6	1	1	1	254	28.4	5.07	2.5	1				Pf01106, Pf08712	27247	ENSG00000169599	NFU1	B4DUL9; hsa:27247; Q53QE5; Q6VNZ8; Q7Z5B1; Q7Z5B2; Q9UMS0; Q9Y322				0	High	1	0
FALSE	High	Master Protein	O75347	Tubulin-specific chaperone A OS=Homo sapiens OX=9606 GN=TBCA PE=1 SV=3	0.002	2.366	8	1	1	1	108	12.8	5.29	2.97	1				Pf02970	6902	ENSG00000171530	TBCA	B4DT30; hsa:6902; O75347		VEGFA-VEGFR2 signaling pathway	Post-chaperonin tubulin folding pathway	2	High	1	0
FALSE	High	Master Protein	O60749	Sorting nexin-2 OS=Homo sapiens OX=9606 GN=SNX2 PE=1 SV=2	0.002	2.361	2	1	1	1	519	58.4	5.12	2.69	1				Pf00787, Pf03700, Pf09325	6643	ENSG00000205302	SNX2	B3KN44; B4DEK4; B7Z408; hsa:6643; O43650; O60749; P82862; Q53XK8; Q597H6; Q9BTS8	Endocytosis		Golgi Associated Vesicle Biogenesis	2	High	1	0
FALSE	High	Master Protein	P23468	Receptor-type tyrosine-protein phosphatase delta OS=Homo sapiens OX=9606 GN=PTPRD PE=1 SV=2	0.002	2.361	1	1	1	1	1912	214.6	6.57	3.24	1				Pf00041, Pf00102, Pf07679, Pf13927	5789	ENSG00000153707; ENSG00000282932	PTPRD	B1ALA0; F5GWT7; hsa:5789; P23468; Q3KPJ0; Q3KPJ1; Q3KPJ2			Receptor-type tyrosine-protein phosphatases; Synaptic adhesion-like molecules	2	High	1	0
FALSE	High	Master Protein	Q96F85	CB1 cannabinoid receptor-interacting protein 1 OS=Homo sapiens OX=9606 GN=CNRIP1 PE=1 SV=1	0.002	2.357	7	1	1	1	164	18.6	7.94	2.9	1				Pf15043	25927	ENSG00000119865	CNRIP1	B2R4D0; hsa:25927; Q49AN4; Q96F85; Q9UFZ0				0	High	1	0
FALSE	High	Master Protein	P17302	Gap junction alpha-1 protein OS=Homo sapiens OX=9606 GN=GJA1 PE=1 SV=2	0.002	2.355	4	1	1	1	382	43	8.76	2.74	1				Pf00029, Pf03508	2697	ENSG00000152661	GJA1	B2R5U9; hsa:2697; P17302; Q6FHU1; Q9Y5I8	Gap junction; Arrhythmogenic right ventricular cardiomyopathy	Genes targeted by miRNAs in adipocytes; Arrhythmogenic right ventricular cardiomyopathy; Corticotropin-releasing hormone signaling pathway; Spinal cord injury; Myometrial relaxation and contraction pathways; Wnt signaling pathway; VEGFA-VEGFR2 signaling pathway; EGF/EGFR signaling pathway; 1q21.1 copy number variation syndrome; Calcium regulation in cardiac cells; Sudden infant death syndrome (SI…	Microtubule-dependent trafficking of connexons from Golgi to the plasma membrane; RHOJ GTPase cycle; RHOQ GTPase cycle; Formation of annular gap junctions; Oligomerization of connexins into connexons; Transport of connexins along the secretory pathway; Regulation of gap junction activity; SARS-CoV-2 targets PDZ proteins in cell-cell junction	23	High	1	0
FALSE	High	Master Protein	Q9Y3D6	Mitochondrial fission 1 protein OS=Homo sapiens OX=9606 GN=FIS1 PE=1 SV=2	0.002	2.349	11	1	1	1	152	16.9	8.79	2.85	1				Pf14852, Pf14853	51024	ENSG00000214253	FIS1	hsa:51024; Q9BTP3; Q9Y3D6	Mitophagy	CAMKK2 pathway	Class I peroxisomal membrane protein import	3	High	1	0
FALSE	High	Master Protein	Q8WXD9	Caskin-1 OS=Homo sapiens OX=9606 GN=CASKIN1 PE=1 SV=1	0.002	2.343	2	2	2	2	1431	149.7	9.14	4.98	2				Pf00536, Pf07653, Pf12796, Pf16600, Pf16632, Pf16907	57524	ENSG00000167971	CASKIN1	hsa:57524; Q8WXD9; Q9P2P0				0	High	1	0
FALSE	High	Master Protein	Q9NR31	GTP-binding protein SAR1a OS=Homo sapiens OX=9606 GN=SAR1A PE=1 SV=1	0.002	2.342	6	1	1	1	198	22.4	6.68	2.68	1				Pf00025	56681	ENSG00000079332	SAR1A	B4DQ19; hsa:56681; Q9NR31	Protein processing in endoplasmic reticulum; Legionellosis	Sterol regulatory element-binding proteins (SREBP) signaling		3	High	1	0
FALSE	High	Master Protein	P42262	Glutamate receptor 2 OS=Homo sapiens OX=9606 GN=GRIA2 PE=1 SV=3	0.002	2.329	1	1	1	1	883	98.8	7.58	2.92	1				Pf00060, Pf01094, Pf10613	2891	ENSG00000120251	GRIA2	A8MT92; hsa:2891; I6L997; P42262; Q96FP6	cAMP signaling pathway; Neuroactive ligand-receptor interaction; Circadian entrainment; Long-term potentiation; Retrograde endocannabinoid signaling; Glutamatergic synapse; Dopaminergic synapse; Long-term depression; Amyotrophic lateral sclerosis; Huntington disease; Spinocerebellar ataxia; Pathways of neurodegeneration; Cocaine addiction; Amphetamine addiction; Nicotine addiction	Brain-derived neurotrophic factor (BDNF) signaling pathway; Common pathways underlying drug addiction; Fragile X syndrome; PKC-gamma calcium signaling pathway in ataxia; Neuroinflammation and glutamatergic signaling; Orexin receptor pathway	Trafficking of GluR2-containing AMPA receptors; Unblocking of NMDA receptors, glutamate binding and activation; Long-term potentiation; MECP2 regulates neuronal receptors and channels; Activation of AMPA receptors	26	High	1	0
FALSE	High	Master Protein	O15126	Secretory carrier-associated membrane protein 1 OS=Homo sapiens OX=9606 GN=SCAMP1 PE=1 SV=2	0.002	2.313	5	1	2	1	338	37.9	7.42	6.69	1				Pf04144	9522	ENSG00000085365	SCAMP1	hsa:9522; O15126; O43587; Q6FG23; Q96BX1; Q96QK5			Neutrophil degranulation	1	High	1	0
FALSE	High	Master Protein	Q8N608	Inactive dipeptidyl peptidase 10 OS=Homo sapiens OX=9606 GN=DPP10 PE=1 SV=2	0.002	2.313	1	1	1	1	796	90.8	6.57	2.7	1				Pf00326, Pf00930	57628	ENSG00000175497	DPP10	A8K1Q2; hsa:57628; J3KPP2; J3KQ46; Q0GLB8; Q53QT3; Q53S86; Q53SL8; Q53SS4; Q6TTV4; Q86YR9; Q8N608; Q9P236				0	High	1	0
FALSE	High	Master Protein	P61586	Transforming protein RhoA OS=Homo sapiens OX=9606 GN=RHOA PE=1 SV=1	0.002	2.311	6	1	1	1	193	21.8	6.1	3.13	1				Pf00071	387	ENSG00000067560	RHOA	hsa:387; P06749; P61586; Q53HM4; Q5U024; Q9UDJ0; Q9UEJ4	Ras signaling pathway; Rap1 signaling pathway; cGMP-PKG signaling pathway; cAMP signaling pathway; Chemokine signaling pathway; Sphingolipid signaling pathway; Phospholipase D signaling pathway; Endocytosis; mTOR signaling pathway; Vascular smooth muscle contraction; Wnt signaling pathway; TGF-beta signaling pathway; Axon guidance; Focal adhesion; Adherens junction; Tight junction; Platelet activ…	Androgen receptor signaling pathway; Physiological and pathological hypertrophy of the heart; MicroRNAs in cardiomyocyte hypertrophy; Leptin signaling pathway; Pathogenic Escherichia coli infection; AGE/RAGE pathway; Corticotropin-releasing hormone signaling pathway; Spinal cord injury; Alpha 6 beta 4 signaling pathway; Focal adhesion; G protein signaling pathways; Wnt signaling pathway; Hypothet…	RHO GTPases Activate Formins; Neutrophil degranulation; RHO GTPases activate CIT; EPHA-mediated growth cone collapse; Sema4D induced cell migration and growth-cone collapse; RHO GTPases activate PKNs; RHO GTPases Activate ROCKs; G alpha (12/13) signalling events; G beta:gamma signalling through PI3Kgamma; RHOC GTPase cycle; RHOA GTPase cycle; PTK6 Regulates RHO GTPases, RAS GTPase and MAP kinases…	110	High	1	0
FALSE	High	Master Protein	O76054	SEC14-like protein 2 OS=Homo sapiens OX=9606 GN=SEC14L2 PE=1 SV=1	0.002	2.31	3	1	1	1	403	46.1	7.84	2.98	1				Pf00650	23541	ENSG00000100003	SEC14L2	B7Z8Q1; F5H3U4; hsa:23541; O76054; Q53EQ2; Q6PD61; Q9ULN4				0	High	1	0
FALSE	High	Master Protein	P08195	4F2 cell-surface antigen heavy chain OS=Homo sapiens OX=9606 GN=SLC3A2 PE=1 SV=3	0.002	2.303	2	1	1	1	630	68	5.01	2.55	1				Pf00128, Pf16028	6520	ENSG00000168003	SLC3A2	hsa:6520; P08195; Q13543	mTOR signaling pathway; Ferroptosis; Protein digestion and absorption	mRNA, protein, and metabolite inducation pathway by cyclosporin A; Ferroptosis; Proximal tubule transport; Malignant pleural mesothelioma	Basigin interactions; Tryptophan catabolism; Amino acid transport across the plasma membrane; Defective SLC7A7 causes lysinuric protein intolerance (LPI)	11	High	1	0
FALSE	High	Master Protein	O15020	Spectrin beta chain, non-erythrocytic 2 OS=Homo sapiens OX=9606 GN=SPTBN2 PE=1 SV=3	0.002	2.297	0	1	1	1	2390	271.2	6.11	2.63	1				Pf00307, Pf00435, Pf15410	6712	ENSG00000173898	SPTBN2	hsa:6712; O14872; O14873; O15020	Spinocerebellar ataxia; Pathways of neurodegeneration		MHC class II antigen presentation; COPI-mediated anterograde transport; RAF/MAP kinase cascade; NCAM signaling for neurite out-growth; Interaction between L1 and Ankyrins	7	High	1	0
FALSE	High	Master Protein	P05387	60S acidic ribosomal protein P2 OS=Homo sapiens OX=9606 GN=RPLP2 PE=1 SV=1	0.002	2.291	32	1	1	1	115	11.7	4.54	4.05	1				Pf00428	6181	ENSG00000177600	RPLP2	hsa:6181; P05387; Q6FG96	Ribosome; Coronavirus disease	VEGFA-VEGFR2 signaling pathway; Cytoplasmic ribosomal proteins	Regulation of expression of SLITs and ROBOs; L13a-mediated translational silencing of Ceruloplasmin expression; Formation of a pool of free 40S subunits; GTP hydrolysis and joining of the 60S ribosomal subunit; Major pathway of rRNA processing in the nucleolus and cytosol; Nonsense Mediated Decay (NMD) enhanced by the Exon Junction Complex (EJC); SRP-dependent cotranslational protein targeting to…	17	High	1	0
FALSE	High	Master Protein	Q92859	Neogenin OS=Homo sapiens OX=9606 GN=NEO1 PE=1 SV=2	0.002	2.282	1	1	1	1	1461	159.9	6.54	1.87	1				Pf00041, Pf06583, Pf07679, Pf13895, Pf13927	4756	ENSG00000067141	NEO1	B7ZKM9; B7ZKN0; hsa:4756; O00340; Q17RX1; Q92859	TGF-beta signaling pathway; Axon guidance; Cell adhesion molecules	Splicing factor NOVA regulated synaptic proteins; Netrin-UNC5B signaling pathway	Netrin-1 signaling; Myogenesis	7	High	1	0
FALSE	High	Master Protein	P35611	Alpha-adducin OS=Homo sapiens OX=9606 GN=ADD1 PE=1 SV=2	0.002	2.277	2	1	1	1	737	80.9	5.83	2.5	1				Pf00596	118	ENSG00000087274	ADD1	A2A3N8; A2A3P0; B4DI79; D3DVR3; D3DVR4; D3DVR5; hsa:118; P35611; Q13734; Q14729; Q16156; Q86XM2; Q9UJB6			Caspase-mediated cleavage of cytoskeletal proteins; XBP1(S) activates chaperone genes; Miscellaneous transport and binding events	3	High	1	0
FALSE	High	Master Protein	P08758	Annexin A5 OS=Homo sapiens OX=9606 GN=ANXA5 PE=1 SV=2	0.002	2.276	3	1	1	1	320	35.9	5.05	2.57	1				Pf00191	308	ENSG00000164111	ANXA5	D3DNW7; hsa:308; P08758; Q6FHB3; Q6FI16; Q8WV69; Q9UDH9		Apoptosis-related network due to altered Notch3 in ovarian cancer; Interactions between LOXL4 and oxidative stress pathway; Prostaglandin synthesis and regulation	Platelet degranulation	4	High	1	0
FALSE	High	Master Protein	Q14289	Protein-tyrosine kinase 2-beta OS=Homo sapiens OX=9606 GN=PTK2B PE=1 SV=2	0.002	2.268	1	1	1	1	1009	115.8	6.25	2.82	1				Pf00373, Pf03623, Pf07714, Pf18038	2185	ENSG00000120899	PTK2B	D3DST0; hsa:2185; Q13475; Q14289; Q14290; Q16709; Q6PID4	Calcium signaling pathway; Chemokine signaling pathway; Phospholipase D signaling pathway; Natural killer cell mediated cytotoxicity; Leukocyte transendothelial migration; GnRH signaling pathway; Yersinia infection; Hepatitis B; Human cytomegalovirus infection; Human immunodeficiency virus 1 infection	IL-7 signaling pathway; Oncostatin M signaling pathway; Brain-derived neurotrophic factor (BDNF) signaling pathway; Apoptosis-related network due to altered Notch3 in ovarian cancer; Hepatocyte growth factor receptor signaling; VEGFA-VEGFR2 signaling pathway; Chemokine signaling pathway; EGF/EGFR signaling pathway; Hepatitis B infection; Netrin-UNC5B signaling pathway; IL-2 signaling pathway; CCL…	RHOU GTPase cycle; VEGFA-VEGFR2 Pathway; Signal regulatory protein family interactions; Interleukin-2 signaling	27	High	1	0
FALSE	High	Master Protein	P84095	Rho-related GTP-binding protein RhoG OS=Homo sapiens OX=9606 GN=RHOG PE=1 SV=1	0.002	2.268	10	1	1	1	191	21.3	8.12	4.2	1				Pf00071	391	ENSG00000177105	RHOG	hsa:391; P35238; P84095; Q8NI04	Bacterial invasion of epithelial cells; Salmonella infection; Yersinia infection	Brain-derived neurotrophic factor (BDNF) signaling pathway	Neutrophil degranulation; RHOG GTPase cycle; PIP3 activates AKT signaling; Constitutive Signaling by Aberrant PI3K in Cancer; PI5P, PP2A and IER3 Regulate PI3K/AKT Signaling; GPVI-mediated activation cascade; RHO GTPases activate KTN1	11	High	1	0
FALSE	High	Master Protein	Q99798	Aconitate hydratase, mitochondrial OS=Homo sapiens OX=9606 GN=ACO2 PE=1 SV=2	0.002	2.266	2	1	1	1	780	85.4	7.61	2.56	1				Pf00330, Pf00694	50	ENSG00000100412	ACO2	hsa:50; O75809; Q5JZ41; Q6FHX0; Q8TAQ6; Q99798	Citrate cycle (TCA cycle); Glyoxylate and dicarboxylate metabolism; Metabolic pathways; Carbon metabolism; 2-Oxocarboxylic acid metabolism; Biosynthesis of amino acids	Amino acid metabolism; Metabolic reprogramming in colon cancer; Fluoroacetic acid toxicity; TCA cycle (aka Krebs or citric acid cycle)	Mitochondrial protein import; Citric acid cycle (TCA cycle)	12	High	1	0
FALSE	High	Master Protein	Q99816	Tumor susceptibility gene 101 protein OS=Homo sapiens OX=9606 GN=TSG101 PE=1 SV=2	0.002	2.264	3	1	1	1	390	43.9	6.46	2.35	1				Pf05743, Pf09454	7251	ENSG00000074319	TSG101	hsa:7251; Q99816; Q9BUM5	Viral life cycle; Endocytosis	Ebola virus infection in host; 7q11.23 copy number variation syndrome	HCMV Late Events; Late endosomal microautophagy; Budding and maturation of HIV virion; Membrane binding and targetting of GAG proteins; Endosomal Sorting Complex Required For Transport (ESCRT)	9	High	1	0
FALSE	High	Master Protein	Q7Z2D5	2-lysophosphatidate phosphatase PLPPR4 OS=Homo sapiens OX=9606 GN=PLPPR4 PE=1 SV=1	0.002	2.251	1	1	1	1	763	82.9	8.73	2.42	1				Pf01569	9890	ENSG00000117600	PLPPR4	E7EPS1; hsa:9890; O75043; Q5T9R9; Q7Z2D5; Q86XQ5; Q8N3F1; Q96MP0			Lysosphingolipid and LPA receptors	1	High	1	0
FALSE	High	Master Protein	Q92945	Far upstream element-binding protein 2 OS=Homo sapiens OX=9606 GN=KHSRP PE=1 SV=4	0.002	2.248	1	1	1	1	711	73.1	7.3	2.66	1				Pf00013, Pf09005	8570	ENSG00000088247	KHSRP	hsa:8570; O00301; Q59EZ9; Q5U4P6; Q92945; Q9UNT5; Q9UQH5		Pre-implantation embryo	KSRP (KHSRP) binds and destabilizes mRNA; ATF4 activates genes in response to endoplasmic reticulum stress	3	High	1	0
FALSE	High	Master Protein	Q9H0E2	Toll-interacting protein OS=Homo sapiens OX=9606 GN=TOLLIP PE=1 SV=1	0.002	2.238	5	1	1	1	274	30.3	5.97	3.35	1				Pf00168, Pf02845	54472	ENSG00000078902	TOLLIP	B3KXC6; hsa:54472; Q9H0E2; Q9H9E6; Q9UJ69	Toll-like receptor signaling pathway	IL-1 signaling pathway; Interleukin-1 (IL-1) structural pathway; Toll-like receptor signaling related to MyD88; Signal transduction through IL1R; Toll-like receptor signaling pathway	Neutrophil degranulation; Interleukin-1 signaling	8	High	1	0
FALSE	High	Master Protein	O43747	AP-1 complex subunit gamma-1 OS=Homo sapiens OX=9606 GN=AP1G1 PE=1 SV=5	0.002	2.235	1	1	1	1	822	91.3	6.8	2.72	1				Pf01602, Pf02883	164	ENSG00000166747	AP1G1	hsa:164; O43747; O75709; O75842; Q9UG09; Q9Y3U4	Lysosome; Human immunodeficiency virus 1 infection		MHC class II antigen presentation; Lysosome Vesicle Biogenesis; Golgi Associated Vesicle Biogenesis; Nef mediated downregulation of MHC class I complex cell surface expression	6	High	1	0
FALSE	High	Master Protein	Q9BYH1	Seizure 6-like protein OS=Homo sapiens OX=9606 GN=SEZ6L PE=1 SV=1	0.002	2.23	1	1	1	1	1024	111.7	4.78	2.81	1				Pf00084, Pf00431	23544	ENSG00000100095	SEZ6L	A0AUW7; B0QYG4; B0QYG5; B7ZLJ6; G8JLP3; hsa:23544; O95917; Q5THY5; Q6IBZ4; Q6UXD4; Q9BYH1; Q9NUI3; Q9NUI4; Q9NUI5; Q9Y2E1; Q9Y3J6				0	High	1	0
FALSE	High	Master Protein	P16870	Carboxypeptidase E OS=Homo sapiens OX=9606 GN=CPE PE=1 SV=1	0.002	2.219	2	1	1	1	476	53.1	5.14	2.68	1				Pf00246, Pf13620	1363	ENSG00000109472	CPE	A8K4N1; B3KR42; B4DFN4; D3DP33; hsa:1363; P16870; Q9UIU9	Type I diabetes mellitus		Insulin processing	2	High	1	0
FALSE	High	Master Protein	P16989	Y-box-binding protein 3 OS=Homo sapiens OX=9606 GN=YBX3 PE=1 SV=4	0.002	2.218	10	1	1	1	372	40.1	9.77	3.88	1				Pf00313	8531	ENSG00000060138	YBX3	B2RBW6; hsa:8531; P16989; Q14121; Q969N6; Q96B76	Tight junction	RalA downstream regulated genes; Apoptosis-related network due to altered Notch3 in ovarian cancer		3	High	1	0
FALSE	High	Master Protein	P39687	Acidic leucine-rich nuclear phosphoprotein 32 family member A OS=Homo sapiens OX=9606 GN=ANP32A PE=1 SV=1	0.002	2.21	6	1	1	1	249	28.6	4.09	2.94	1				Pf14580	8125	ENSG00000140350	ANP32A	B2R6T4; hsa:8125; P39687; Q53FK4; Q5J8L8; Q7M4N6		IL-18 signaling pathway	HuR (ELAVL1) binds and stabilizes mRNA	2	High	1	0
FALSE	High	Master Protein	P51608	Methyl-CpG-binding protein 2 OS=Homo sapiens OX=9606 GN=MECP2 PE=1 SV=1	0.002	2.205	2	1	1	1	486	52.4	9.95	2.71	1				Pf01429	4204	ENSG00000169057	MECP2	hsa:4204; O15233; P51608; Q6QHH9; Q7Z384		Ectoderm differentiation; MECP2 and associated Rett syndrome; Lung fibrosis; Rett syndrome causing genes; Transcription co-factors SKI and SKIL protein partners; Fragile X syndrome; Neurodegeneration with brain iron accumulation (NBIA) subtypes pathway; Sudden infant death syndrome (SIDS) susceptibility pathways		8	High	1	0
FALSE	High	Master Protein	Q92796	Disks large homolog 3 OS=Homo sapiens OX=9606 GN=DLG3 PE=1 SV=2	0.002	2.181	2	1	1	1	817	90.3	7.03	2.93	1				Pf00018, Pf00595, Pf00625, Pf10600	1741	ENSG00000082458	DLG3	B4E0H1; D3DVU5; hsa:1741; Q5JUW6; Q5JUW7; Q92796; Q9ULI8	Hippo signaling pathway; Tight junction; Human papillomavirus infection		Assembly and cell surface presentation of NMDA receptors; RAF/MAP kinase cascade; Synaptic adhesion-like molecules; Ras activation upon Ca2+ influx through NMDA receptor; Unblocking of NMDA receptors, glutamate binding and activation; Negative regulation of NMDA receptor-mediated neuronal transmission; Long-term potentiation; Neurexins and neuroligins; Activation of Ca-permeable Kainate Receptor;…	13	High	1	0
FALSE	High	Master Protein	Q9UNL2	Translocon-associated protein subunit gamma OS=Homo sapiens OX=9606 GN=SSR3 PE=1 SV=1	0.002	2.169	8	1	1	1	185	21.1	9.61	2.35	1				Pf07074	6747	ENSG00000114850	SSR3	B2R7D0; B4E2P2; D3DNK5; hsa:6747; Q549M4; Q9UNL2	Protein processing in endoplasmic reticulum	VEGFA-VEGFR2 signaling pathway	SRP-dependent cotranslational protein targeting to membrane	3	High	1	0
FALSE	High	Master Protein	Q8IWV2	Contactin-4 OS=Homo sapiens OX=9606 GN=CNTN4 PE=1 SV=1	0.002	2.168	2	1	1	1	1026	113.4	7.47	3.28	1				Pf00041, Pf07679, Pf13927	152330	ENSG00000144619	CNTN4	B2RAX3; hsa:152330; Q8IWV2; Q8IX14; Q8TC35			Post-translational modification: synthesis of GPI-anchored proteins	1	High	1	0
FALSE	High	Master Protein	P60763	Ras-related C3 botulinum toxin substrate 3 OS=Homo sapiens OX=9606 GN=RAC3 PE=1 SV=1	0.002	2.165	5	1	1	1	192	21.4	8.15	2.68	1				Pf00071	5881	ENSG00000169750	RAC3	hsa:5881; O14658; P60763; Q5U0M8	MAPK signaling pathway; Ras signaling pathway; Rap1 signaling pathway; cAMP signaling pathway; Chemokine signaling pathway; Sphingolipid signaling pathway; Wnt signaling pathway; Axon guidance; VEGF signaling pathway; Focal adhesion; Adherens junction; Natural killer cell mediated cytotoxicity; B cell receptor signaling pathway; Fc epsilon RI signaling pathway; Regulation of actin cytoskeleton; Y…	Integrin-mediated cell adhesion; RalA downstream regulated genes; Focal adhesion; MAPK signaling pathway; Microglia pathogen phagocytosis pathway; Chromosomal and microsatellite instability in colorectal cancer ; Ras signaling; Pancreatic adenocarcinoma pathway; Acute viral myocarditis; Regulation of actin cytoskeleton	RAC3 GTPase cycle; PCP/CE pathway	36	High	1	0
FALSE	High	Master Protein	Q9H098	Protein FAM107B OS=Homo sapiens OX=9606 GN=FAM107B PE=1 SV=1	0.001	2.163	8	1	1	1	131	15.5	8.29	2.94	1				Pf06625	83641	ENSG00000065809	FAM107B	A8K1P4; D3DRT2; hsa:83641; Q5T9K7; Q5T9K8; Q6ZSI4; Q9H098				0	High	1	0
FALSE	High	Master Protein	Q9Y285	Phenylalanine--tRNA ligase alpha subunit OS=Homo sapiens OX=9606 GN=FARSA PE=1 SV=3	0.001	2.161	3	1	1	1	508	57.5	7.8	3	1				Pf01409, Pf18552, Pf18553, Pf18554	2193	ENSG00000179115	FARSA	B4E363; hsa:2193; Q9NSD8; Q9Y285; Q9Y4W8	Aminoacyl-tRNA biosynthesis		Cytosolic tRNA aminoacylation	2	High	1	0
FALSE	High	Master Protein	Q6ZMI0	Protein phosphatase 1 regulatory subunit 21 OS=Homo sapiens OX=9606 GN=PPP1R21 PE=1 SV=1	0.001	2.15	2	1	1	1	780	88.3	6.84	3.22	1				Pf10205, Pf10212	129285	ENSG00000162869	PPP1R21	B7ZKY5; B7ZKY7; E1B6W7; hsa:129285; Q2TA78; Q6ZMI0; Q6ZMI6; Q8IW83; Q8J029; Q96ES8				0	High	1	0
FALSE	High	Master Protein	P35499	Sodium channel protein type 4 subunit alpha OS=Homo sapiens OX=9606 GN=SCN4A PE=1 SV=4	0.001	2.145	0	1	1	1	1836	207.9	5.1	2.32	1				Pf00520, Pf06512	6329	ENSG00000007314	SCN4A	hsa:6329; P35499; Q15478; Q16447; Q7Z6B1			Interaction between L1 and Ankyrins; Phase 0 - rapid depolarisation	2	High	1	0
FALSE	High	Master Protein	Q9Y6R1	Electrogenic sodium bicarbonate cotransporter 1 OS=Homo sapiens OX=9606 GN=SLC4A4 PE=1 SV=1	0.001	2.137	2	1	1	1	1079	121.4	6.8	4.33	1				Pf00955, Pf07565	8671	ENSG00000080493	SLC4A4	C4B714; hsa:8671; O15153; Q8NEJ2; Q9H262; Q9NRZ1; Q9UIC0; Q9UIC1; Q9UP50; Q9Y6R1	Proximal tubule bicarbonate reclamation; Pancreatic secretion; Bile secretion	Proximal tubule transport	Bicarbonate transporters; Defective SLC4A4 causes renal tubular acidosis, proximal, with ocular abnormalities and mental retardation (pRTA-OA)	6	High	1	0
FALSE	High	Master Protein	Q9BVG4	Protein PBDC1 OS=Homo sapiens OX=9606 GN=PBDC1 PE=1 SV=1	0.001	2.136	4	1	1	1	233	26	4.79	2.46	1				Pf04669	51260	ENSG00000102390	PBDC1	hsa:51260; Q9BVG4				0	High	1	0
FALSE	High	Master Protein	O95502	Neuronal pentraxin receptor OS=Homo sapiens OX=9606 GN=NPTXR PE=3 SV=2	0.001	2.123	2	1	2	1	500	52.8	6.21	5.38	1				Pf00354	23467	ENSG00000221890	NPTXR	hsa:23467; O95502				0	High	1	0
FALSE	High	Master Protein	Q13491	Neuronal membrane glycoprotein M6-b OS=Homo sapiens OX=9606 GN=GPM6B PE=1 SV=2	0.001	2.122	5	1	1	1	265	29	5.76	2.39	1				Pf01275	2824	ENSG00000046653	GPM6B	hsa:2824; O76077; Q13491; Q86X43; Q8N956				0	High	1	0
FALSE	High	Master Protein	Q00169	Phosphatidylinositol transfer protein alpha isoform OS=Homo sapiens OX=9606 GN=PITPNA PE=1 SV=2	0.001	2.121	9	1	1	1	270	31.8	6.55	3.87	1				Pf02121	5306	ENSG00000174238	PITPNA	hsa:5306; Q00169			Gene and protein expression by JAK-STAT signaling after Interleukin-12 stimulation; Role of second messengers in netrin-1 signaling	2	High	1	0
FALSE	High	Master Protein	P56211	cAMP-regulated phosphoprotein 19 OS=Homo sapiens OX=9606 GN=ARPP19 PE=1 SV=2	0.001	2.11	10	1	1	1	112	12.3	9.09	1.84	1				Pf04667	10776	ENSG00000128989	ARPP19	B2R497; hsa:10776; P56211; Q6IAM2; Q86TA6; Q9UD70			MASTL Facilitates Mitotic Progression	1	High	1	0
FALSE	High	Master Protein	Q9Y320	Thioredoxin-related transmembrane protein 2 OS=Homo sapiens OX=9606 GN=TMX2 PE=1 SV=1	0.001	2.108	8	1	1	1	296	34	8.69	4.12	1				Pf00085	51075	ENSG00000213593	TMX2	B7Z4R4; hsa:51075; Q53G73; Q561W0; Q5J7Q7; Q8NBP9; Q9H3L1; Q9Y320				0	High	1	0
FALSE	High	Master Protein	Q07817	Bcl-2-like protein 1 OS=Homo sapiens OX=9606 GN=BCL2L1 PE=1 SV=1	0.001	2.08	4	1	1	1	233	26	4.93	2.4	1				Pf00452, Pf02180	598	ENSG00000171552	BCL2L1	E1P5L6; hsa:598; Q07817; Q5CZ89; Q5TE65; Q92976	EGFR tyrosine kinase inhibitor resistance; Platinum drug resistance; Ras signaling pathway; NF-kappa B signaling pathway; p53 signaling pathway; Mitophagy; Autophagy; PI3K-Akt signaling pathway; Apoptosis; Apoptosis; NOD-like receptor signaling pathway; JAK-STAT signaling pathway; Parkinson disease; Amyotrophic lateral sclerosis; Pathways of neurodegeneration; Shigellosis; Toxoplasmosis; Measles;…	Leptin signaling pathway; IL-7 signaling pathway; TNF-alpha signaling pathway; Amyotrophic lateral sclerosis (ALS); Apoptosis; Mammary gland development pathway - Pregnancy and lactation (Stage 3 of 4); IL-3 signaling pathway; Photodynamic therapy-induced HIF-1 survival signaling; IL6 signaling pathway; Hepatitis C and hepatocellular carcinoma; Hematopoietic stem cell gene regulation by GABP alph…	RAS processing; Interleukin-4 and Interleukin-13 signaling; STAT5 activation downstream of FLT3 ITD mutants; BH3-only proteins associate with and inactivate anti-apoptotic BCL-2 members; The NLRP1 inflammasome	57	High	1	0
FALSE	High	Master Protein	O00483	Cytochrome c oxidase subunit NDUFA4 OS=Homo sapiens OX=9606 GN=NDUFA4 PE=1 SV=1	0.001	2.079	12	1	1	1	81	9.4	9.38	2.34	1				Pf06522	4697	ENSG00000189043	NDUFA4	A4D109; hsa:4697; O00483; Q6FHN5	Oxidative phosphorylation; Metabolic pathways; Thermogenesis; Retrograde endocannabinoid signaling; Non-alcoholic fatty liver disease; Alzheimer disease; Parkinson disease; Amyotrophic lateral sclerosis; Huntington disease; Prion disease; Pathways of neurodegeneration; Chemical carcinogenesis; Diabetic cardiomyopathy	Electron transport chain: OXPHOS system in mitochondria; Nonalcoholic fatty liver disease; Mitochondrial complex IV assembly; Oxidative phosphorylation	Respiratory electron transport; TP53 Regulates Metabolic Genes; Cytoprotection by HMOX1	20	High	1	0
FALSE	High	Master Protein	Q5U5X0	Complex III assembly factor LYRM7 OS=Homo sapiens OX=9606 GN=LYRM7 PE=1 SV=1	0.001	2.076	10	1	1	1	104	11.9	9.66	2.37	1				Pf05347	90624	ENSG00000186687	LYRM7	A8MPQ9; hsa:90624; Q5U5X0; Q86Y68		Mitochondrial complex III assembly		1	High	1	0
FALSE	High	Master Protein	P48643	T-complex protein 1 subunit epsilon OS=Homo sapiens OX=9606 GN=CCT5 PE=1 SV=1	0.001	2.07	2	1	1	1	541	59.6	5.66	2.17	1				Pf00118	22948	ENSG00000150753	CCT5	A8JZY8; A8K2X8; B4DYD8; hsa:22948; P48643		16p11.2 proximal deletion syndrome	Prefoldin mediated transfer of substrate to CCT/TriC; Cooperation of PDCL (PhLP1) and TRiC/CCT in G-protein beta folding; Formation of tubulin folding intermediates by CCT/TriC; BBSome-mediated cargo-targeting to cilium; Association of TriC/CCT with target proteins during biosynthesis; Folding of actin by CCT/TriC	7	High	1	0
FALSE	High	Master Protein	P17987	T-complex protein 1 subunit alpha OS=Homo sapiens OX=9606 GN=TCP1 PE=1 SV=1	0.001	2.063	4	1	1	1	556	60.3	6.11	3.24	1				Pf00118	6950	ENSG00000120438	TCP1	E1P5B2; hsa:6950; P17987; Q15556; Q5TCM3		16p11.2 proximal deletion syndrome	Gene and protein expression by JAK-STAT signaling after Interleukin-12 stimulation; Prefoldin mediated transfer of substrate to CCT/TriC; Cooperation of PDCL (PhLP1) and TRiC/CCT in G-protein beta folding; Formation of tubulin folding intermediates by CCT/TriC; BBSome-mediated cargo-targeting to cilium; Association of TriC/CCT with target proteins during biosynthesis; Folding of actin by CCT/TriC	8	High	1	0
FALSE	High	Master Protein	O14974	Protein phosphatase 1 regulatory subunit 12A OS=Homo sapiens OX=9606 GN=PPP1R12A PE=1 SV=1	0.001	2.062	2	1	1	1	1030	115.2	5.4	3.48	1				Pf00023, Pf15898	4659	ENSG00000058272	PPP1R12A	B4DZ09; F8VWB4; hsa:4659; O14974; Q2NKL4; Q569H0; Q86WU3; Q8NFR6; Q9BYH0	cGMP-PKG signaling pathway; cAMP signaling pathway; Vascular smooth muscle contraction; Focal adhesion; Platelet activation; Regulation of actin cytoskeleton; Oxytocin signaling pathway; Proteoglycans in cancer	Focal adhesion; Hippo-Merlin signaling dysregulation; Regulation of actin cytoskeleton	RHO GTPases activate CIT; RHO GTPases activate PKNs; RHO GTPases Activate ROCKs; RHO GTPases activate PAKs; Regulation of PLK1 Activity at G2/M Transition	16	High	1	0
FALSE	High	Master Protein	P51970	NADH dehydrogenase [ubiquinone] 1 alpha subcomplex subunit 8 OS=Homo sapiens OX=9606 GN=NDUFA8 PE=1 SV=3	0.001	2.06	15	1	1	1	172	20.1	7.65	3.63	1				Pf06747	4702	ENSG00000119421	NDUFA8	B1AM93; hsa:4702; P51970; Q9Y6N0	Oxidative phosphorylation; Metabolic pathways; Thermogenesis; Retrograde endocannabinoid signaling; Non-alcoholic fatty liver disease; Alzheimer disease; Parkinson disease; Amyotrophic lateral sclerosis; Huntington disease; Prion disease; Pathways of neurodegeneration; Chemical carcinogenesis; Diabetic cardiomyopathy	Electron transport chain: OXPHOS system in mitochondria; Nonalcoholic fatty liver disease; Oxidative phosphorylation	Complex I biogenesis	18	High	1	0
FALSE	High	Master Protein	Q14157	Ubiquitin-associated protein 2-like OS=Homo sapiens OX=9606 GN=UBAP2L PE=1 SV=2	0.001	2.05	1	1	1	1	1087	114.5	7.11	2.56	1				Pf12478	9898	ENSG00000143569	UBAP2L	B4E0U8; hsa:9898; Q14157; Q5VU75; Q5VU76; Q9BTU3; Q9UGL2; Q9UGL3; Q9UGL4; Q9UGL5		VEGFA-VEGFR2 signaling pathway		1	High	1	0
FALSE	High	Master Protein	Q6NW29	RWD domain-containing protein 4 OS=Homo sapiens OX=9606 GN=RWDD4 PE=1 SV=3	0.001	2.037	11	1	1	1	188	21.2	5.31	3.99	1				Pf05773	201965	ENSG00000182552	RWDD4	B2RDE9; B4DDP2; hsa:201965; Q6NW29; Q75LA9; Q8WVW2				0	High	1	0
FALSE	High	Master Protein	Q6UWR7	Glycerophosphocholine cholinephosphodiesterase ENPP6 OS=Homo sapiens OX=9606 GN=ENPP6 PE=1 SV=2	0.001	2.033	3	1	1	1	440	50.2	7.99	2.41	1				Pf01663	133121	ENSG00000164303	ENPP6	hsa:133121; Q4W5Q1; Q6UWR7; Q96M57	Ether lipid metabolism; Metabolic pathways		Glycerophospholipid catabolism	3	High	1	0
FALSE	High	Master Protein	Q96S95	Calcium/calmodulin-dependent protein kinase II inhibitor 2 OS=Homo sapiens OX=9606 GN=CAMK2N2 PE=2 SV=1	0.001	2.022	16	1	1	1	79	8.7	5.48	3.55	1				Pf15170	94032	ENSG00000163888	CAMK2N2	hsa:94032; Q96S95				0	High	1	0
FALSE	High	Master Protein	P62993	Growth factor receptor-bound protein 2 OS=Homo sapiens OX=9606 GN=GRB2 PE=1 SV=1	0.001	2.022	5	1	1	1	217	25.2	6.32	2.14	1				Pf00017, Pf00018	2885	ENSG00000177885	GRB2	hsa:2885; P29354; P62993; Q14450; Q63057; Q63059	EGFR tyrosine kinase inhibitor resistance; Endocrine resistance; MAPK signaling pathway; ErbB signaling pathway; Ras signaling pathway; Chemokine signaling pathway; FoxO signaling pathway; Phospholipase D signaling pathway; mTOR signaling pathway; PI3K-Akt signaling pathway; Osteoclast differentiation; Focal adhesion; Gap junction; Signaling pathways regulating pluripotency of stem cells; JAK-STA…	IL-5 signaling pathway; Integrin-mediated cell adhesion; Leptin signaling pathway; Prolactin signaling pathway; IL-9 signaling pathway; Pilocytic astrocytoma; Glioblastoma signaling pathways; B cell receptor signaling pathway; TNF-alpha signaling pathway; Interleukin-11 signaling pathway; Oncostatin M signaling pathway; Brain-derived neurotrophic factor (BDNF) signaling pathway; Alpha 6 beta 4 si…	Signaling by ALK fusions and activated point mutants; Signaling by FLT3 ITD and TKD mutants; Signaling by CSF3 (G-CSF); STAT5 activation downstream of FLT3 ITD mutants; Interleukin-15 signaling	114	High	1	0
FALSE	High	Master Protein	P48634	Protein PRRC2A OS=Homo sapiens OX=9606 GN=PRRC2A PE=1 SV=3	0.001	2.012	1	1	1	1	2157	228.7	9.45	2.44	1				Pf07001	7916	ENSG00000204469; ENSG00000206427; ENSG00000225164; ENSG00000225748; ENSG00000226618; ENSG00000231370; ENSG00000231825	PRRC2A	B0UX77; B0UZE9; B0UZL3; hsa:7916; O95875; P48634; Q05BK4; Q4LE37; Q5SQ29; Q5SQ30; Q5ST84; Q5STX6; Q5STX7; Q68DW9; Q6P9P7; Q6PIN1; Q8MGQ9; Q96QC6				0	High	1	0
FALSE	High	Master Protein	Q01469	Fatty acid-binding protein 5 OS=Homo sapiens OX=9606 GN=FABP5 PE=1 SV=3	0.001	2.007	7	1	1	1	135	15.2	7.01	2.38	1				Pf00061	2171	ENSG00000164687	FABP5	B2R4K0; hsa:2171; Q01469	PPAR signaling pathway	PPAR signaling pathway; Fatty acid transporters	Neutrophil degranulation; Triglyceride catabolism; Signaling by Retinoic Acid	6	High	1	0
FALSE	High	Master Protein	Q5TF21	Protein SOGA3 OS=Homo sapiens OX=9606 GN=SOGA3 PE=3 SV=1	0.001	2.006	2	1	1	1	947	103.1	6.06	3.42	1				Pf11365	387104	ENSG00000214338	SOGA3	hsa:387104; Q5TF21				0	High	1	0
FALSE	High	Master Protein	Q674X7	Kazrin OS=Homo sapiens OX=9606 GN=KAZN PE=1 SV=2	0.001	2.004	2	1	1	1	775	86.3	7.03	3.03	1				Pf00536, Pf07647	23254	ENSG00000189337	KAZN	B0QYQ0; B1AJZ1; B1AK78; hsa:23254; Q5TGF1; Q674X4; Q674X6; Q674X7; Q6ZUD1; Q8IYN7; Q8N409; Q9UIL2; Q9UPX4			Formation of the cornified envelope	1	High	1	0
FALSE	High	Master Protein	Q9H0Q0	CYFIP-related Rac1 interactor A OS=Homo sapiens OX=9606 GN=CYRIA PE=2 SV=1	0.001	2.004	6	1	1	1	323	37.3	6.01	3.43	1				Pf07159	81553	ENSG00000197872	CYRIA	B3KNZ1; hsa:81553; Q53QW2; Q9H0Q0				0	High	1	0
FALSE	High	Master Protein	P24666	Low molecular weight phosphotyrosine protein phosphatase OS=Homo sapiens OX=9606 GN=ACP1 PE=1 SV=3	0.001	2.004	6	1	1	1	158	18	6.74	2.23	1				Pf01451	52	ENSG00000143727	ACP1	A8K1L9; B5MCC7; hsa:52; P24666; P24667; Q16035; Q16036; Q16725; Q3KQX8; Q53RU0	Thiamine metabolism; Riboflavin metabolism; Metabolic pathways; Adherens junction; Chemical carcinogenesis	VEGFA-VEGFR2 signaling pathway		6	High	1	0
FALSE	High	Master Protein	O75381	Peroxisomal membrane protein PEX14 OS=Homo sapiens OX=9606 GN=PEX14 PE=1 SV=1	0.001	2.001	5	1	1	1	377	41.2	4.94	3.32	1				Pf04695	5195	ENSG00000142655	PEX14	B2R7N1; B3KML6; B7Z1N2; hsa:5195; O75381; Q8WX51	Peroxisome		E3 ubiquitin ligases ubiquitinate target proteins; Peroxisomal protein import; Class I peroxisomal membrane protein import	4	High	1	0
FALSE	High	Master Protein	P17612	cAMP-dependent protein kinase catalytic subunit alpha OS=Homo sapiens OX=9606 GN=PRKACA PE=1 SV=2	0.001	1.999	4	1	1	1	351	40.6	8.79	3.56	1				Pf00069	5566	ENSG00000072062; ENSG00000288516	PRKACA	hsa:5566; P17612; Q32P54; Q9H2Y0; Q9NRB4; Q9NRH9	Endocrine resistance; MAPK signaling pathway; Ras signaling pathway; Calcium signaling pathway; cAMP signaling pathway; Chemokine signaling pathway; Oocyte meiosis; Autophagy; Longevity regulating pathway; Longevity regulating pathway; Adrenergic signaling in cardiomyocytes; Vascular smooth muscle contraction; Wnt signaling pathway; Hedgehog signaling pathway; Apelin signaling pathway; Tight junc…	Nicotine effect on dopaminergic neurons; Sterol regulatory element-binding proteins (SREBP) signaling; Follicle stimulating hormone (FSH) signaling pathway; Microtubule cytoskeleton regulation; Dopamine metabolism; Common pathways underlying drug addiction; Complement system; Mesodermal commitment pathway; IL-3 signaling pathway; Myometrial relaxation and contraction pathways; Mesodermal commitme…	Recruitment of NuMA to mitotic centrosomes; GPER1 signaling; ADORA2B mediated anti-inflammatory cytokines production; Ion homeostasis; Degradation of GLI1 by the proteasome; Degradation of GLI2 by the proteasome; GLI3 is processed to GLI3R by the proteasome; MAPK6/MAPK4 signaling; Regulation of PLK1 Activity at G2/M Transition; Triglyceride catabolism; Glucagon-like Peptide-1 (GLP1) regulates ins…	138	High	1	0
FALSE	High	Master Protein	P08133	Annexin A6 OS=Homo sapiens OX=9606 GN=ANXA6 PE=1 SV=3	0.001	1.995	1	1	1	1	673	75.8	5.6	2.21	1				Pf00191	309	ENSG00000197043	ANXA6	B7Z8A7; D3DQH4; E9PGK1; hsa:309; P08133; Q6ZT79		Calcium regulation in cardiac cells; Prostaglandin synthesis and regulation	Smooth Muscle Contraction	3	High	1	0
FALSE	High	Master Protein	Q8N129	Protein canopy homolog 4 OS=Homo sapiens OX=9606 GN=CNPY4 PE=1 SV=1	0.001	1.989	6	1	1	1	248	28.3	4.64	3.58	1				Pf11938	245812	ENSG00000166997	CNPY4	hsa:245812; Q8N129; Q8WUN9				0	High	1	0
FALSE	High	Master Protein	Q8WUW1	Protein BRICK1 OS=Homo sapiens OX=9606 GN=BRK1 PE=1 SV=1	0.001	1.985	17	1	1	1	75	8.7	5.45	2.38	1					55845	ENSG00000254999	BRK1	B2R5E2; hsa:55845; Q8WUW1; Q9P082	Regulation of actin cytoskeleton; Pathogenic Escherichia coli infection; Salmonella infection	Regulation of actin cytoskeleton	Regulation of actin dynamics for phagocytic cup formation; FCGR3A-mediated phagocytosis; RAC1 GTPase cycle; RHO GTPases Activate WASPs and WAVEs; RAC2 GTPase cycle; RAC3 GTPase cycle; VEGFA-VEGFR2 Pathway	11	High	1	0
FALSE	High	Master Protein	O14576	Cytoplasmic dynein 1 intermediate chain 1 OS=Homo sapiens OX=9606 GN=DYNC1I1 PE=1 SV=2	0.001	1.971	1	1	1	1	645	72.9	5.12	2.49	1				Pf00400, Pf11540	1780	ENSG00000158560	DYNC1I1	B4DME3; F5H050; G5E9K1; hsa:1780; O14576; Q8TBF7; Q9Y2X1	Phagosome; Vasopressin-regulated water reabsorption; Salmonella infection	Intraflagellar transport proteins binding to dynein	Separation of Sister Chromatids; MHC class II antigen presentation; Resolution of Sister Chromatid Cohesion; HSP90 chaperone cycle for steroid hormone receptors (SHR) in the presence of ligand; RHO GTPases Activate Formins; COPI-mediated anterograde transport; COPI-independent Golgi-to-ER retrograde traffic; HCMV Early Events; Aggrephagy; EML4 and NUDC in mitotic spindle formation; Amplification …	16	High	1	0
FALSE	High	Master Protein	Q9C0H9	SRC kinase signaling inhibitor 1 OS=Homo sapiens OX=9606 GN=SRCIN1 PE=1 SV=4	0.001	1.968	1	1	1	1	1183	127	9.38	2.89	1				Pf03915	80725	ENSG00000273608; ENSG00000277363	SRCIN1	hsa:80725; Q75T46; Q8N4W8; Q9C0H9				0	High	1	0
FALSE	High	Master Protein	P49802	Regulator of G-protein signaling 7 OS=Homo sapiens OX=9606 GN=RGS7 PE=1 SV=3	0.001	1.962	2	1	1	1	495	57.6	8.21	2.45	1				Pf00610, Pf00615, Pf00631, Pf18148	6000	ENSG00000182901	RGS7	hsa:6000; P49802; Q5T3H4; Q8TD66; Q8TD67; Q8WW09; Q9UNU7; Q9Y6B9		Myometrial relaxation and contraction pathways; Calcium regulation in cardiac cells	G alpha (i) signalling events; Cooperation of PDCL (PhLP1) and TRiC/CCT in G-protein beta folding	4	High	1	0
FALSE	High	Master Protein	Q16537	Serine/threonine-protein phosphatase 2A 56 kDa regulatory subunit epsilon isoform OS=Homo sapiens OX=9606 GN=PPP2R5E PE=1 SV=1	0.001	1.96	2	1	1	1	467	54.7	6.95	2.73	1				Pf01603	5529	ENSG00000154001	PPP2R5E	A4FU37; B7ZAW5; B7ZKK8; B7ZKK9; hsa:5529; J3KQN6; Q16537; Q52LW4	mRNA surveillance pathway; Sphingolipid signaling pathway; Oocyte meiosis; PI3K-Akt signaling pathway; AMPK signaling pathway; Adrenergic signaling in cardiomyocytes; Dopaminergic synapse; Human papillomavirus infection	Focal adhesion: PI3K-Akt-mTOR-signaling pathway; Wnt signaling pathway and pluripotency; PI3K-Akt signaling pathway; Glycogen synthesis and degradation; Cohesin complex - Cornelia de Lange syndrome; DNA damage response (only ATM dependent)	Separation of Sister Chromatids; Resolution of Sister Chromatid Cohesion; RHO GTPases Activate Formins; EML4 and NUDC in mitotic spindle formation; Amplification of signal from unattached kinetochores via a MAD2 inhibitory signal; RAF activation; Negative regulation of MAPK pathway; PI5P, PP2A and IER3 Regulate PI3K/AKT Signaling; Disassembly of the destruction complex and recruitment of AXIN to …	36	High	1	0
FALSE	High	Master Protein	O94779	Contactin-5 OS=Homo sapiens OX=9606 GN=CNTN5 PE=1 SV=2	0.001	1.959	1	1	1	1	1100	120.6	6.34	2.2	1				Pf00041, Pf07679	53942	ENSG00000149972	CNTN5	A1L4P0; B7ZM07; E9PKE8; hsa:53942; O94779; O94780; Q49AF3			Post-translational modification: synthesis of GPI-anchored proteins	1	High	1	0
FALSE	High	Master Protein	O43765	Small glutamine-rich tetratricopeptide repeat-containing protein alpha OS=Homo sapiens OX=9606 GN=SGTA PE=1 SV=1	0.001	1.957	5	1	1	1	313	34	4.87	3.13	1				Pf00515, Pf13181, Pf16546	6449	ENSG00000104969	SGTA	D6W610; hsa:6449; O43765; Q6FIA9; Q9BTZ9			Insertion of tail-anchored proteins into the endoplasmic reticulum membrane	1	High	1	0
FALSE	High	Master Protein	P08183	ATP-dependent translocase ABCB1 OS=Homo sapiens OX=9606 GN=ABCB1 PE=1 SV=3	0.001	1.95	1	1	1	1	1280	141.4	9	2.67	1				Pf00005, Pf00664	5243	ENSG00000085563	ABCB1	A8K294; B5AK60; hsa:5243; P08183; Q12755; Q14812	ABC transporters; Bile secretion; MicroRNAs in cancer; Gastric cancer	Codeine and morphine metabolism; Drug induction of bile acid pathway; Allograft rejection; Constitutive androstane receptor pathway; Pregnane X receptor pathway; Vitamin D receptor pathway; Nuclear receptors meta-pathway; Nuclear receptors in lipid metabolism and toxicity; Imatinib and chronic myeloid leukemia; lncRNA-mediated mechanisms of therapeutic resistance; Male infertility; Proximal tubul…	ABC-family proteins mediated transport; Abacavir transmembrane transport; Atorvastatin ADME	19	High	1	0
FALSE	High	Master Protein	P51452	Dual specificity protein phosphatase 3 OS=Homo sapiens OX=9606 GN=DUSP3 PE=1 SV=1	0.001	1.934	8	1	1	1	185	20.5	7.8	2.31	1				Pf00782	1845	ENSG00000108861	DUSP3	D3DX45; hsa:1845; P51452; Q5U0J1; Q8IYJ9	MAPK signaling pathway	MAPK signaling pathway; Fragile X syndrome	ERKs are inactivated	4	High	1	0
FALSE	High	Master Protein	Q15691	Microtubule-associated protein RP/EB family member 1 OS=Homo sapiens OX=9606 GN=MAPRE1 PE=1 SV=3	0.001	1.92	6	1	1	1	268	30	5.14	3.35	1				Pf00307, Pf03271	22919	ENSG00000101367	MAPRE1	B2R6I7; E1P5M8; hsa:22919; Q15691; Q3KQS8		Microtubule cytoskeleton regulation	Separation of Sister Chromatids; The role of GTSE1 in G2/M progression after G2 checkpoint; Resolution of Sister Chromatid Cohesion; Recruitment of NuMA to mitotic centrosomes; RHO GTPases Activate Formins; EML4 and NUDC in mitotic spindle formation; Amplification of signal from unattached kinetochores via a MAD2 inhibitory signal; Regulation of PLK1 Activity at G2/M Transition; Loss of Nlp from …	15	High	1	0
FALSE	High	Master Protein	Q9NY47	Voltage-dependent calcium channel subunit alpha-2/delta-2 OS=Homo sapiens OX=9606 GN=CACNA2D2 PE=1 SV=2	0.001	1.91	1	1	1	1	1150	129.7	5.8	2.73	1				Pf00092, Pf08399, Pf08473	9254	ENSG00000007402	CACNA2D2	A7MD15; hsa:9254; Q9NY47; Q9NY48; Q9UEW0; Q9Y268	MAPK signaling pathway; Cardiac muscle contraction; Adrenergic signaling in cardiomyocytes; Oxytocin signaling pathway; Hypertrophic cardiomyopathy; Arrhythmogenic right ventricular cardiomyopathy; Dilated cardiomyopathy	Arrhythmogenic right ventricular cardiomyopathy; MAPK signaling pathway	Adrenaline,noradrenaline inhibits insulin secretion; Phase 0 - rapid depolarisation; Sensory processing of sound by inner hair cells of the cochlea; Presynaptic depolarization and calcium channel opening; Phase 2 - plateau phase	15	High	1	0
FALSE	High	Master Protein	O43759	Synaptogyrin-1 OS=Homo sapiens OX=9606 GN=SYNGR1 PE=1 SV=2	0.001	1.899	5	1	1	1	233	25.4	4.68	2.57	1				Pf01284	9145	ENSG00000100321	SYNGR1	A6NP69; A8K0E2; hsa:9145; O43757; O43758; O43759; Q53Y02; Q96J56; Q9UGZ4			Neutrophil degranulation	1	High	1	0
FALSE	High	Master Protein	P02649	Apolipoprotein E OS=Homo sapiens OX=9606 GN=APOE PE=1 SV=1	0.001	1.897	3	1	1	1	317	36.1	5.73	2.72	1				Pf01442	348	ENSG00000130203	APOE	B2RC15; C0JYY5; hsa:348; P02649; Q9P2S4	Cholesterol metabolism; Alzheimer disease	Vitamin B12 metabolism; Alzheimer's disease and miRNA effects; Apoptosis-related network due to altered Notch3 in ovarian cancer; ApoE and miR-146 in inflammation and atherosclerosis; Statin inhibition of cholesterol production; Familial hyperlipidemia type 3; Alzheimer's disease	Retinoid metabolism and transport; Regulation of Insulin-like Growth Factor (IGF) transport and uptake by Insulin-like Growth Factor Binding Proteins (IGFBPs); Post-translational protein phosphorylation; Amyloid fiber formation; Nuclear signaling by ERBB4; NR1H3 & NR1H2 regulate gene expression linked to cholesterol transport and efflux; Chylomicron clearance; Scavenging by Class A Receptors; Chy…	21	High	1	0
FALSE	High	Master Protein	P42263	Glutamate receptor 3 OS=Homo sapiens OX=9606 GN=GRIA3 PE=1 SV=2	0.001	1.892	2	1	1	1	894	101.1	8.54	3.25	1				Pf00060, Pf01094, Pf10613	2892	ENSG00000125675	GRIA3	D3DTF1; hsa:2892; P42263; Q4VXD5; Q4VXD6; Q9HDA0; Q9HDA1; Q9HDA2; Q9P0H1	cAMP signaling pathway; Neuroactive ligand-receptor interaction; Circadian entrainment; Retrograde endocannabinoid signaling; Glutamatergic synapse; Dopaminergic synapse; Long-term depression; Huntington disease; Spinocerebellar ataxia; Pathways of neurodegeneration; Amphetamine addiction; Nicotine addiction; Transcriptional misregulation in cancer	Brain-derived neurotrophic factor (BDNF) signaling pathway; Common pathways underlying drug addiction; MECP2 and associated Rett syndrome; PKC-gamma calcium signaling pathway in ataxia; Neuroinflammation and glutamatergic signaling	Synaptic adhesion-like molecules; Trafficking of GluR2-containing AMPA receptors; Unblocking of NMDA receptors, glutamate binding and activation; Activation of AMPA receptors	23	High	1	0
FALSE	High	Master Protein	Q12765	Secernin-1 OS=Homo sapiens OX=9606 GN=SCRN1 PE=1 SV=2	0.001	1.892	4	1	1	1	414	46.4	4.75	2.52	1				Pf03577	9805	ENSG00000136193	SCRN1	A8K0E9; B4DHM0; B4DIP5; C9JPG0; hsa:9805; Q12765; Q25QX7; Q8IWD1				0	High	1	0
FALSE	High	Master Protein	O15540	Fatty acid-binding protein, brain OS=Homo sapiens OX=9606 GN=FABP7 PE=1 SV=3	0.001	1.875	7	1	1	1	132	14.9	5.59	2.68	1				Pf00061	2173	ENSG00000164434	FABP7	B2R4L1; hsa:2173; O14951; O15540; Q6IAU7; Q9H047	PPAR signaling pathway	PPAR signaling pathway; Fatty acid transporters	Triglyceride catabolism; NOTCH3 Intracellular Domain Regulates Transcription	5	High	1	0
FALSE	High	Master Protein	Q8IWQ3	Serine/threonine-protein kinase BRSK2 OS=Homo sapiens OX=9606 GN=BRSK2 PE=1 SV=3	0.001	1.875	2	1	1	1	736	81.6	8.79	3.48	1				Pf00069	9024	ENSG00000174672	BRSK2	B3KVE9; E9PLM7; hsa:9024; O60843; O95099; Q5J5B4; Q6ZMQ4; Q8IWQ3; Q8TB60				0	High	1	0
FALSE	High	Master Protein	P28289	Tropomodulin-1 OS=Homo sapiens OX=9606 GN=TMOD1 PE=1 SV=1	0.001	1.873	6	1	1	1	359	40.5	5.1	2.19	1				Pf03250	7111	ENSG00000136842	TMOD1	B2RB77; hsa:7111; P28289; Q5T7W3; Q9BUF1		Striated muscle contraction pathway; VEGFA-VEGFR2 signaling pathway	Striated Muscle Contraction	3	High	1	0
FALSE	High	Master Protein	Q9UH03	Neuronal-specific septin-3 OS=Homo sapiens OX=9606 GN=SEPTIN3 PE=1 SV=3	0.001	1.864	3	1	1	1	358	40.7	7.2	1.92	1				Pf00735	55964	ENSG00000100167	SEPTIN3	B1AHR0; hsa:55964; Q2NKJ7; Q59GF7; Q6IBZ6; Q8N3P3; Q9HD35; Q9UH03	Bacterial invasion of epithelial cells; Shigellosis			2	High	1	0
FALSE	High	Master Protein	P19404	NADH dehydrogenase [ubiquinone] flavoprotein 2, mitochondrial OS=Homo sapiens OX=9606 GN=NDUFV2 PE=1 SV=2	0.001	1.863	5	1	1	1	249	27.4	8.06	2.75	1				Pf01257	4729	ENSG00000178127	NDUFV2	hsa:4729; P19404; Q9BV41	Oxidative phosphorylation; Metabolic pathways; Thermogenesis; Retrograde endocannabinoid signaling; Non-alcoholic fatty liver disease; Alzheimer disease; Parkinson disease; Amyotrophic lateral sclerosis; Huntington disease; Prion disease; Pathways of neurodegeneration; Chemical carcinogenesis; Diabetic cardiomyopathy	Electron transport chain: OXPHOS system in mitochondria; Nonalcoholic fatty liver disease; Oxidative phosphorylation	Complex I biogenesis	18	High	1	0
FALSE	High	Master Protein	Q3KQU3	MAP7 domain-containing protein 1 OS=Homo sapiens OX=9606 GN=MAP7D1 PE=1 SV=1	0.001	1.862	2	1	1	1	841	92.8	10.11	3.87	1				Pf05672	55700	ENSG00000116871	MAP7D1	D3DPS4; hsa:55700; Q3KQU3; Q7L8J5; Q8N905; Q8TAK0; Q9HBQ2; Q9NW29; Q9ULN3				0	High	1	0
FALSE	High	Master Protein	P62750	60S ribosomal protein L23a OS=Homo sapiens OX=9606 GN=RPL23A PE=1 SV=1	0.001	1.859	8	1	1	1	156	17.7	10.45	2.73	1				Pf00276, Pf03939	6147	ENSG00000198242	RPL23A	B2R5B2; hsa:6147; P29316; P39024; P62750; Q92774	Ribosome; Coronavirus disease	Cytoplasmic ribosomal proteins	Regulation of expression of SLITs and ROBOs; L13a-mediated translational silencing of Ceruloplasmin expression; Formation of a pool of free 40S subunits; GTP hydrolysis and joining of the 60S ribosomal subunit; Major pathway of rRNA processing in the nucleolus and cytosol; Nonsense Mediated Decay (NMD) enhanced by the Exon Junction Complex (EJC); SRP-dependent cotranslational protein targeting to…	16	High	1	0
FALSE	High	Master Protein	Q9HAR2	Adhesion G protein-coupled receptor L3 OS=Homo sapiens OX=9606 GN=ADGRL3 PE=1 SV=2	0.001	1.848	1	1	1	1	1447	161.7	6.44	2.65	1				Pf00002, Pf01825, Pf02140, Pf02191, Pf02354, Pf16489	23284	ENSG00000150471	ADGRL3	E9PE04; hsa:23284; O94867; Q9HAR2; Q9NWK5		GPCRs, other; GPCRs, class B secretin-like		2	High	1	0
FALSE	High	Master Protein	P68402	Platelet-activating factor acetylhydrolase IB subunit alpha2 OS=Homo sapiens OX=9606 GN=PAFAH1B2 PE=1 SV=1	0.001	1.844	4	1	1	1	229	25.6	5.92	2.68	1				Pf13472	5049	ENSG00000168092	PAFAH1B2	A8DPS5; A8DPS6; A8DPS7; E9PEJ5; E9PLP3; hsa:5049; O00687; P68402; Q29459; Q6IBR6	Ether lipid metabolism; Metabolic pathways		COPI-independent Golgi-to-ER retrograde traffic; Neutrophil degranulation	4	High	1	0
FALSE	High	Master Protein	P60660	Myosin light polypeptide 6 OS=Homo sapiens OX=9606 GN=MYL6 PE=1 SV=2	0.001	1.836	9	1	1	1	151	16.9	4.65	2.25	1					4637	ENSG00000092841	MYL6	hsa:4637; P16475; P24572; P24573; P60660; Q12790; Q561V9; Q6IAZ0; Q6IPY5	Vascular smooth muscle contraction; Tight junction; Oxytocin signaling pathway	Ciliary landscape	RHO GTPases activate CIT; EPHA-mediated growth cone collapse; Sema4D induced cell migration and growth-cone collapse; Smooth Muscle Contraction; RHO GTPases activate PKNs; RHO GTPases Activate ROCKs; RHO GTPases activate PAKs	11	High	1	0
FALSE	High	Master Protein	P31323	cAMP-dependent protein kinase type II-beta regulatory subunit OS=Homo sapiens OX=9606 GN=PRKAR2B PE=1 SV=3	0.001	1.835	4	1	1	1	418	46.3	4.92	3.32	1				Pf00027, Pf02197	5577	ENSG00000005249; ENSG00000284096	PRKAR2B	A4D0R9; hsa:5577; P31323	Insulin signaling pathway	Myometrial relaxation and contraction pathways; G protein signaling pathways; Cannabinoid receptor signaling; Lipid metabolism pathway; Hippo signaling regulation pathways; Hippo-Merlin signaling dysregulation; Calcium regulation in cardiac cells; Sudden infant death syndrome (SIDS) susceptibility pathways	Recruitment of NuMA to mitotic centrosomes; GPER1 signaling; ADORA2B mediated anti-inflammatory cytokines production; Regulation of PLK1 Activity at G2/M Transition; Glucagon-like Peptide-1 (GLP1) regulates insulin secretion; Vasopressin regulates renal water homeostasis via Aquaporins; Factors involved in megakaryocyte development and platelet production; Loss of Nlp from mitotic centrosomes; Re…	27	High	1	0
FALSE	High	Master Protein	O75822	Eukaryotic translation initiation factor 3 subunit J OS=Homo sapiens OX=9606 GN=EIF3J PE=1 SV=2	0.001	1.829	5	1	1	1	258	29	4.83	3.44	1				Pf08597	8669	ENSG00000104131	EIF3J	B4DUI3; F5H425; hsa:8669; O75822; Q9BUD2; Q9H8Q2; Q9UI65		Translation factors; nsp1 from SARS-CoV-2 inhibits translation initiation in the host cell	L13a-mediated translational silencing of Ceruloplasmin expression; Translation initiation complex formation; Formation of a pool of free 40S subunits; Formation of the ternary complex, and subsequently, the 43S complex; Ribosomal scanning and start codon recognition; GTP hydrolysis and joining of the 60S ribosomal subunit	8	High	1	0
FALSE	High	Master Protein	Q96IX5	ATP synthase membrane subunit K, mitochondrial OS=Homo sapiens OX=9606 GN=ATP5MK PE=1 SV=1	0.001	1.827	17	1	1	1	58	6.5	9.76	2.02	1				Pf14960	84833	ENSG00000173915	ATP5MK	B2R4N2; D3DR92; hsa:84833; Q96IX5				0	High	1	0
FALSE	High	Master Protein	P20933	N(4)-(beta-N-acetylglucosaminyl)-L-asparaginase OS=Homo sapiens OX=9606 GN=AGA PE=1 SV=2	0.001	1.823	3	1	1	1	346	37.2	6.28	2.65	1				Pf01112	175	ENSG00000038002	AGA	B2R7H2; D3DP47; hsa:175; P20933; Q4W5Q2; Q6FHN6; Q9UCK6; Q9UCK7; Q9UCK8	Other glycan degradation; Lysosome		Neutrophil degranulation	3	High	1	0
FALSE	High	Master Protein	Q9NP79	Vacuolar protein sorting-associated protein VTA1 homolog OS=Homo sapiens OX=9606 GN=VTA1 PE=1 SV=1	0.001	1.823	3	1	1	1	307	33.9	6.29	1.83	1				Pf04652, Pf18097	51534	ENSG00000009844	VTA1	B4DW55; E1P594; E7ETQ7; hsa:51534; Q5TGM1; Q6IAE8; Q9H0R2; Q9H3K9; Q9NP79; Q9P0Q0	Endocytosis		Budding and maturation of HIV virion; Endosomal Sorting Complex Required For Transport (ESCRT)	3	High	1	0
FALSE	High	Master Protein	O15400	Syntaxin-7 OS=Homo sapiens OX=9606 GN=STX7 PE=1 SV=4	0.001	1.823	5	1	1	1	261	29.8	5.55	2.98	1				Pf05739, Pf14523	8417	ENSG00000079950	STX7	E1P579; hsa:8417; O15400; Q5SZW2; Q96ES9	SNARE interactions in vesicular transport; Phagosome			2	High	1	0
FALSE	High	Master Protein	O14807	Ras-related protein M-Ras OS=Homo sapiens OX=9606 GN=MRAS PE=1 SV=2	0.001	1.822	5	1	1	1	208	23.8	8.79	2.75	1				Pf00071	22808	ENSG00000158186	MRAS	B4DIK0; hsa:22808; O14807; Q86WX8	MAPK signaling pathway; Ras signaling pathway; Rap1 signaling pathway; Phospholipase D signaling pathway; Mitophagy; Autophagy; Cellular senescence; Apelin signaling pathway; C-type lectin receptor signaling pathway; Regulation of actin cytoskeleton; Proteoglycans in cancer	MAPK signaling pathway; Ras signaling; Inhibition of exosome biogenesis and secretion by Manumycin A in CRPC cells; EGFR tyrosine kinase inhibitor resistance; Regulation of actin cytoskeleton	RAF activation; SHOC2 M1731 mutant abolishes MRAS complex function; Gain-of-function MRAS complexes activate RAF signaling	19	High	1	0
FALSE	High	Master Protein	P04406	Glyceraldehyde-3-phosphate dehydrogenase OS=Homo sapiens OX=9606 GN=GAPDH PE=1 SV=3	0.004	1.803	2	1	1	1	335	36	8.46	2.25	1				Pf00044, Pf02800	2597	ENSG00000111640	GAPDH	E7EUT4; hsa:2597; P00354; P04406; Q53X65	Glycolysis / Gluconeogenesis; Metabolic pathways; Carbon metabolism; Biosynthesis of amino acids; HIF-1 signaling pathway; Alzheimer disease; Pathogenic Escherichia coli infection; Salmonella infection; Diabetic cardiomyopathy	Cori cycle; Alzheimer's disease and miRNA effects; HIF1A and PPARG regulation of glycolysis; VEGFA-VEGFR2 signaling pathway; Clear cell renal cell carcinoma pathways; Metabolic reprogramming in colon cancer; Aerobic glycolysis; 7q11.23 copy number variation syndrome; Glycolysis in senescence; Alzheimer's disease; Glycolysis and gluconeogenesis; Sudden infant death syndrome (SIDS) susceptibility p…	Gluconeogenesis; Glycolysis	23	High	1	0
FALSE	High	Master Protein	Q99729	Heterogeneous nuclear ribonucleoprotein A/B OS=Homo sapiens OX=9606 GN=HNRNPAB PE=1 SV=2	0.004	1.803	4	1	1	1	332	36.2	8.21	2.79	1				Pf00076, Pf08143	3182	ENSG00000197451	HNRNPAB	B3KNN5; D3DWP7; hsa:3182; Q04150; Q8N7U3; Q99729; Q9BQ99		Pre-implantation embryo; mRNA processing		2	High	1	0
FALSE	High	Master Protein	P07355	Annexin A2 OS=Homo sapiens OX=9606 GN=ANXA2 PE=1 SV=2	0.004	1.802	4	1	1	1	339	38.6	7.75	3.22	1				Pf00191	302	ENSG00000182718	ANXA2	hsa:302; P07355; Q567R4; Q6N0B3; Q8TBV2; Q96DD5; Q9UDH8	Salmonella infection	Gastrin signaling pathway; CCL18 signaling pathway; Prostaglandin synthesis and regulation	Neutrophil degranulation; Smooth Muscle Contraction; Gene and protein expression by JAK-STAT signaling after Interleukin-12 stimulation; Dissolution of Fibrin Clot	8	High	1	0
FALSE	High	Master Protein	O75688	Protein phosphatase 1B OS=Homo sapiens OX=9606 GN=PPM1B PE=1 SV=1	0.004	1.79	2	1	1	1	479	52.6	5.05	2.31	1				Pf00481, Pf07830	5495	ENSG00000138032	PPM1B	hsa:5495; O75688; Q461Q2; Q4J6C1; Q4J6C2; Q658R4; Q96ER6; Q9HAY8	MAPK signaling pathway	MAPK signaling pathway	ISG15 antiviral mechanism; ALK mutants bind TKIs; Signaling by ALK fusions and activated point mutants	5	High	1	0
FALSE	High	Master Protein	Q9NW68	BSD domain-containing protein 1 OS=Homo sapiens OX=9606 GN=BSDC1 PE=1 SV=1	0.004	1.789	3	1	1	1	430	47.1	4.49	2.87	1				Pf03909	55108	ENSG00000160058	BSDC1	B4DMS7; B4DTI7; B4DTP7; B4E2X8; hsa:55108; Q49AT8; Q68DY6; Q6IAA3; Q6MZK1; Q6UXS1; Q9HAL9; Q9NW68				0	High	1	0
FALSE	High	Master Protein	P30049	ATP synthase subunit delta, mitochondrial OS=Homo sapiens OX=9606 GN=ATP5F1D PE=1 SV=2	0.004	1.787	5	1	2	1	168	17.5	5.49	5.38	1				Pf02823	513	ENSG00000099624	ATP5F1D	D6W5Y3; hsa:513; P30049; Q6FG90	Oxidative phosphorylation; Metabolic pathways; Thermogenesis; Alzheimer disease; Parkinson disease; Amyotrophic lateral sclerosis; Huntington disease; Prion disease; Pathways of neurodegeneration; Chemical carcinogenesis; Diabetic cardiomyopathy	Electron transport chain: OXPHOS system in mitochondria; 7q11.23 copy number variation syndrome; Oxidative phosphorylation	Cristae formation; Formation of ATP by chemiosmotic coupling	16	High	1	0
FALSE	High	Master Protein	Q92599	Septin-8 OS=Homo sapiens OX=9606 GN=SEPTIN8 PE=1 SV=4	0.004	1.786	2	1	2	1	483	55.7	6.28	4.65	1				Pf00735	23176	ENSG00000164402	SEPTIN8	A6NC65; A6NKP6; F6W7K9; hsa:23176; Q8IX36; Q8IX37; Q92599; Q9BVB3	Bacterial invasion of epithelial cells; Shigellosis	22q11.2 copy number variation syndrome		3	High	1	0
FALSE	High	Master Protein	Q99569	Plakophilin-4 OS=Homo sapiens OX=9606 GN=PKP4 PE=1 SV=2	0.004	1.779	1	1	1	1	1192	131.8	8.94	2.36	1				Pf00514	8502	ENSG00000144283	PKP4	hsa:8502; Q86W91; Q99569			RND2 GTPase cycle; RND1 GTPase cycle; Formation of the cornified envelope; RND3 GTPase cycle	5	High	1	0
FALSE	High	Master Protein	Q9UPY6	Wiskott-Aldrich syndrome protein family member 3 OS=Homo sapiens OX=9606 GN=WASF3 PE=1 SV=2	0.004	1.776	2	1	1	1	502	55.3	6.43	2.22	1				Pf02205	10810	ENSG00000132970	WASF3	hsa:10810; O94974; Q86VQ2; Q9UPY6	Adherens junction; Fc gamma R-mediated phagocytosis; Pathogenic Escherichia coli infection; Salmonella infection; Choline metabolism in cancer		Regulation of actin dynamics for phagocytic cup formation; FCGR3A-mediated phagocytosis; RAC1 GTPase cycle; RHO GTPases Activate WASPs and WAVEs; VEGFA-VEGFR2 Pathway	10	High	1	0
FALSE	High	Master Protein	Q9NXL6	SID1 transmembrane family member 1 OS=Homo sapiens OX=9606 GN=SIDT1 PE=2 SV=2	0.004	1.774	1	1	1	1	827	93.8	7.3	2.05	1				Pf13965	54847	ENSG00000072858	SIDT1	hsa:54847; Q17RR4; Q9NXL6				0	High	1	0
FALSE	High	Master Protein	P17174	Aspartate aminotransferase, cytoplasmic OS=Homo sapiens OX=9606 GN=GOT1 PE=1 SV=3	0.004	1.764	2	1	1	1	413	46.2	7.01	2.93	1				Pf00155	2805	ENSG00000120053	GOT1	B2R6R7; B7Z7E9; hsa:2805; P17174; Q5VW80	Arginine biosynthesis; Alanine, aspartate and glutamate metabolism; Cysteine and methionine metabolism; Arginine and proline metabolism; Tyrosine metabolism; Phenylalanine metabolism; Phenylalanine, tyrosine and tryptophan biosynthesis; Metabolic pathways; Carbon metabolism; 2-Oxocarboxylic acid metabolism; Biosynthesis of amino acids	Alanine and aspartate metabolism; Trans-sulfuration pathway; Amino acid metabolism; NAD metabolism in oncogene-induced senescence and mitochondrial dysfunction-associated senescence; TCA cycle in senescence; Neuroinflammation and glutamatergic signaling; Glycolysis and gluconeogenesis	Gluconeogenesis; Aspartate and asparagine metabolism; Methionine salvage pathway	21	High	1	0
FALSE	High	Master Protein	Q8WUJ1	Neuferricin OS=Homo sapiens OX=9606 GN=CYB5D2 PE=1 SV=1	0.004	1.754	6	1	1	1	264	28.7	8.4	3.82	1				Pf00173	124936	ENSG00000167740	CYB5D2	B2R7R6; D3DTJ9; hsa:124936; I3L1K2; Q8WUJ1				0	High	1	0
FALSE	High	Master Protein	O43390	Heterogeneous nuclear ribonucleoprotein R OS=Homo sapiens OX=9606 GN=HNRNPR PE=1 SV=1	0.004	1.752	1	1	1	1	633	70.9	8.13	2.44	1				Pf00076, Pf18360	10236	ENSG00000125944; ENSG00000282958	HNRNPR	hsa:10236; O43390; Q2L7G6; Q5TEH1; Q9BV64; S4R3J4		mRNA processing	mRNA Splicing - Major Pathway; Processing of Capped Intron-Containing Pre-mRNA	3	High	1	0
FALSE	High	Master Protein	Q8WXI9	Transcriptional repressor p66-beta OS=Homo sapiens OX=9606 GN=GATAD2B PE=1 SV=1	0.004	1.731	3	1	1	1	593	65.2	9.7	2.93	1				Pf00320, Pf16563	57459	ENSG00000143614; ENSG00000261992	GATAD2B	D3DUZ2; hsa:57459; Q5VUR2; Q7LG68; Q8WXI9; Q9ULS0			Potential therapeutics for SARS; HDACs deacetylate histones; ERCC6 (CSB) and EHMT2 (G9a) positively regulate rRNA expression; Regulation of PTEN gene transcription; RNA Polymerase I Transcription Initiation; Regulation of TP53 Activity through Acetylation	6	High	1	0
FALSE	High	Master Protein	Q13636	Ras-related protein Rab-31 OS=Homo sapiens OX=9606 GN=RAB31 PE=1 SV=1	0.004	1.724	7	1	1	1	194	21.6	7.06	3.34	1				Pf00071	11031	ENSG00000168461	RAB31	B2RBT7; hsa:11031; Q13636; Q15770; Q9HC00	Endocytosis		RAB GEFs exchange GTP for GDP on RABs; RAB geranylgeranylation; Neutrophil degranulation	4	High	1	0
FALSE	High	Master Protein	Q9Y646	Carboxypeptidase Q OS=Homo sapiens OX=9606 GN=CPQ PE=1 SV=1	0.004	1.706	2	1	1	1	472	51.9	6.18	2.21	1				Pf04389	10404	ENSG00000104324	CPQ	B2RD88; hsa:10404; Q8NBZ1; Q9UNM8; Q9Y5X6; Q9Y646				0	High	1	0
FALSE	High	Master Protein	O43617	Trafficking protein particle complex subunit 3 OS=Homo sapiens OX=9606 GN=TRAPPC3 PE=1 SV=1	0.004	1.703	4	1	1	1	180	20.3	4.96	2.49	1				Pf04051	27095	ENSG00000054116	TRAPPC3	A6NDN0; B2RDN2; D3DPS2; hsa:27095; O43617			RAB GEFs exchange GTP for GDP on RABs; COPII-mediated vesicle transport	2	High	1	0
FALSE	High	Master Protein	O60268	Uncharacterized protein KIAA0513 OS=Homo sapiens OX=9606 GN=KIAA0513 PE=1 SV=1	0.004	1.702	4	1	1	1	411	46.6	5.06	3.03	1					9764	ENSG00000135709	KIAA0513	B4DSS5; D3DUM2; hsa:9764; O60268; Q8N6G0				0	High	1	0
FALSE	High	Master Protein	Q02978	Mitochondrial 2-oxoglutarate/malate carrier protein OS=Homo sapiens OX=9606 GN=SLC25A11 PE=1 SV=3	0.004	1.697	5	1	1	1	314	34	9.91	2.94	1				Pf00153	8402	ENSG00000108528	SLC25A11	F5GY65; hsa:8402; O75537; Q02978; Q969P7		VEGFA-VEGFR2 signaling pathway	Gluconeogenesis	2	High	1	0
FALSE	High	Master Protein	Q07065	Cytoskeleton-associated protein 4 OS=Homo sapiens OX=9606 GN=CKAP4 PE=1 SV=2	0.004	1.694	1	1	1	1	602	66	5.92	2.1	1					10970	ENSG00000136026	CKAP4	hsa:10970; Q07065; Q504S5; Q53ES6	Protein processing in endoplasmic reticulum		Neutrophil degranulation; Regulation of Insulin-like Growth Factor (IGF) transport and uptake by Insulin-like Growth Factor Binding Proteins (IGFBPs); Post-translational protein phosphorylation; RND2 GTPase cycle; RND3 GTPase cycle; Surfactant metabolism	7	High	1	0
FALSE	High	Master Protein	O14662	Syntaxin-16 OS=Homo sapiens OX=9606 GN=STX16 PE=1 SV=3	0.004	1.69	3	1	1	1	325	37	6.11	2.68	1				Pf00804, Pf05739	8675	ENSG00000124222	STX16	A6NK32; A6NN69; A8MPP0; B7ZBN1; B7ZBN2; B7ZBN3; E1P5M0; E1P607; hsa:8675; O14661; O14662; O14663; O60517; Q5W084; Q5W086; Q5W087; Q5XKI6; Q6GMS8; Q9H0Z0; Q9H1T7; Q9H1T8; Q9UIX5	SNARE interactions in vesicular transport	Ectoderm differentiation	Intra-Golgi traffic; Retrograde transport at the Trans-Golgi-Network	4	High	1	0
FALSE	High	Master Protein	P02786	Transferrin receptor protein 1 OS=Homo sapiens OX=9606 GN=TFRC PE=1 SV=2	0.004	1.681	2	1	1	1	760	84.8	6.61	3.1	1				Pf02225, Pf04253, Pf04389	7037	ENSG00000072274	TFRC	D3DXB0; hsa:7037; P02786; Q1HE24; Q59G55; Q9UCN0; Q9UCU5; Q9UDF9; Q9UK21	HIF-1 signaling pathway; Endocytosis; Phagosome; Ferroptosis; Hematopoietic cell lineage	Iron metabolism in placenta; Ferroptosis; 3q29 copy number variation syndrome	CDC42 GTPase cycle; RAC1 GTPase cycle; Golgi Associated Vesicle Biogenesis; Cargo recognition for clathrin-mediated endocytosis; RHOJ GTPase cycle; RHOH GTPase cycle; Transferrin endocytosis and recycling; RHOC GTPase cycle; RHOA GTPase cycle; RHOB GTPase cycle; RHOG GTPase cycle; RAC2 GTPase cycle; RND2 GTPase cycle; RHOQ GTPase cycle; RAC3 GTPase cycle; RND1 GTPase cycle	25	High	1	0
FALSE	High	Master Protein	Q9NUP9	Protein lin-7 homolog C OS=Homo sapiens OX=9606 GN=LIN7C PE=1 SV=1	0.004	1.675	6	1	1	1	197	21.8	8.43	2.65	1				Pf00595, Pf02828	55327	ENSG00000148943	LIN7C	hsa:55327; Q9NUP9			Assembly and cell surface presentation of NMDA receptors; Dopamine Neurotransmitter Release Cycle; Neurexins and neuroligins	3	High	1	0
FALSE	High	Master Protein	Q4VC31	Protein MIX23 OS=Homo sapiens OX=9606 GN=MIX23 PE=1 SV=1	0.004	1.671	6	1	1	1	144	16.6	7.81	2.22	1				Pf09774	131076	ENSG00000160124	MIX23	hsa:131076; Q32LY6; Q4VC31				0	High	1	0
FALSE	High	Master Protein	O60936	Nucleolar protein 3 OS=Homo sapiens OX=9606 GN=NOL3 PE=1 SV=2	0.004	1.669	10	1	1	1	208	22.6	4.18	4.12	1				Pf00619	8996	ENSG00000140939	NOL3	B4DFL0; hsa:8996; O60936; O60937				0	High	1	0
FALSE	High	Master Protein	P51610	Host cell factor 1 OS=Homo sapiens OX=9606 GN=HCFC1 PE=1 SV=2	0.004	1.668	0	1	1	1	2035	208.6	7.46	2.13	1				Pf01344, Pf13415	3054	ENSG00000172534	HCFC1	hsa:3054; P51610; Q6P4G5	Herpes simplex virus 1 infection	Mitochondrial gene expression; Malignant pleural mesothelioma	UCH proteinases; HATs acetylate histones; Transcriptional activation of mitochondrial biogenesis	6	High	1	0
FALSE	High	Master Protein	Q96A49	Synapse-associated protein 1 OS=Homo sapiens OX=9606 GN=SYAP1 PE=1 SV=1	0.004	1.666	3	1	1	1	352	39.9	4.53	2.77	1				Pf03909	94056	ENSG00000169895	SYAP1	hsa:94056; Q68CP1; Q96A49; Q96C60; Q96JQ6; Q96T20				0	High	1	0
FALSE	High	Master Protein	Q969P0	Immunoglobulin superfamily member 8 OS=Homo sapiens OX=9606 GN=IGSF8 PE=1 SV=1	0.004	1.663	3	1	1	1	613	65	8	3.22	1				Pf07686	93185	ENSG00000162729	IGSF8	hsa:93185; Q8NG09; Q969P0; Q96DP4; Q9BTG9				0	High	1	0
FALSE	High	Master Protein	P25789	Proteasome subunit alpha type-4 OS=Homo sapiens OX=9606 GN=PSMA4 PE=1 SV=1	0.004	1.653	3	1	1	1	261	29.5	7.72	2.98	1				Pf00227, Pf10584	5685	ENSG00000041357	PSMA4	D3DW86; hsa:5685; P25789; Q53XP2; Q567Q5; Q8TBD1	Proteasome; Alzheimer disease; Parkinson disease; Amyotrophic lateral sclerosis; Huntington disease; Spinocerebellar ataxia; Prion disease; Pathways of neurodegeneration	Proteasome degradation; Alzheimer's disease and miRNA effects; Exercise-induced circadian regulation; Alzheimer's disease	Separation of Sister Chromatids; The role of GTSE1 in G2/M progression after G2 checkpoint; FCERI mediated NF-kB activation; Downstream TCR signaling; Antigen processing: Ubiquitination & Proteasome degradation; Activation of NF-kappaB in B cells; Oxygen-dependent proline hydroxylation of Hypoxia-inducible Factor Alpha; ER-Phagosome pathway; Cross-presentation of soluble exogenous antigens (endos…	70	High	1	0
FALSE	High	Master Protein	P02584	Profilin-1 OS=Bos taurus GN=PFN1 PE=1 SV=2	0.004	1.652	10	1	1	1	140	15	8.28	2.48	1				Pf00235	513895	ENSBTAG00000004915	PFN1	bta:513895; P02584; Q3ZCH4; Q5E942	Rap1 signaling pathway; Regulation of actin cytoskeleton; Amyotrophic lateral sclerosis; Salmonella infection		PCP/CE pathway; RHO GTPases Activate Formins; Signaling by ROBO receptors	7	High	1	0
FALSE	High	Master Protein	O60393	Homeobox protein NOBOX OS=Homo sapiens OX=9606 GN=NOBOX PE=1 SV=4	0.004	1.641	2	1	1	1	691	73.9	6.13	2.96	1				Pf00046	135935	ENSG00000106410	NOBOX	A6NCD3; A8MZN5; hsa:135935; O60393				0	High	1	0
FALSE	High	Master Protein	Q9NQP4	Prefoldin subunit 4 OS=Homo sapiens OX=9606 GN=PFDN4 PE=1 SV=1	0.004	1.623	8	1	1	1	134	15.3	4.53	2.91	1				Pf01920	5203	ENSG00000101132	PFDN4	hsa:5203; Q5TD11; Q92779; Q9NQP4		Cellular proteostasis	Prefoldin mediated transfer of substrate to CCT/TriC	2	High	1	0
FALSE	High	Master Protein	P09622	Dihydrolipoyl dehydrogenase, mitochondrial OS=Homo sapiens OX=9606 GN=DLD PE=1 SV=2	0.004	1.613	2	1	1	1	509	54.1	7.85	2.62	1				Pf02852, Pf07992	1738	ENSG00000091140	DLD	B2R5X0; B4DHG0; B4DT69; hsa:1738; P09622; Q14131; Q14167; Q59EV8; Q8WTS4	Glycolysis / Gluconeogenesis; Citrate cycle (TCA cycle); Glycine, serine and threonine metabolism; Valine, leucine and isoleucine degradation; Lysine degradation; Tryptophan metabolism; Pyruvate metabolism; Glyoxylate and dicarboxylate metabolism; Propanoate metabolism; Metabolic pathways; Carbon metabolism; Biosynthesis of cofactors	Fatty acid beta-oxidation; TCA cycle and deficiency of pyruvate dehydrogenase complex (PDHc); Amino acid metabolism; 7q11.23 copy number variation syndrome; Neuroinflammation and glutamatergic signaling; Glycolysis and gluconeogenesis; TCA cycle (aka Krebs or citric acid cycle)	Citric acid cycle (TCA cycle); Regulation of pyruvate dehydrogenase (PDH) complex; Signaling by Retinoic Acid; Lysine catabolism; Branched-chain amino acid catabolism; Glycine degradation	27	High	1	0
FALSE	High	Master Protein	Q969H8	Myeloid-derived growth factor OS=Homo sapiens OX=9606 GN=MYDGF PE=1 SV=1	0.004	1.594	5	1	1	1	173	18.8	6.68	2.52	1				Pf10572	56005	ENSG00000074842	MYDGF	D6W628; hsa:56005; O75256; O75272; Q969H8; Q9BTK7; Q9NP69			XBP1(S) activates chaperone genes	1	High	1	0
FALSE	High	Master Protein	P08559	Pyruvate dehydrogenase E1 component subunit alpha, somatic form, mitochondrial OS=Homo sapiens OX=9606 GN=PDHA1 PE=1 SV=3	0.004	1.594	3	1	1	1	390	43.3	8.06	2.64	1				Pf00676	5160	ENSG00000131828	PDHA1	A5YVE9; B2R5P7; B7Z3T7; B7Z3X5; hsa:5160; P08559; Q53H41; Q5JPT8; Q9NP12; Q9UBJ8; Q9UBU0; Q9UNG4; Q9UNG5	Glycolysis / Gluconeogenesis; Citrate cycle (TCA cycle); Pyruvate metabolism; Metabolic pathways; Carbon metabolism; HIF-1 signaling pathway; Glucagon signaling pathway; Central carbon metabolism in cancer; Diabetic cardiomyopathy	TCA cycle and deficiency of pyruvate dehydrogenase complex (PDHc); Amino acid metabolism; Lipid metabolism pathway; PI3K/AKT/mTOR - vitamin D3 signaling; Metabolic reprogramming in colon cancer; Thiamine metabolic pathways; TCA cycle in senescence; Neuroinflammation and glutamatergic signaling; Acetylcholine synthesis; Glycolysis and gluconeogenesis	Glyoxylate metabolism and glycine degradation; Regulation of pyruvate dehydrogenase (PDH) complex; Signaling by Retinoic Acid	23	High	1	0
FALSE	High	Master Protein	Q13185	Chromobox protein homolog 3 OS=Homo sapiens OX=9606 GN=CBX3 PE=1 SV=4	0.004	1.591	8	1	1	1	183	20.8	5.33	3.16	1				Pf00385, Pf01393	11335	ENSG00000122565	CBX3	hsa:11335; Q13185; Q96CD7; Q99409; Q9BVS3; Q9P0Z6	Shigellosis	Exercise-induced circadian regulation; Effect of progerin on genes involved in Hutchinson-Gilford progeria syndrome; NIPBL role in DNA damage - Cornelia de Lange syndrome	RNA Polymerase I Promoter Escape; ERCC6 (CSB) and EHMT2 (G9a) positively regulate rRNA expression; Transcriptional Regulation by E2F6	7	High	1	0
FALSE	High	Master Protein	Q14C86	GTPase-activating protein and VPS9 domain-containing protein 1 OS=Homo sapiens OX=9606 GN=GAPVD1 PE=1 SV=2	0.004	1.584	1	1	1	1	1478	164.9	5.22	3.25	1				Pf00616, Pf02204, Pf18151	26130	ENSG00000165219	GAPVD1	A8MYK3; B0QZ62; B0QZ63; B0QZ64; hsa:26130; Q14C76; Q14C86; Q2Q1W1; Q8ND92; Q8WU86; Q96CZ4; Q9NXQ1; Q9P207; Q9Y4N0			RAB GEFs exchange GTP for GDP on RABs; Clathrin-mediated endocytosis	2	High	1	0
FALSE	High	Master Protein	O95490	Adhesion G protein-coupled receptor L2 OS=Homo sapiens OX=9606 GN=ADGRL2 PE=1 SV=2	0.004	1.579	1	1	2	1	1459	163.2	6.43	4.33	1				Pf00002, Pf01825, Pf02140, Pf02191, Pf02354, Pf02793, Pf16489	23266	ENSG00000117114	ADGRL2	A5XEI2; B1ALT8; B1ALT9; B1ALU0; B1ALU2; B1ALU4; B1ALU5; B1ALU6; hsa:23266; O94882; O95490; Q5VX76; Q9UKY5; Q9UKY6		GPCRs, other; GPCRs, class B secretin-like		2	High	1	0
FALSE	High	Master Protein	O75368	SH3 domain-binding glutamic acid-rich-like protein OS=Homo sapiens OX=9606 GN=SH3BGRL PE=1 SV=1	0.004	1.577	16	1	1	1	114	12.8	5.25	3.08	1				Pf04908	6451	ENSG00000131171	SH3BGRL	hsa:6451; O75368; Q3SYL1; Q5JT50; Q6FIE8; Q9H0N8				0	High	1	0
FALSE	High	Master Protein	Q9NX63	MICOS complex subunit MIC19 OS=Homo sapiens OX=9606 GN=CHCHD3 PE=1 SV=1	0.004	1.572	7	1	1	1	227	26.1	8.28	3.21	1				Pf05300	54927	ENSG00000106554	CHCHD3	hsa:54927; Q9NX63			Mitochondrial protein import; Cristae formation	2	High	1	0
FALSE	High	Master Protein	P24539	ATP synthase F(0) complex subunit B1, mitochondrial OS=Homo sapiens OX=9606 GN=ATP5PB PE=1 SV=2	0.004	1.565	4	1	1	1	256	28.9	9.36	2.68	1				Pf05405	515	ENSG00000116459	ATP5PB	hsa:515; P24539; Q9BQ68; Q9BRU8	Oxidative phosphorylation; Metabolic pathways; Thermogenesis; Alzheimer disease; Parkinson disease; Amyotrophic lateral sclerosis; Huntington disease; Prion disease; Pathways of neurodegeneration; Chemical carcinogenesis; Diabetic cardiomyopathy	Electron transport chain: OXPHOS system in mitochondria; 7q11.23 copy number variation syndrome; Oxidative phosphorylation	Cristae formation; Formation of ATP by chemiosmotic coupling	16	High	1	0
FALSE	High	Master Protein	Q9H4M9	EH domain-containing protein 1 OS=Homo sapiens OX=9606 GN=EHD1 PE=1 SV=2	0.004	1.553	4	1	1	1	534	60.6	6.83	3.18	1				Pf00350, Pf12763, Pf16880, Pf18150	10938	ENSG00000110047	EHD1	hsa:10938; O14611; Q2M3Q4; Q9H4M9; Q9UNR3	Endocytosis	Insulin signaling	Factors involved in megakaryocyte development and platelet production	3	High	1	0
FALSE	High	Master Protein	P63220	40S ribosomal protein S21 OS=Homo sapiens OX=9606 GN=RPS21 PE=1 SV=1	0.004	1.55	12	1	1	1	83	9.1	8.5	1.9	1				Pf01249	6227	ENSG00000171858	RPS21	hsa:6227; P35265; P63220	Ribosome; Coronavirus disease	Cytoplasmic ribosomal proteins	Regulation of expression of SLITs and ROBOs; L13a-mediated translational silencing of Ceruloplasmin expression; Translation initiation complex formation; Formation of a pool of free 40S subunits; Formation of the ternary complex, and subsequently, the 43S complex; Ribosomal scanning and start codon recognition; GTP hydrolysis and joining of the 60S ribosomal subunit; Major pathway of rRNA process…	20	High	1	0
FALSE	High	Master Protein	Q14978	Nucleolar and coiled-body phosphoprotein 1 OS=Homo sapiens OX=9606 GN=NOLC1 PE=1 SV=2	0.006	1.536	2	1	1	1	699	73.6	9.47	2.44	1				Pf05022	9221	ENSG00000166197	NOLC1	hsa:9221; Q14978; Q15030; Q5VV70; Q9BUV3				0	High	1	0
FALSE	High	Master Protein	O75145	Liprin-alpha-3 OS=Homo sapiens OX=9606 GN=PPFIA3 PE=1 SV=3	0.006	1.534	1	1	1	1	1194	133.4	5.68	1.79	1				Pf00536, Pf07647	8541	ENSG00000177380	PPFIA3	A8K142; hsa:8541; O75145; Q3MJA0; Q9H8B5; Q9UEW4			Glutamate Neurotransmitter Release Cycle; Serotonin Neurotransmitter Release Cycle; Norepinephrine Neurotransmitter Release Cycle; Dopamine Neurotransmitter Release Cycle; Acetylcholine Neurotransmitter Release Cycle; Receptor-type tyrosine-protein phosphatases	6	High	1	0
FALSE	High	Master Protein	P31146	Coronin-1A OS=Homo sapiens OX=9606 GN=CORO1A PE=1 SV=4	0.007	1.528	2	1	1	1	461	51	6.68	1.97	1				Pf00400, Pf08953, Pf08954, Pf16300	11151	ENSG00000102879	CORO1A	B2RBL1; hsa:11151; P31146; Q2YD73	Phagosome; Tuberculosis	16p11.2 proximal deletion syndrome	Prevention of phagosomal-lysosomal fusion	4	High	1	0
FALSE	High	Master Protein	O43516	WAS/WASL-interacting protein family member 1 OS=Homo sapiens OX=9606 GN=WIPF1 PE=1 SV=3	0.007	1.527	2	1	1	1	503	51.2	11.47	2.11	1				Pf02205	7456	ENSG00000115935	WIPF1	B8ZZM1; D3DPE4; hsa:7456; O43516; Q15220; Q53TA9; Q6MZU9; Q9BU37; Q9UNP1	Endocytosis; Pathogenic Escherichia coli infection; Yersinia infection		Regulation of actin dynamics for phagocytic cup formation; FCGR3A-mediated phagocytosis; CDC42 GTPase cycle; RAC1 GTPase cycle; RHO GTPases Activate WASPs and WAVEs	8	High	1	0
FALSE	High	Master Protein	Q9NQ79	Cartilage acidic protein 1 OS=Homo sapiens OX=9606 GN=CRTAC1 PE=1 SV=2	0.009	1.511	1	1	1	1	661	71.4	5.12	2.32	1				Pf07593, Pf07645, Pf13517	55118	ENSG00000095713	CRTAC1	B1ALN4; hsa:55118; Q5T4F8; Q8N4H6; Q8TE52; Q9NQ78; Q9NQ79; Q9NQ80; Q9NW46				0	High	1	0
FALSE	High	Master Protein	Q16653	Myelin-oligodendrocyte glycoprotein OS=Homo sapiens OX=9606 GN=MOG PE=1 SV=2	0.009	1.511	5	1	1	1	247	28.2	8.56	3.01	1				Pf07686	4340	ENSG00000137345; ENSG00000204655; ENSG00000230885; ENSG00000232641; ENSG00000234096; ENSG00000234623; ENSG00000236561; ENSG00000237834	MOG	A6NDR4; A6NNJ9; A8MY31; B0UZR9; E9PGF0; F8W9D5; hsa:4340; O00713; O00714; O00715; Q13054; Q13055; Q14855; Q16653; Q29ZN8; Q56UY0; Q5JNX7; Q5JNY1; Q5JNY2; Q5JNY4; Q5SSB5; Q5SSB6; Q5STL9; Q5STM0; Q5STM1; Q5STM2; Q5STM5; Q5SUK5; Q5SUK7; Q5SUK8; Q5SUK9; Q5SUL0; Q5SUL1; Q8IYG5; Q92891; Q92892; Q92893; Q92894; Q92895; Q93053; Q96KU9; Q96KV0; Q96KV1; Q99605				0	High	1	0
FALSE	High	Master Protein	P53990	IST1 homolog OS=Homo sapiens OX=9606 GN=IST1 PE=1 SV=1	0.009	1.504	4	1	1	1	364	39.7	5.35	2.41	1				Pf03398	9798	ENSG00000182149	IST1	A8KAH5; hsa:9798; J3QLU7; P53990; Q3SYM4; Q9BQ81; Q9BWN2	Endocytosis		Sealing of the nuclear envelope (NE) by ESCRT-III; Neutrophil degranulation	3	High	1	0
FALSE	High	Master Protein	P68036	Ubiquitin-conjugating enzyme E2 L3 OS=Homo sapiens OX=9606 GN=UBE2L3 PE=1 SV=1	0.009	1.501	7	1	1	1	154	17.9	8.51	3.09	1				Pf00179	7332	ENSG00000185651	UBE2L3	B2R4A7; B4DDG1; B4DSZ4; E7EWS7; hsa:7332; P51966; P68036; P70653; Q9HAV1	Ubiquitin mediated proteolysis; Parkinson disease; Pathways of neurodegeneration	Parkin-ubiquitin proteasomal system pathway; Parkinson's disease pathway	Antigen processing: Ubiquitination & Proteasome degradation; E3 ubiquitin ligases ubiquitinate target proteins; Synthesis of active ubiquitin: roles of E1 and E2 enzymes	8	High	1	0
FALSE	High	Master Protein	Q8NC44	Reticulophagy regulator 2 OS=Homo sapiens OX=9606 GN=RETREG2 PE=1 SV=3	0.009	1.495	6	1	1	1	543	57.8	4.45	3.66	1					79137	ENSG00000144567	RETREG2	hsa:79137; Q6P1P5; Q8NC44; Q9H0K7				0	High	1	0
FALSE	High	Master Protein	P23229	Integrin alpha-6 OS=Homo sapiens OX=9606 GN=ITGA6 PE=1 SV=5	0.009	1.487	1	1	1	1	1130	126.5	6.61	3.03	1				Pf01839, Pf08441	3655	ENSG00000091409	ITGA6	B2RMU9; B4DG69; B4DKB8; C4AM96; G5E9H1; hsa:3655; P23229; Q08443; Q0MRC7; Q14646; Q16508; Q53RX7; Q59HB7; Q86VL6; Q9UCT1; Q9UN03	PI3K-Akt signaling pathway; Focal adhesion; ECM-receptor interaction; Cell adhesion molecules; Hematopoietic cell lineage; Regulation of actin cytoskeleton; Toxoplasmosis; Human papillomavirus infection; Pathways in cancer; Small cell lung cancer; Hypertrophic cardiomyopathy; Arrhythmogenic right ventricular cardiomyopathy; Dilated cardiomyopathy	Integrin-mediated cell adhesion; Arrhythmogenic right ventricular cardiomyopathy; Alpha 6 beta 4 signaling pathway; Mammary gland development pathway - Embryonic development (Stage 1 of 4); Focal adhesion; Regulation of apoptosis by parathyroid hormone-related protein; Focal adhesion: PI3K-Akt-mTOR-signaling pathway; PI3K-Akt signaling pathway; Ebola virus infection in host; Small cell lung cance…	Integrin cell surface interactions; Basigin interactions; Syndecan interactions; Laminin interactions; Assembly of collagen fibrils and other multimeric structures; Type I hemidesmosome assembly	31	High	1	0
FALSE	High	Master Protein	Q13409	Cytoplasmic dynein 1 intermediate chain 2 OS=Homo sapiens OX=9606 GN=DYNC1I2 PE=1 SV=3	0.009	1.486	3	1	1	1	638	71.4	5.2	2.68	1				Pf00400, Pf11540	1781	ENSG00000077380	DYNC1I2	B7ZA04; D3DPD4; D3DPD5; D3DPD6; hsa:1781; Q13409; Q32LY9; Q53S84; Q5BJF8; Q7Z4X1; Q96NG7; Q96S87; Q9BXZ5; Q9NT58	Phagosome; Vasopressin-regulated water reabsorption; Salmonella infection	Ciliary landscape; Intraflagellar transport proteins binding to dynein	Separation of Sister Chromatids; MHC class II antigen presentation; Resolution of Sister Chromatid Cohesion; HSP90 chaperone cycle for steroid hormone receptors (SHR) in the presence of ligand; Recruitment of NuMA to mitotic centrosomes; RHO GTPases Activate Formins; COPI-mediated anterograde transport; COPI-independent Golgi-to-ER retrograde traffic; HCMV Early Events; Aggrephagy; EML4 and NUDC …	24	High	1	0
FALSE	High	Master Protein	Q6H8Q1	Actin-binding LIM protein 2 OS=Homo sapiens OX=9606 GN=ABLIM2 PE=1 SV=2	0.01	1.473	2	1	1	1	611	67.8	7.94	2.27	1				Pf00412, Pf02209, Pf16182	84448	ENSG00000163995	ABLIM2	E9PF39; hsa:84448; Q08E71; Q19VH0; Q6H8Q0; Q6H8Q1; Q6NX73; Q8N3C5; Q8N9E9; Q8N9G2; Q96JL7	Axon guidance		DCC mediated attractive signaling	2	High	1	0
FALSE	High	Master Protein	Q96CW9	Netrin-G2 OS=Homo sapiens OX=9606 GN=NTNG2 PE=1 SV=2	0.01	1.469	2	1	1	1	530	59.8	6.55	2.76	1				Pf00053, Pf00055	84628	ENSG00000196358	NTNG2	hsa:84628; Q5JUJ2; Q6UXY0; Q96CW9; Q96JH0	Axon guidance; Cell adhesion molecules		Post-translational modification: synthesis of GPI-anchored proteins	3	High	1	0
FALSE	High	Master Protein	O95394	Phosphoacetylglucosamine mutase OS=Homo sapiens OX=9606 GN=PGM3 PE=1 SV=1	0.01	1.466	2	1	1	1	542	59.8	6.25	3.48	1				Pf00408, Pf02878	5238	ENSG00000013375	PGM3	B2RB65; B4DX94; D6RF12; E1P547; E9PF86; hsa:5238; O95394; Q5JWR4; Q96J46; Q9H8G5; Q9NS94; Q9NTT6; Q9UFV5; Q9UIY2	Amino sugar and nucleotide sugar metabolism; Metabolic pathways; Biosynthesis of nucleotide sugars	Glucuronidation	Synthesis of UDP-N-acetyl-glucosamine	5	High	1	0
FALSE	High	Master Protein	P07311	Acylphosphatase-1 OS=Homo sapiens OX=9606 GN=ACYP1 PE=1 SV=2	0.01	1.465	7	1	1	1	99	11.3	9.31	1.89	1				Pf00708	97	ENSG00000119640	ACYP1	A6NDV8; B2R590; hsa:97; P07311	Pyruvate metabolism; Metabolic pathways			2	High	1	0
FALSE	High	Master Protein	Q08752	Peptidyl-prolyl cis-trans isomerase D OS=Homo sapiens OX=9606 GN=PPID PE=1 SV=3	0.01	1.458	3	1	1	1	370	40.7	7.21	0	1				Pf00160, Pf13176	5481	ENSG00000171497	PPID	B2R9V2; hsa:5481; Q08752	Necroptosis; Cellular senescence; Alzheimer disease; Pathways of neurodegeneration; Shigellosis	Alzheimer's disease and miRNA effects; NO/cGMP/PKG mediated neuroprotection; Alzheimer's disease	ESR-mediated signaling	9	High	1	0
FALSE	High	Master Protein	Q9H1Z4	WD repeat-containing protein 13 OS=Homo sapiens OX=9606 GN=WDR13 PE=1 SV=2	0.01	1.457	2	1	1	1	485	53.7	9.14	1.95	1				Pf00400	64743	ENSG00000101940	WDR13	hsa:64743; Q06DW8; Q06DX0; Q06DX1; Q9BUL7; Q9H1Z4; Q9NWW4				0	High	1	0
FALSE	Medium	Master Protein	Q13825	Methylglutaconyl-CoA hydratase, mitochondrial OS=Homo sapiens OX=9606 GN=AUH PE=1 SV=1	0.013	1.454	4	1	1	1	339	35.6	9.48	2.74	1				Pf00378	549	ENSG00000148090	AUH	B1ALV7; B1ALV8; hsa:549; Q13825; Q8WUE4	Valine, leucine and isoleucine degradation; Metabolic pathways	Amino acid metabolism	Branched-chain amino acid catabolism	4	High	1	0
FALSE	Medium	Master Protein	O60262	Guanine nucleotide-binding protein G(I)/G(S)/G(O) subunit gamma-7 OS=Homo sapiens OX=9606 GN=GNG7 PE=1 SV=1	0.013	1.454	21	1	1	1	68	7.5	8.51	3.58	1				Pf00631	2788	ENSG00000176533	GNG7	B2R496; hsa:2788; O60262	Ras signaling pathway; Chemokine signaling pathway; PI3K-Akt signaling pathway; Apelin signaling pathway; Circadian entrainment; Retrograde endocannabinoid signaling; Glutamatergic synapse; Cholinergic synapse; Serotonergic synapse; GABAergic synapse; Dopaminergic synapse; Olfactory transduction; Relaxin signaling pathway; Morphine addiction; Alcoholism; Human cytomegalovirus infection; Kaposi sa…	Myometrial relaxation and contraction pathways; G protein signaling pathways; Chemokine signaling pathway; Focal adhesion: PI3K-Akt-mTOR-signaling pathway; PI3K-Akt signaling pathway; Ras signaling; Calcium regulation in cardiac cells	G alpha (i) signalling events; G alpha (z) signalling events; ADP signalling through P2Y purinoceptor 12; G alpha (s) signalling events; Extra-nuclear estrogen signaling; GPER1 signaling; ADORA2B mediated anti-inflammatory cytokines production; G alpha (12/13) signalling events; G alpha (q) signalling events; Thrombin signalling through proteinase activated receptors (PARs); Activation of G prote…	54	High	1	0
FALSE	Medium	Master Protein	Q5TCS8	Adenylate kinase 9 OS=Homo sapiens OX=9606 GN=AK9 PE=1 SV=2	0.013	1.445	0	1	1	1	1911	221.3	5.01	0	1				Pf00406	221264	ENSG00000155085	AK9	A6NL75; B2RDJ0; B6ZDM7; hsa:221264; Q3MIS4; Q5I0W8; Q5TCS8; Q6ZNF1; Q6ZVR7; Q8N7C6; Q8WW00; Q96NF4	Purine metabolism; Pyrimidine metabolism; Metabolic pathways; Nucleotide metabolism; Biosynthesis of cofactors		Interconversion of nucleotide di- and triphosphates	6	High	1	0
FALSE	Medium	Master Protein	Q9HCJ6	Synaptic vesicle membrane protein VAT-1 homolog-like OS=Homo sapiens OX=9606 GN=VAT1L PE=1 SV=2	0.013	1.443	3	1	1	1	419	45.9	5.06	2.97	1				Pf08240, Pf13602	57687	ENSG00000171724	VAT1L	hsa:57687; Q8IYW8; Q9HCJ6				0	High	1	0
FALSE	Medium	Master Protein	Q3SYC2	2-acylglycerol O-acyltransferase 2 OS=Homo sapiens OX=9606 GN=MOGAT2 PE=1 SV=2	0.013	1.443	7	1	1	1	334	38.2	9.39	3.28	1				Pf03982	80168	ENSG00000166391	MOGAT2	A8K7I3; hsa:80168; Q3SYC1; Q3SYC2; Q6ZQZ2; Q86UH6; Q9H630	Glycerolipid metabolism; Metabolic pathways; Fat digestion and absorption	Triacylglyceride synthesis	Triglyceride biosynthesis	5	High	1	2	Steinhardt_3 [K286; I288]
FALSE	Medium	Master Protein	O00217	NADH dehydrogenase [ubiquinone] iron-sulfur protein 8, mitochondrial OS=Homo sapiens OX=9606 GN=NDUFS8 PE=1 SV=1	0.013	1.442	11	1	1	1	210	23.7	6.34	4.19	1				Pf12838	4728	ENSG00000110717	NDUFS8	B2RB86; hsa:4728; O00217; Q0VDA8	Oxidative phosphorylation; Metabolic pathways; Thermogenesis; Retrograde endocannabinoid signaling; Non-alcoholic fatty liver disease; Alzheimer disease; Parkinson disease; Amyotrophic lateral sclerosis; Huntington disease; Prion disease; Pathways of neurodegeneration; Chemical carcinogenesis; Diabetic cardiomyopathy	Electron transport chain: OXPHOS system in mitochondria; Nonalcoholic fatty liver disease; Oxidative phosphorylation	Complex I biogenesis	18	High	1	0
FALSE	Medium	Master Protein	P20339	Ras-related protein Rab-5A OS=Homo sapiens OX=9606 GN=RAB5A PE=1 SV=2	0.013	1.438	7	1	1	1	215	23.6	8.15	3.38	1				Pf00071	5868	ENSG00000144566	RAB5A	B4DJA5; hsa:5868; P20339; Q6FI44	Ras signaling pathway; Endocytosis; Phagosome; Vasopressin-regulated water reabsorption; Amyotrophic lateral sclerosis; Pathways of neurodegeneration; Salmonella infection; Amoebiasis; Tuberculosis	Amyotrophic lateral sclerosis (ALS); VEGFA-VEGFR2 signaling pathway; Ebola virus infection in host; Ras signaling; Inhibition of exosome biogenesis and secretion by Manumycin A in CRPC cells; EGF/EGFR signaling pathway; 16p11.2 distal deletion syndrome	RAB GEFs exchange GTP for GDP on RABs; RAB geranylgeranylation; Clathrin-mediated endocytosis; Factors involved in megakaryocyte development and platelet production; Prevention of phagosomal-lysosomal fusion; Synthesis of PIPs at the plasma membrane; TBC/RABGAPs	23	High	1	0
FALSE	Medium	Master Protein	Q00325	Phosphate carrier protein, mitochondrial OS=Homo sapiens OX=9606 GN=SLC25A3 PE=1 SV=2	0.013	1.437	3	1	1	1	362	40.1	9.38	2.39	1				Pf00153	5250	ENSG00000075415	SLC25A3	B3KS34; hsa:5250; Q00325; Q7Z7N7; Q96A03				0	High	1	0
FALSE	Medium	Master Protein	Q16799	Reticulon-1 OS=Homo sapiens OX=9606 GN=RTN1 PE=1 SV=1	0.013	1.424	1	1	1	1	776	83.6	4.69	2.34	1				Pf02453	6252	ENSG00000139970	RTN1	hsa:6252; Q16799; Q16800; Q16801; Q5BKZ4; Q9BQ59				0	High	1	0
FALSE	Medium	Master Protein	Q10567	AP-1 complex subunit beta-1 OS=Homo sapiens OX=9606 GN=AP1B1 PE=1 SV=2	0.013	1.419	1	1	1	1	949	104.6	5.06	2.96	1												0	High	1	0
FALSE	Medium	Master Protein	Q9UPY8	Microtubule-associated protein RP/EB family member 3 OS=Homo sapiens OX=9606 GN=MAPRE3 PE=1 SV=1	0.014	1.412	6	1	1	1	281	32	5.54	3.77	1				Pf00307, Pf03271	22924	ENSG00000084764	MAPRE3	B7WPK5; hsa:22924; O00265; Q6FHB0; Q6FI15; Q9BZP7; Q9BZP8; Q9UPY8				0	High	1	0
FALSE	Medium	Master Protein	Q9Y6D5	Brefeldin A-inhibited guanine nucleotide-exchange protein 2 OS=Homo sapiens OX=9606 GN=ARFGEF2 PE=1 SV=3	0.014	1.402	1	1	1	1	1785	201.9	6.33	2.44	1				Pf01369, Pf09324, Pf12783, Pf16213, Pf20252	10564	ENSG00000124198	ARFGEF2	hsa:10564; Q5TFT9; Q9NTS1; Q9Y6D5	Endocytosis		Association of TriC/CCT with target proteins during biosynthesis	2	High	1	0
FALSE	Medium	Master Protein	P49591	Serine--tRNA ligase, cytoplasmic OS=Homo sapiens OX=9606 GN=SARS1 PE=1 SV=3	0.014	1.4	2	1	1	1	514	58.7	6.43	1.96	1				Pf00587, Pf02403	6301	ENSG00000031698	SARS1	B2R6Y9; hsa:6301; P49591; Q5T5C8; Q9NSE3	Aminoacyl-tRNA biosynthesis	VEGFA-VEGFR2 signaling pathway	Selenocysteine synthesis; Cytosolic tRNA aminoacylation	4	High	1	0
FALSE	Medium	Master Protein	Q92734	Protein TFG OS=Homo sapiens OX=9606 GN=TFG PE=1 SV=2	0.014	1.393	3	1	1	1	400	43.4	5.1	2.57	1				Pf00564	10342	ENSG00000114354	TFG	D3DN49; G5E9V1; hsa:10342; K0J5S8; K0J6K2; Q15656; Q92734; Q969I2	Pathways in cancer; Thyroid cancer		COPII-mediated vesicle transport; Signaling by ALK fusions and activated point mutants	4	High	1	0
FALSE	Medium	Master Protein	P56556	NADH dehydrogenase [ubiquinone] 1 alpha subcomplex subunit 6 OS=Homo sapiens OX=9606 GN=NDUFA6 PE=1 SV=4	0.014	1.39	6	1	1	1	128	15.1	9.98	2.11	1				Pf05347	4700	ENSG00000184983; ENSG00000272765; ENSG00000273397; ENSG00000277365; ENSG00000281013	NDUFA6	B2RE54; hsa:4700; O43675; P56556; Q6FGW0; Q6IBT8; Q6IC39	Oxidative phosphorylation; Metabolic pathways; Thermogenesis; Retrograde endocannabinoid signaling; Non-alcoholic fatty liver disease; Alzheimer disease; Parkinson disease; Amyotrophic lateral sclerosis; Huntington disease; Prion disease; Pathways of neurodegeneration; Chemical carcinogenesis; Diabetic cardiomyopathy	Electron transport chain: OXPHOS system in mitochondria; Nonalcoholic fatty liver disease; Oxidative phosphorylation	Complex I biogenesis	18	High	1	0
FALSE	Medium	Master Protein	O95881	Thioredoxin domain-containing protein 12 OS=Homo sapiens OX=9606 GN=TXNDC12 PE=1 SV=1	0.014	1.39	5	1	1	1	172	19.2	5.4	1.97	1				Pf13899	51060	ENSG00000117862	TXNDC12	B3KQS0; hsa:51060; O95881; Q5T1T4; Q96H50	Glutathione metabolism; Metabolic pathways			2	High	1	0
FALSE	Medium	Master Protein	P28072	Proteasome subunit beta type-6 OS=Homo sapiens OX=9606 GN=PSMB6 PE=1 SV=4	0.014	1.386	4	1	1	1	239	25.3	4.92	2.12	1				Pf00227	5694	ENSG00000142507	PSMB6	hsa:5694; P28072; Q96J55	Proteasome; Alzheimer disease; Parkinson disease; Amyotrophic lateral sclerosis; Huntington disease; Spinocerebellar ataxia; Prion disease; Pathways of neurodegeneration	Proteasome degradation; Alzheimer's disease and miRNA effects; Alzheimer's disease	Separation of Sister Chromatids; The role of GTSE1 in G2/M progression after G2 checkpoint; FCERI mediated NF-kB activation; Downstream TCR signaling; Antigen processing: Ubiquitination & Proteasome degradation; Activation of NF-kappaB in B cells; Oxygen-dependent proline hydroxylation of Hypoxia-inducible Factor Alpha; ER-Phagosome pathway; Cross-presentation of soluble exogenous antigens (endos…	69	High	1	0
FALSE	Medium	Master Protein	Q14203	Dynactin subunit 1 OS=Homo sapiens OX=9606 GN=DCTN1 PE=1 SV=3	0.014	1.384	1	1	1	1	1278	141.6	5.81	3.03	1				Pf01302, Pf12455	1639	ENSG00000204843	DCTN1	A8MY36; B4DM45; E9PFS5; E9PGE1; G5E9H4; hsa:1639; O95296; Q14203; Q6IQ37; Q9BRM9; Q9UIU1; Q9UIU2	Vasopressin-regulated water reabsorption; Amyotrophic lateral sclerosis; Huntington disease; Pathways of neurodegeneration; Salmonella infection		MHC class II antigen presentation; HSP90 chaperone cycle for steroid hormone receptors (SHR) in the presence of ligand; COPI-mediated anterograde transport; COPI-independent Golgi-to-ER retrograde traffic; Signaling by ALK fusions and activated point mutants; XBP1(S) activates chaperone genes	11	High	1	0
FALSE	Medium	Master Protein	P50991	T-complex protein 1 subunit delta OS=Homo sapiens OX=9606 GN=CCT4 PE=1 SV=4	0.014	1.382	2	1	1	1	539	57.9	7.83	2.66	1				Pf00118	10575	ENSG00000115484	CCT4	B2R6I3; B7Z8B1; F5H5W3; hsa:10575; O14870; P50991; Q53QP9; Q96C51		16p11.2 proximal deletion syndrome	Prefoldin mediated transfer of substrate to CCT/TriC; Cooperation of PDCL (PhLP1) and TRiC/CCT in G-protein beta folding; Formation of tubulin folding intermediates by CCT/TriC; BBSome-mediated cargo-targeting to cilium; Association of TriC/CCT with target proteins during biosynthesis; Folding of actin by CCT/TriC	7	High	1	0
FALSE	Medium	Master Protein	Q00688	Peptidyl-prolyl cis-trans isomerase FKBP3 OS=Homo sapiens OX=9606 GN=FKBP3 PE=1 SV=1	0.014	1.382	6	1	1	1	224	25.2	9.28	3.08	1				Pf00254, Pf18410	2287	ENSG00000100442	FKBP3	B2R4Q9; hsa:2287; Q00688; Q14317				0	High	1	0
FALSE	Medium	Master Protein	Q9P0K9	DOMON domain-containing protein FRRS1L OS=Homo sapiens OX=9606 GN=FRRS1L PE=2 SV=2	0.015	1.379	4	1	1	1	344	37.2	7.62	2.97	1												0	High	1	0
FALSE	Medium	Master Protein	Q6IAA8	Ragulator complex protein LAMTOR1 OS=Homo sapiens OX=9606 GN=LAMTOR1 PE=1 SV=2	0.015	1.375	8	1	1	1	161	17.7	5.15	2.99	1				Pf15454	55004	ENSG00000149357	LAMTOR1	hsa:55004; Q6IAA8; Q8WZ09; Q9NWT0	mTOR signaling pathway		Neutrophil degranulation; TP53 Regulates Metabolic Genes; CDC42 GTPase cycle; RAC1 GTPase cycle; RHOJ GTPase cycle; RHOH GTPase cycle; Amino acids regulate mTORC1; RHOG GTPase cycle; RAC2 GTPase cycle; RHOQ GTPase cycle; RAC3 GTPase cycle; mTORC1-mediated signalling; Regulation of PTEN gene transcription; Macroautophagy; Energy dependent regulation of mTOR by LKB1-AMPK	17	High	1	0
FALSE	Medium	Master Protein	O00168	Phospholemman OS=Homo sapiens OX=9606 GN=FXYD1 PE=1 SV=2	0.016	1.365	13	1	2	1	92	10.4	9.14	5.14	1				Pf02038	5348	ENSG00000266964	FXYD1	A8K196; hsa:5348; O00168	cAMP signaling pathway		Ion homeostasis; Ion transport by P-type ATPases; Potential therapeutics for SARS	4	High	1	0
FALSE	Medium	Master Protein	Q96E11	Ribosome-recycling factor, mitochondrial OS=Homo sapiens OX=9606 GN=MRRF PE=1 SV=1	0.016	1.364	12	1	1	1	262	29.3	9.79	5.41	1				Pf01765	92399	ENSG00000148187	MRRF	A8K6D8; A8K6Z4; B7Z4X5; B7Z6P7; hsa:92399; Q5RKT1; Q5T7T0; Q5T7T1; Q5T7T2; Q5T7T3; Q5T7T4; Q5T7T5; Q96E11			Mitochondrial translation termination	1	High	1	3	Steinhardt_3 [A149; A156; A157]
FALSE	Medium	Master Protein	A6NFN3	RNA binding protein fox-1 homolog 3 OS=Homo sapiens OX=9606 GN=RBFOX3 PE=2 SV=4	0.016	1.36	4	1	1	1	312	33.9	7.27	2.4	1				Pf00076, Pf12414	146713	ENSG00000167281	RBFOX3	A6NFN3; B4DEG6; B4DF29; hsa:146713				0	High	1	0
FALSE	Medium	Master Protein	Q96S86	Hyaluronan and proteoglycan link protein 3 OS=Homo sapiens OX=9606 GN=HAPLN3 PE=2 SV=1	0.017	1.349	3	1	1	1	360	40.9	6.52	2.66	1				Pf00193, Pf07686	145864	ENSG00000140511	HAPLN3	A8K7P0; hsa:145864; Q96S86				0	High	1	0
FALSE	Medium	Master Protein	Q9HDC9	Adipocyte plasma membrane-associated protein OS=Homo sapiens OX=9606 GN=APMAP PE=1 SV=2	0.017	1.349	3	1	1	1	416	46.5	6.16	2.56	1				Pf03088, Pf20067	57136	ENSG00000101474	APMAP	A8K514; B4DXG1; hsa:57136; Q6UVZ8; Q9GZS8; Q9HDC9; Q9NUB2		Ciliary landscape		1	High	1	0
FALSE	Medium	Master Protein	Q9NTK5	Obg-like ATPase 1 OS=Homo sapiens OX=9606 GN=OLA1 PE=1 SV=2	0.017	1.347	3	1	1	1	396	44.7	7.81	2.19	1				Pf01926, Pf06071	29789	ENSG00000138430	OLA1	D7EHM2; hsa:29789; Q5BJD7; Q8NCI8; Q96CU1; Q96SV2; Q9NTK5; Q9P1D3; Q9UNY9; Q9Y6G4			Platelet degranulation	1	High	1	0
FALSE	Medium	Master Protein	Q9BX66	Sorbin and SH3 domain-containing protein 1 OS=Homo sapiens OX=9606 GN=SORBS1 PE=1 SV=3	0.017	1.345	1	1	1	1	1292	142.4	6.84	2.79	1				Pf00018, Pf02208, Pf07653, Pf14604	10580	ENSG00000095637	SORBS1	A0AED4; A6NEK3; A6NID8; A6NJS4; A7MD40; D3DR42; hsa:10580; O43857; Q5T923; Q5T924; Q5T927; Q5T928; Q5T929; Q5T930; Q5T931; Q5T932; Q7LBE5; Q8IVK0; Q8IVQ4; Q96KF3; Q96KF4; Q9BX64; Q9BX65; Q9BX66; Q9P2Q0; Q9UFT2; Q9UHN7; Q9Y338	PPAR signaling pathway; Adherens junction; Insulin signaling pathway	Integrin-mediated cell adhesion; PPAR signaling pathway; Insulin signaling	Smooth Muscle Contraction	7	High	1	0
FALSE	Medium	Master Protein	Q8IXS6	Paralemmin-2 OS=Homo sapiens OX=9606 GN=PALM2 PE=1 SV=3	0.017	1.345	2	1	1	1	379	42.2	5.1	2.24	1				Pf03285	445815		PALM2	A9Z1X9; hsa:445815; Q8IXS6; Q8N9D5; Q96DU1				0	High	1	0
FALSE	Medium	Master Protein	P0C091	FRAS1-related extracellular matrix protein 3 OS=Homo sapiens OX=9606 GN=FREM3 PE=3 SV=2	0.017	1.336	1	1	1	1	2139	238	5.33	3.1	1				Pf03160, Pf16184, Pf19309	166752	ENSG00000183090	FREM3	hsa:166752; P0C091				0	High	1	0
FALSE	Medium	Master Protein	Q6PI78	Transmembrane protein 65 OS=Homo sapiens OX=9606 GN=TMEM65 PE=1 SV=2	0.017	1.336	5	1	1	1	240	25.5	8.6	2.29	1				Pf10507	157378	ENSG00000164983	TMEM65	hsa:157378; Q6PI78; Q8N5G8; Q8WVK5				0	High	1	0
FALSE	Medium	Master Protein	P47895	Aldehyde dehydrogenase family 1 member A3 OS=Homo sapiens OX=9606 GN=ALDH1A3 PE=1 SV=2	0.017	1.328	2	1	1	1	512	56.1	7.25	2.26	1				Pf00171	220	ENSG00000184254	ALDH1A3	hsa:220; P47895; Q6NT64	Retinol metabolism; Metabolic pathways	Ethanol effects on histone modifications; Vitamin A and carotenoid metabolism	RA biosynthesis pathway	5	High	1	0
FALSE	Medium	Master Protein	P11166	Solute carrier family 2, facilitated glucose transporter member 1 OS=Homo sapiens OX=9606 GN=SLC2A1 PE=1 SV=2	0.017	1.322	2	1	1	1	492	54	8.72	2.26	1				Pf00083	6513	ENSG00000117394	SLC2A1	A8K9S6; B2R620; D3DPX0; hsa:6513; O75535; P11166; Q0P512; Q147X2	HIF-1 signaling pathway; Insulin secretion; Thyroid hormone signaling pathway; Adipocytokine signaling pathway; Glucagon signaling pathway; Insulin resistance; Bile secretion; Human T-cell leukemia virus 1 infection; Pathways in cancer; Renal cell carcinoma; Central carbon metabolism in cancer; Diabetic cardiomyopathy	Cori cycle; HIF1A and PPARG regulation of glycolysis; Nuclear receptors meta-pathway; NRF2 pathway; Photodynamic therapy-induced HIF-1 survival signaling; Angiopoietin-like protein 8 regulatory pathway; Focal adhesion: PI3K-Akt-mTOR-signaling pathway; Clear cell renal cell carcinoma pathways; Type 2 papillary renal cell carcinoma; Metabolic reprogramming in colon cancer; Aerobic glycolysis; Insul…	Regulation of insulin secretion; Cellular hexose transport; Vitamin C (ascorbate) metabolism; Lactose synthesis; Defective SLC2A1 causes GLUT1 deficiency syndrome 1 (GLUT1DS1)	39	High	1	0
FALSE	Medium	Master Protein	P36957	Dihydrolipoyllysine-residue succinyltransferase component of 2-oxoglutarate dehydrogenase complex, mitochondrial OS=Homo sapiens OX=9606 GN=DLST PE=1 SV=4	0.017	1.311	2	1	1	1	453	48.7	8.95	1.99	1				Pf00198, Pf00364	1743	ENSG00000119689	DLST	B7Z5W8; E7ESY5; hsa:1743; P36957; Q7LDY7; Q9BQ32	Citrate cycle (TCA cycle); Lysine degradation; Tryptophan metabolism; Metabolic pathways; Carbon metabolism	TCA cycle and deficiency of pyruvate dehydrogenase complex (PDHc); Amino acid metabolism; Metabolic reprogramming in colon cancer; 7q11.23 copy number variation syndrome; TCA cycle (aka Krebs or citric acid cycle)	Citric acid cycle (TCA cycle); Glyoxylate metabolism and glycine degradation; Lysine catabolism	13	High	1	0
FALSE	Medium	Master Protein	P84098	60S ribosomal protein L19 OS=Homo sapiens OX=9606 GN=RPL19 PE=1 SV=1	0.017	1.311	9	1	1	1	196	23.5	11.47	3.41	1				Pf01280	6143	ENSG00000108298	RPL19	B2R4K2; hsa:6143; P14118; P22908; P84098; Q502Y6; Q7Z6E4	Ribosome; Coronavirus disease	Cytoplasmic ribosomal proteins	Regulation of expression of SLITs and ROBOs; L13a-mediated translational silencing of Ceruloplasmin expression; Formation of a pool of free 40S subunits; GTP hydrolysis and joining of the 60S ribosomal subunit; Major pathway of rRNA processing in the nucleolus and cytosol; Nonsense Mediated Decay (NMD) enhanced by the Exon Junction Complex (EJC); SRP-dependent cotranslational protein targeting to…	16	High	1	0
FALSE	Medium	Master Protein	P05771	Protein kinase C beta type OS=Homo sapiens OX=9606 GN=PRKCB PE=1 SV=4	0.017	1.303	1	1	1	1	671	76.8	7.01	2.03	1				Pf00069, Pf00130, Pf00168, Pf00433	5579	ENSG00000166501	PRKCB	C5IFJ8; D3DWF5; hsa:5579; O43744; P05127; P05771; Q15138; Q93060; Q9UE49; Q9UE50; Q9UEH8; Q9UJ30; Q9UJ33	EGFR tyrosine kinase inhibitor resistance; MAPK signaling pathway; ErbB signaling pathway; Ras signaling pathway; Rap1 signaling pathway; Calcium signaling pathway; Chemokine signaling pathway; NF-kappa B signaling pathway; HIF-1 signaling pathway; Phosphatidylinositol signaling system; Sphingolipid signaling pathway; mTOR signaling pathway; Vascular smooth muscle contraction; Wnt signaling pathw…	Physiological and pathological hypertrophy of the heart; MicroRNAs in cardiomyocyte hypertrophy; Glioblastoma signaling pathways; B cell receptor signaling pathway; AGE/RAGE pathway; Corticotropin-releasing hormone signaling pathway; Oncostatin M signaling pathway; Common pathways underlying drug addiction; Myometrial relaxation and contraction pathways; Kit receptor signaling pathway; Focal adhe…	G alpha (z) signalling events; Activation of NF-kappaB in B cells; WNT5A-dependent internalization of FZD4; Trafficking of GluR2-containing AMPA receptors; VEGFR2 mediated cell proliferation; Disinhibition of SNARE formation; Depolymerisation of the Nuclear Lamina; RUNX1 regulates transcription of genes involved in differentiation of myeloid cells; RHO GTPases Activate NADPH Oxidases	115	High	1	0
FALSE	Medium	Master Protein	P05413	Fatty acid-binding protein, heart OS=Homo sapiens OX=9606 GN=FABP3 PE=1 SV=4	0.017	1.296	7	1	2	1	133	14.8	6.8	3.92	1				Pf00061	2170	ENSG00000121769	FABP3	B2RAB6; hsa:2170; P05413; Q5VV93; Q99957	PPAR signaling pathway	PPAR signaling pathway; Fatty acid transporters	Triglyceride catabolism	4	High	1	0
FALSE	Medium	Master Protein	O00570	Transcription factor SOX-1 OS=Homo sapiens OX=9606 GN=SOX1 PE=1 SV=2	0.017	1.292	7	1	1	1	391	39	9.7	3.29	1				Pf00505, Pf12336	6656	ENSG00000182968	SOX1	hsa:6656; O00570; Q5W0Q1		Cardiac progenitor differentiation; Wnt signaling pathway		2	High	1	0
FALSE	Medium	Master Protein	Q96L12	Calreticulin-3 OS=Homo sapiens OX=9606 GN=CALR3 PE=1 SV=2	0.018	1.291	2	1	1	1	384	45	6.65	1.9	1				Pf00262	125972	ENSG00000269058	CALR3	D9N574; hsa:125972; Q96L12; Q96LN3				0	High	1	0
FALSE	Medium	Master Protein	Q6F5E8	Capping protein, Arp2/3 and myosin-I linker protein 2 OS=Homo sapiens OX=9606 GN=CARMIL2 PE=1 SV=2	0.018	1.291	1	1	1	1	1435	154.6	6.76	2.58	1				Pf13516, Pf16000, Pf17888	146206	ENSG00000159753	CARMIL2	B8X2Z3; hsa:146206; Q6F5E8				0	High	1	0
FALSE	Medium	Master Protein	Q9Y644	Beta-1,3-N-acetylglucosaminyltransferase radical fringe OS=Homo sapiens OX=9606 GN=RFNG PE=2 SV=3	0.018	1.289	10	1	1	1	331	36.4	9.03	3.56	1				Pf02434	5986	ENSG00000169733	RFNG	hsa:5986; O00588; Q9Y644	Other types of O-glycan biosynthesis; Notch signaling pathway; Human papillomavirus infection	Notch signaling	Pre-NOTCH Processing in Golgi	5	High	1	0
FALSE	Medium	Master Protein	Q9ULJ8	Neurabin-1 OS=Homo sapiens OX=9606 GN=PPP1R9A PE=1 SV=2	0.019	1.279	1	1	1	1	1098	123.3	5.1	2.72	1				Pf00595, Pf07647, Pf17817	55607	ENSG00000158528	PPP1R9A	A1L494; B2RWQ1; E9PCA0; E9PCK6; E9PDX1; F8W7J9; hsa:55607; O76059; Q9NXT2; Q9ULJ8				0	High	1	0
FALSE	Medium	Master Protein	P08574	Cytochrome c1, heme protein, mitochondrial OS=Homo sapiens OX=9606 GN=CYC1 PE=1 SV=3	0.019	1.276	5	1	1	1	325	35.4	9	2.9	1				Pf02167	1537	ENSG00000179091	CYC1	hsa:1537; P08574; Q5U062; Q6FHS7	Oxidative phosphorylation; Metabolic pathways; Cardiac muscle contraction; Thermogenesis; Non-alcoholic fatty liver disease; Alzheimer disease; Parkinson disease; Amyotrophic lateral sclerosis; Huntington disease; Prion disease; Pathways of neurodegeneration; Chemical carcinogenesis; Diabetic cardiomyopathy	Nonalcoholic fatty liver disease; Mitochondrial complex III assembly	Respiratory electron transport; Mitochondrial protein import	17	High	1	0
FALSE	Medium	Master Protein	Q9UL68	Myelin transcription factor 1-like protein OS=Homo sapiens OX=9606 GN=MYT1L PE=2 SV=3	0.019	1.276	1	1	1	1	1186	133	4.97	2.61	1				Pf01530, Pf08474	23040	ENSG00000186487	MYT1L	A7E2C7; B2RP54; hsa:23040; Q6IQ17; Q9UL68; Q9UPP6				0	High	1	0
FALSE	Medium	Master Protein	P52306	Rap1 GTPase-GDP dissociation stimulator 1 OS=Homo sapiens OX=9606 GN=RAP1GDS1 PE=1 SV=3	0.019	1.276	2	1	1	1	607	66.3	5.31	2.66	1				Pf00514	5910	ENSG00000138698	RAP1GDS1	E9PH06; G5E9P9; hsa:5910; P52306; Q499L7; Q4KMV2; Q4QQI8; Q9BUW9; Q9BUX6; Q9NYM2; Q9NZA8			RHOT2 GTPase cycle; RHOT1 GTPase cycle	2	High	1	0
FALSE	Medium	Master Protein	Q99784	Noelin OS=Homo sapiens OX=9606 GN=OLFM1 PE=1 SV=4	0.019	1.275	4	1	1	1	485	55.3	6.95	3.6	1				Pf02191, Pf12308	10439	ENSG00000130558	OLFM1	hsa:10439; Q53XZ8; Q6IMJ4; Q6IMJ5; Q8N8R0; Q969S7; Q99452; Q99784				0	High	1	0
FALSE	Medium	Master Protein	Q14331	Protein FRG1 OS=Homo sapiens OX=9606 GN=FRG1 PE=1 SV=1	0.019	1.274	5	1	1	1	258	29.2	9.01	3.06	1				Pf06229	2483	ENSG00000109536; ENSG00000275145; ENSG00000283153; ENSG00000283630	FRG1	A8K775; hsa:2483; Q14331				0	High	1	0
FALSE	Medium	Master Protein	Q96JM7	Lethal(3)malignant brain tumor-like protein 3 OS=Homo sapiens OX=9606 GN=L3MBTL3 PE=1 SV=2	0.019	1.272	2	1	1	1	780	88.3	6.46	2.48	1				Pf00536, Pf02820	84456	ENSG00000198945	L3MBTL3	hsa:84456; Q4VXE1; Q5VUM9; Q6P9B5; Q96JM7				0	High	1	0
FALSE	Medium	Master Protein	P62328	Thymosin beta-4 OS=Homo sapiens OX=9606 GN=TMSB4X PE=1 SV=2	0.02	1.272	43	1	1	1	44	5.1	5.06	3.74	1				Pf01290	7114	ENSG00000205542	TMSB4X	hsa:7114; P01253; P01254; P62328; Q546P5; Q63576; Q9UE55	Regulation of actin cytoskeleton	Genes targeted by miRNAs in adipocytes; VEGFA-VEGFR2 signaling pathway; IL-18 signaling pathway; Regulation of actin cytoskeleton	Platelet degranulation	6	High	1	0
FALSE	Medium	Master Protein	P25685	DnaJ homolog subfamily B member 1 OS=Homo sapiens OX=9606 GN=DNAJB1 PE=1 SV=4	0.02	1.272	4	1	1	1	340	38	8.63	2.5	1				Pf00226, Pf01556	3337	ENSG00000132002	DNAJB1	B4DX52; hsa:3337; P25685	Protein processing in endoplasmic reticulum; Influenza A	Nuclear receptors meta-pathway; NRF2 pathway	HSP90 chaperone cycle for steroid hormone receptors (SHR) in the presence of ligand; MAPK6/MAPK4 signaling; Attenuation phase; Regulation of HSF1-mediated heat shock response	9	High	1	0
FALSE	Medium	Master Protein	Q13596	Sorting nexin-1 OS=Homo sapiens OX=9606 GN=SNX1 PE=1 SV=3	0.02	1.268	3	1	1	1	522	59	5.15	3.72	1				Pf00787, Pf03700, Pf09325	6642	ENSG00000028528	SNX1	A6NM19; A8K6T7; H0Y2M5; hsa:6642; O60750; O60751; Q13596; Q6ZRJ8	Endocytosis			1	High	1	0
FALSE	Medium	Master Protein	P55822	SH3 domain-binding glutamic acid-rich protein OS=Homo sapiens OX=9606 GN=SH3BGR PE=2 SV=3	0.02	1.267	4	1	1	1	239	26.1	4.15	2.71	1				Pf04908	6450	ENSG00000185437	SH3BGR	A6ND59; D3DSI2; hsa:6450; P55822; Q9BRB8				0	High	1	0
FALSE	Medium	Master Protein	Q13510	Acid ceramidase OS=Homo sapiens OX=9606 GN=ASAH1 PE=1 SV=5	0.02	1.24	3	1	1	1	395	44.6	7.62	3.15	1				Pf02275, Pf15508	427	ENSG00000104763	ASAH1	E9PDS0; hsa:427; Q13510; Q6W898; Q96AS2	Sphingolipid metabolism; Metabolic pathways; Sphingolipid signaling pathway; Lysosome	Sphingolipid pathway; S1P receptor signal transduction; Sphingolipid metabolism overview; Sphingolipid metabolism: integrated pathway; Sphingolipid metabolism in senescence; Biosynthesis and turnover of 1-deoxy-sphingoid bases; Synthesis of ceramides and 1-deoxyceramides	Neutrophil degranulation; Glycosphingolipid metabolism	13	High	1	0
FALSE	Medium	Master Protein	Q9NV96	Cell cycle control protein 50A OS=Homo sapiens OX=9606 GN=TMEM30A PE=1 SV=1	0.02	1.232	2	1	1	1	361	40.7	8.59	2.32	1				Pf03381	55754	ENSG00000112697	TMEM30A	A8K9V8; E1P539; hsa:55754; Q658Z3; Q96H09; Q9NSL9; Q9NV96			Neutrophil degranulation	1	High	1	0
FALSE	Medium	Master Protein	P22307	Sterol carrier protein 2 OS=Homo sapiens OX=9606 GN=SCP2 PE=1 SV=2	0.02	1.232	1	1	1	1	547	59	6.89	2.16	1				Pf00108, Pf02036, Pf02803	6342	ENSG00000116171	SCP2	A6NM69; B4DGJ9; B4DHP6; C9JC79; D3DQ37; E1B6W5; F2Z3J1; hsa:6342; P22307; Q15432; Q16622; Q5VVZ1; Q6NXF4; Q99430	Primary bile acid biosynthesis; Biosynthesis of unsaturated fatty acids; Metabolic pathways; Fatty acid metabolism; PPAR signaling pathway; Peroxisome	PPAR-alpha pathway; Nuclear receptors meta-pathway; Mitochondrial long chain fatty acid beta-oxidation; PPAR signaling pathway; Neurodegeneration with brain iron accumulation (NBIA) subtypes pathway; Disorders of bile acid synthesis and biliary transport; DNA damage response (only ATM dependent)	TYSND1 cleaves peroxisomal proteins; alpha-linolenic acid (ALA) metabolism	16	High	1	0
FALSE	Medium	Master Protein	Q05397	Focal adhesion kinase 1 OS=Homo sapiens OX=9606 GN=PTK2 PE=1 SV=2	0.02	1.224	1	1	1	1	1052	119.2	6.62	2.16	1				Pf00373, Pf03623, Pf07714, Pf18038	5747	ENSG00000169398	PTK2	B4E2N6; F5H4S4; hsa:5747; J3QT16; Q05397; Q14291; Q8IYN9; Q9UD85	Endocrine resistance; ErbB signaling pathway; Chemokine signaling pathway; PI3K-Akt signaling pathway; Axon guidance; VEGF signaling pathway; Focal adhesion; Leukocyte transendothelial migration; Regulation of actin cytoskeleton; Growth hormone synthesis, secretion and action; Bacterial invasion of epithelial cells; Shigellosis; Yersinia infection; Amoebiasis; Human cytomegalovirus infection; Hum…	Androgen receptor signaling pathway; Integrin-mediated cell adhesion; RANKL/RANK signaling pathway; Leptin signaling pathway; Prolactin signaling pathway; Corticotropin-releasing hormone signaling pathway; Alpha 6 beta 4 signaling pathway; Primary focal segmental glomerulosclerosis (FSGS); Apoptosis-related network due to altered Notch3 in ovarian cancer; Focal adhesion; Hepatocyte growth factor …	Extra-nuclear estrogen signaling; RAF/MAP kinase cascade; NCAM signaling for neurite out-growth; Regulation of actin dynamics for phagocytic cup formation; FCGR3A-mediated phagocytosis; RHO GTPases Activate WASPs and WAVEs; EPHB-mediated forward signaling; VEGFA-VEGFR2 Pathway; Estrogen-dependent nuclear events downstream of ESR-membrane signaling; p130Cas linkage to MAPK signaling for integrins;…	70	High	1	0
FALSE	Medium	Master Protein	Q9UBI6	Guanine nucleotide-binding protein G(I)/G(S)/G(O) subunit gamma-12 OS=Homo sapiens OX=9606 GN=GNG12 PE=1 SV=3	0.02	1.223	10	1	1	1	72	8	8.97	2.82	1				Pf00631	55970	ENSG00000172380	GNG12	hsa:55970; Q69YP5; Q9BRV5; Q9UBI6	MAPK signaling pathway; Ras signaling pathway; Chemokine signaling pathway; PI3K-Akt signaling pathway; Apelin signaling pathway; Circadian entrainment; Retrograde endocannabinoid signaling; Glutamatergic synapse; Cholinergic synapse; Serotonergic synapse; GABAergic synapse; Dopaminergic synapse; Regulation of actin cytoskeleton; Relaxin signaling pathway; Morphine addiction; Alcoholism; Human cy…	Myometrial relaxation and contraction pathways; G protein signaling pathways; MAPK signaling pathway; Chemokine signaling pathway; Focal adhesion: PI3K-Akt-mTOR-signaling pathway; PI3K-Akt signaling pathway; Ras signaling; Regulation of actin cytoskeleton; Calcium regulation in cardiac cells	G alpha (i) signalling events; G alpha (z) signalling events; ADP signalling through P2Y purinoceptor 12; G alpha (s) signalling events; Extra-nuclear estrogen signaling; GPER1 signaling; ADORA2B mediated anti-inflammatory cytokines production; G alpha (12/13) signalling events; G alpha (q) signalling events; Thrombin signalling through proteinase activated receptors (PARs); Activation of G prote…	57	High	1	0
FALSE	Medium	Master Protein	P16298	Serine/threonine-protein phosphatase 2B catalytic subunit beta isoform OS=Homo sapiens OX=9606 GN=PPP3CB PE=1 SV=2	0.02	1.223	2	1	1	1	524	59	5.91	2.71	1				Pf00149	5532	ENSG00000107758	PPP3CB	hsa:5532; P16298; P16299; Q5F2F9; Q8N1F0; Q8N3W4	MAPK signaling pathway; Calcium signaling pathway; cGMP-PKG signaling pathway; Oocyte meiosis; Cellular senescence; Wnt signaling pathway; Axon guidance; VEGF signaling pathway; Osteoclast differentiation; C-type lectin receptor signaling pathway; Natural killer cell mediated cytotoxicity; Th1 and Th2 cell differentiation; Th17 cell differentiation; T cell receptor signaling pathway; B cell recep…	Physiological and pathological hypertrophy of the heart; Energy metabolism; MicroRNAs in cardiomyocyte hypertrophy; Alzheimer's disease and miRNA effects; Amyotrophic lateral sclerosis (ALS); Initiation of transcription and translation elongation at the HIV-1 LTR; MAPK signaling pathway; Wnt signaling; Alzheimer's disease	Ca2+ pathway; DARPP-32 events; FCERI mediated Ca+2 mobilization; CLEC7A (Dectin-1) induces NFAT activation; Calcineurin activates NFAT; ROBO receptors bind AKAP5	48	High	1	0
FALSE	Medium	Master Protein	P11169	Solute carrier family 2, facilitated glucose transporter member 3 OS=Homo sapiens OX=9606 GN=SLC2A3 PE=1 SV=1	0.02	1.221	1	1	2	1	496	53.9	7.2	3.35	1				Pf00083	6515	ENSG00000059804	SLC2A3	B2R606; D3DUU6; hsa:6515; P11169; Q6I9U2; Q9UG15		Nuclear receptors meta-pathway; NRF2 pathway; Photodynamic therapy-induced HIF-1 survival signaling; Focal adhesion: PI3K-Akt-mTOR-signaling pathway; PI3K/AKT/mTOR - vitamin D3 signaling; Neuroinflammation and glutamatergic signaling; Glycolysis and gluconeogenesis	Neutrophil degranulation; Cellular hexose transport; Vitamin C (ascorbate) metabolism; MECP2 regulates neuronal receptors and channels	11	High	1	0
FALSE	Medium	Master Protein	M5A8F1	Suppressyn OS=Homo sapiens OX=9606 GN=ERVH48-1 PE=1 SV=1	0.02	1.217	7	1	1	1	160	18.1	9.03	0	1					90625	ENSG00000233056	ERVH48-1	hsa:90625; M5A8F1				0	High	1	0
FALSE	Medium	Master Protein	P19022	Cadherin-2 OS=Homo sapiens OX=9606 GN=CDH2 PE=1 SV=4	0.02	1.211	1	1	1	1	906	99.7	4.81	1.85	1				Pf00028, Pf01049, Pf08758	1000	ENSG00000170558	CDH2	A8MWK3; B0YIY6; hsa:1000; P19022; Q14923; Q8N173	Cell adhesion molecules; Arrhythmogenic right ventricular cardiomyopathy	Neural crest differentiation; Arrhythmogenic right ventricular cardiomyopathy; Brain-derived neurotrophic factor (BDNF) signaling pathway; Primary focal segmental glomerulosclerosis (FSGS); Splicing factor NOVA regulated synaptic proteins; Epithelial to mesenchymal transition in colorectal cancer; Hippo signaling regulation pathways; Hippo-Merlin signaling dysregulation; Malignant pleural mesothe…	Regulation of Insulin-like Growth Factor (IGF) transport and uptake by Insulin-like Growth Factor Binding Proteins (IGFBPs); Post-translational protein phosphorylation; Myogenesis; Adherens junctions interactions	17	High	1	0
FALSE	Medium	Master Protein	Q9UPQ0	LIM and calponin homology domains-containing protein 1 OS=Homo sapiens OX=9606 GN=LIMCH1 PE=1 SV=4	0.022	1.209	1	1	1	1	1083	121.8	6.47	2.08	1				Pf00307, Pf00412, Pf15949	22998	ENSG00000064042	LIMCH1	A8MXC3; E9PHM7; hsa:22998; Q503B5; Q5CZB1; Q5CZB6; Q5H9S8; Q68E07; Q6PJ44; Q7Z3G5; Q8N3S9; Q8N6M2; Q9UPQ0				0	High	1	0
FALSE	Medium	Master Protein	Q9NR48	Histone-lysine N-methyltransferase ASH1L OS=Homo sapiens OX=9606 GN=ASH1L PE=1 SV=2	0.022	1.205	0	1	1	1	2969	332.6	9.39	1.85	1				Pf00439, Pf00856, Pf01426, Pf17907	55870	ENSG00000116539	ASH1L	hsa:55870; Q59GP1; Q5T714; Q5T715; Q9NR48; Q9P2C7	Lysine degradation; Metabolic pathways	Histone modifications	PKMTs methylate histone lysines	4	High	1	0
FALSE	Medium	Master Protein	P24534	Elongation factor 1-beta OS=Homo sapiens OX=9606 GN=EEF1B2 PE=1 SV=3	0.022	1.202	4	1	1	1	225	24.7	4.67	0	1				Pf00736, Pf10587	1933	ENSG00000114942; ENSG00000283391	EEF1B2	A8K795; hsa:1933; P24534; Q6IBH9		Translation factors	Eukaryotic Translation Elongation	2	High	1	0
FALSE	Medium	Master Protein	Q9H814	Phosphorylated adapter RNA export protein OS=Homo sapiens OX=9606 GN=PHAX PE=1 SV=1	0.022	1.2	3	1	1	1	394	44.4	5.4	3.17	1				Pf10258	51808	ENSG00000164902	PHAX	hsa:51808; Q9H814; Q9H8W1	Nucleocytoplasmic transport		snRNP Assembly; RNA polymerase II transcribes snRNA genes	3	High	1	0
FALSE	Medium	Master Protein	P09681	Gastric inhibitory polypeptide OS=Homo sapiens OX=9606 GN=GIP PE=1 SV=1	0.022	1.199	13	1	1	1	153	17.1	8	2.81	1				Pf00123	2695	ENSG00000159224	GIP	hsa:2695; P09681; Q4VB42; Q6NTD3	cAMP signaling pathway; Neuroactive ligand-receptor interaction; Insulin secretion		G alpha (s) signalling events; ADORA2B mediated anti-inflammatory cytokines production; Glucagon-type ligand receptors; Synthesis, secretion, and inactivation of Glucose-dependent Insulinotropic Polypeptide (GIP)	7	High	1	0
FALSE	Medium	Master Protein	Q16778	Histone H2B type 2-E OS=Homo sapiens OX=9606 GN=H2BC21 PE=1 SV=3	0.022	1.198	7	1	1	1	126	13.9	10.32	1.76	1				Pf00125	8349	ENSG00000184678	H2BC21	A3KMC7; A8K110; hsa:8349; Q16778; Q4KMY1; Q5QNX0; Q9UE88	Neutrophil extracellular trap formation; Alcoholism; Viral carcinogenesis; Systemic lupus erythematosus		HCMV Early Events; Ub-specific processing proteases; RUNX1 regulates transcription of genes involved in differentiation of HSCs; Amyloid fiber formation; Meiotic synapsis; HCMV Late Events; Transcriptional regulation by small RNAs; Deposition of new CENPA-containing nucleosomes at the centromere; B-WICH complex positively regulates rRNA expression; Recruitment and ATM-mediated phosphorylation of …	46	High	1	0
FALSE	Medium	Master Protein	Q9Y2I2	Netrin-G1 OS=Homo sapiens OX=9606 GN=NTNG1 PE=1 SV=3	0.022	1.189	1	1	1	1	539	60.5	6.27	2.13	1				Pf00053, Pf00055	22854	ENSG00000162631	NTNG1	hsa:22854; Q5VU86; Q5VU87; Q5VU89; Q5VU90; Q5VU91; Q7Z2Y3; Q8N633; Q9Y2I2	Axon guidance; Cell adhesion molecules	Splicing factor NOVA regulated synaptic proteins	Post-translational modification: synthesis of GPI-anchored proteins	4	High	1	0
FALSE	Medium	Master Protein	O14818	Proteasome subunit alpha type-7 OS=Homo sapiens OX=9606 GN=PSMA7 PE=1 SV=1	0.022	1.186	5	1	1	1	248	27.9	8.46	2.85	1				Pf00227, Pf10584	5688	ENSG00000101182	PSMA7	B2R515; hsa:5688; O14818; Q5JXJ2; Q9BR53; Q9H4K5; Q9UEU8	Proteasome; Alzheimer disease; Parkinson disease; Amyotrophic lateral sclerosis; Huntington disease; Spinocerebellar ataxia; Prion disease; Pathways of neurodegeneration	Proteasome degradation; Alzheimer's disease and miRNA effects; Alzheimer's disease	Separation of Sister Chromatids; The role of GTSE1 in G2/M progression after G2 checkpoint; FCERI mediated NF-kB activation; Downstream TCR signaling; Antigen processing: Ubiquitination & Proteasome degradation; Activation of NF-kappaB in B cells; Oxygen-dependent proline hydroxylation of Hypoxia-inducible Factor Alpha; ER-Phagosome pathway; Cross-presentation of soluble exogenous antigens (endos…	69	High	1	0
FALSE	Medium	Master Protein	P28482	Mitogen-activated protein kinase 1 OS=Homo sapiens OX=9606 GN=MAPK1 PE=1 SV=3	0.022	1.186	3	1	1	1	360	41.4	6.98	2.48	1				Pf00069	5594	ENSG00000100030	MAPK1	A8CZ64; hsa:5594; P28482	EGFR tyrosine kinase inhibitor resistance; Endocrine resistance; Platinum drug resistance; MAPK signaling pathway; ErbB signaling pathway; Ras signaling pathway; Rap1 signaling pathway; cGMP-PKG signaling pathway; cAMP signaling pathway; Chemokine signaling pathway; HIF-1 signaling pathway; FoxO signaling pathway; Sphingolipid signaling pathway; Phospholipase D signaling pathway; Oocyte meiosis; …	IL-5 signaling pathway; Osteopontin signaling; Physiological and pathological hypertrophy of the heart; Angiogenesis; MicroRNAs in cardiomyocyte hypertrophy; Type II diabetes mellitus; Heart development; Integrin-mediated cell adhesion; IL-1 signaling pathway; RANKL/RANK signaling pathway; Thyroid stimulating hormone (TSH) signaling pathway; Leptin signaling pathway; Follicle stimulating hormone …	Recycling pathway of L1; Neutrophil degranulation; NCAM signaling for neurite out-growth; Regulation of actin dynamics for phagocytic cup formation; FCGR3A-mediated phagocytosis; RHO GTPases Activate WASPs and WAVEs; Thrombin signalling through proteinase activated receptors (PARs); Oxidative Stress Induced Senescence; Senescence-Associated Secretory Phenotype (SASP); FCERI mediated MAPK activati…	299	High	1	0
FALSE	Medium	Master Protein	P62701	40S ribosomal protein S4, X isoform OS=Homo sapiens OX=9606 GN=RPS4X PE=1 SV=2	0.022	1.178	3	1	1	1	263	29.6	10.15	1.91	1				Pf00467, Pf00900, Pf01479, Pf08071, Pf16121	6191	ENSG00000198034	RPS4X	hsa:6191; P12631; P12750; P27576; P55831; P62701; Q14727; Q6IPY4	Ribosome; Coronavirus disease	Cytoplasmic ribosomal proteins	Regulation of expression of SLITs and ROBOs; L13a-mediated translational silencing of Ceruloplasmin expression; Translation initiation complex formation; Formation of a pool of free 40S subunits; Formation of the ternary complex, and subsequently, the 43S complex; Ribosomal scanning and start codon recognition; GTP hydrolysis and joining of the 60S ribosomal subunit; Major pathway of rRNA process…	20	High	1	0
FALSE	Medium	Master Protein	P36871	Phosphoglucomutase-1 OS=Homo sapiens OX=9606 GN=PGM1 PE=1 SV=3	0.022	1.175	2	1	1	1	562	61.4	6.76	2.72	1				Pf02878, Pf02879, Pf02880	5236	ENSG00000079739	PGM1	B2R5N9; B4DPV0; hsa:5236; P36871; Q16105; Q16106; Q5BKZ9; Q6NW22; Q86U74; Q96J40; Q9NTY4	Glycolysis / Gluconeogenesis; Pentose phosphate pathway; Galactose metabolism; Purine metabolism; Starch and sucrose metabolism; Amino sugar and nucleotide sugar metabolism; Metabolic pathways; Biosynthesis of nucleotide sugars	Ectoderm differentiation; Clear cell renal cell carcinoma pathways; Glycogen synthesis and degradation; Disorders of galactose metabolism ; Disorders of fructose metabolism; Glucuronidation	Neutrophil degranulation; Glycogen synthesis; Defective PGM1 causes PGM1-CDG	17	High	1	0
FALSE	Medium	Master Protein	Q9BPX5	Actin-related protein 2/3 complex subunit 5-like protein OS=Homo sapiens OX=9606 GN=ARPC5L PE=1 SV=1	0.022	1.172	8	1	1	1	153	16.9	6.6	2.83	1				Pf04699	81873	ENSG00000136950	ARPC5L	hsa:81873; Q7Z523; Q9BPX5	Endocytosis; Tight junction; Fc gamma R-mediated phagocytosis; Regulation of actin cytoskeleton; Bacterial invasion of epithelial cells; Pathogenic Escherichia coli infection; Shigellosis; Salmonella infection; Yersinia infection	Pathogenic Escherichia coli infection; VEGFA-VEGFR2 signaling pathway		11	High	1	0
FALSE	Medium	Master Protein	P49006	MARCKS-related protein OS=Homo sapiens OX=9606 GN=MARCKSL1 PE=1 SV=2	0.023	1.169	7	1	1	1	195	19.5	4.67	2.48	1				Pf02063	65108	ENSG00000175130	MARCKSL1	D3DPQ0; hsa:65108; P49006; Q5TEE6; Q6NXS5	Fc gamma R-mediated phagocytosis; Leishmaniasis			2	High	1	0
FALSE	Medium	Master Protein	O00625	Pirin OS=Homo sapiens OX=9606 GN=PIR PE=1 SV=1	0.023	1.169	3	1	1	1	290	32.1	6.92	2	1				Pf02678, Pf05726	8544	ENSG00000087842	PIR	hsa:8544; O00625; Q5U0G0; Q6FHD2			Digestion	1	High	1	0
FALSE	Medium	Master Protein	Q2TAC6	Kinesin-like protein KIF19 OS=Homo sapiens OX=9606 GN=KIF19 PE=2 SV=2	0.024	1.163	1	1	1	1	998	111.3	8.69	0	1				Pf00225	124602	ENSG00000196169	KIF19	A6NLG2; B7ZKR1; hsa:124602; Q2TAC6; Q52M87; Q8N1X8; Q8TAB6			COPI-dependent Golgi-to-ER retrograde traffic; Kinesins	2	High	1	0
FALSE	Medium	Master Protein	Q16595	Frataxin, mitochondrial OS=Homo sapiens OX=9606 GN=FXN PE=1 SV=2	0.024	1.162	6	1	1	1	210	23.1	8.69	2.56	1				Pf01491	2395	ENSG00000165060	FXN	A8MXJ6; C9JJ89; hsa:2395; O15545; O95656; Q15294; Q16595; Q5VZ01	Porphyrin metabolism		Mitochondrial protein import; Mitochondrial iron-sulfur cluster biogenesis	3	High	1	0
FALSE	Medium	Master Protein	Q06481	Amyloid-like protein 2 OS=Homo sapiens OX=9606 GN=APLP2 PE=1 SV=2	0.024	1.162	1	1	1	1	763	86.9	4.79	1.79	1				Pf00014, Pf02177, Pf10515, Pf12924, Pf12925	334	ENSG00000084234	APLP2	B3KXX9; H7BXI4; hsa:334; Q06481; Q13861; Q14594; Q14662; Q71U10; Q7M4L3; Q9BT36		Splicing factor NOVA regulated synaptic proteins	Platelet degranulation ; Regulation of Insulin-like Growth Factor (IGF) transport and uptake by Insulin-like Growth Factor Binding Proteins (IGFBPs); Post-translational protein phosphorylation	4	High	1	0
FALSE	Medium	Master Protein	Q9UK45	U6 snRNA-associated Sm-like protein LSm7 OS=Homo sapiens OX=9606 GN=LSM7 PE=1 SV=1	0.024	1.161	8	1	1	1	103	11.6	5.27	2.12	1				Pf01423	51690	ENSG00000130332	LSM7	hsa:51690; Q9UK45	RNA degradation; Spliceosome	mRNA processing	mRNA Splicing - Major Pathway; mRNA decay by 5' to 3' exoribonuclease	5	High	1	0
FALSE	Medium	Master Protein	Q15027	Arf-GAP with coiled-coil, ANK repeat and PH domain-containing protein 1 OS=Homo sapiens OX=9606 GN=ACAP1 PE=1 SV=1	0.025	1.153	2	1	1	1	740	81.5	7.66	2.62	1				Pf00169, Pf01412, Pf16746	9744	ENSG00000072818; ENSG00000288169	ACAP1	hsa:9744; Q15027; Q53XN9	Endocytosis	Nucleotide-binding oligomerization domain (NOD) pathway		2	High	1	0
FALSE	Medium	Master Protein	Q14103	Heterogeneous nuclear ribonucleoprotein D0 OS=Homo sapiens OX=9606 GN=HNRNPD PE=1 SV=1	0.025	1.149	2	1	1	1	355	38.4	7.81	0	1				Pf00076, Pf08143	3184	ENSG00000138668	HNRNPD	A8K9J2; hsa:3184; P07029; Q01858; Q14100; Q14101; Q14102; Q14103; Q4W5A1; Q9UCE8; Q9UCE9		mRNA processing	mRNA Splicing - Major Pathway; Processing of Capped Intron-Containing Pre-mRNA	3	High	1	0
FALSE	Medium	Master Protein	P09382	Galectin-1 OS=Homo sapiens OX=9606 GN=LGALS1 PE=1 SV=2	0.025	1.147	6	1	1	1	135	14.7	5.5	0	1				Pf00337	3956	ENSG00000100097	LGALS1	B2R5E8; hsa:3956; P09382; Q9UDK5			Regulation of Insulin-like Growth Factor (IGF) transport and uptake by Insulin-like Growth Factor Binding Proteins (IGFBPs); Post-translational protein phosphorylation	2	High	1	0
FALSE	Medium	Master Protein	O60939	Sodium channel subunit beta-2 OS=Homo sapiens OX=9606 GN=SCN2B PE=1 SV=1	0.025	1.147	4	1	1	1	215	24.3	6.39	2.14	1				Pf07686	6327	ENSG00000149575	SCN2B	hsa:6327; O60939; O75302; Q9UNN3		Dravet syndrome	Sensory perception of sweet, bitter, and umami (glutamate) taste; Interaction between L1 and Ankyrins; Phase 0 - rapid depolarisation	4	High	1	0
FALSE	Medium	Master Protein	Q13363	C-terminal-binding protein 1 OS=Homo sapiens OX=9606 GN=CTBP1 PE=1 SV=2	0.026	1.137	2	1	1	1	440	47.5	6.77	2.54	1				Pf00389, Pf02826	1487	ENSG00000159692	CTBP1	hsa:1487; Q13363; Q4W5N3; Q7Z2Q5	Wnt signaling pathway; Notch signaling pathway; Pathways in cancer; Chronic myeloid leukemia	Notch signaling; Ectoderm differentiation; Ectoderm differentiation; Wnt signaling pathway; Pathways affected in adenoid cystic carcinoma; Wnt signaling pathway and pluripotency; lncRNA in canonical Wnt signaling and colorectal cancer; Wnt signaling; ncRNAs involved in Wnt signaling in hepatocellular carcinoma; Malignant pleural mesothelioma	SUMOylation of transcription cofactors; Deactivation of the beta-catenin transactivating complex; Repression of WNT target genes; Signaling by TCF7L2 mutants	18	High	1	0

## Sheet: Probe 7
Checked	Protein FDR Confidence: Combined	Master	Accession	Description	Exp. q-value: Combined	Sum PEP Score	Coverage [%]	# Peptides	# PSMs	# Unique Peptides	# AAs	MW [kDa]	calc. pI	Score Sequest HT: Sequest HT	# Peptides (by Search Engine): Sequest HT	Biological Process	Cellular Component	Molecular Function	Pfam IDs	Entrez Gene ID	Ensembl Gene ID	Gene Symbol	Gene ID	Reactome Pathways	KEGG Pathways	WikiPathways	# Protein Pathway Groups	Found in Sample: [S10] F10: Sample	# Protein Groups	RS_mod1 (A; C; D; E; F; G; H; I; K; L; M; N; P; Q; R; S; T; V; W; Y) Count	RS_mod1 (A; C; D; E; F; G; H; I; K; L; M; N; P; Q; R; S; T; V; W; Y) Positions
FALSE	High	Master Protein	Q13813	Spectrin alpha chain, non-erythrocytic 1 OS=Homo sapiens OX=9606 GN=SPTAN1 PE=1 SV=3	0	161.704	26	58	68	58	2472	284.4	5.35	220.21	58				Pf00018, Pf00435, Pf08726, Pf13499	6709	ENSG00000197694	SPTAN1	hsa:6709; Q13186; Q13813; Q15324; Q16606; Q59EF1; Q5VXV5; Q5VXV6; Q7Z6M5; Q9P0V0	COPI-mediated anterograde transport; Neutrophil degranulation; RHOV GTPase cycle; Nephrin family interactions; RAF/MAP kinase cascade; NCAM signaling for neurite out-growth; Interaction between L1 and Ankyrins; RHOU GTPase cycle; Sensory processing of sound by inner hair cells of the cochlea; Caspase-mediated cleavage of cytoskeletal proteins; Sensory processing of sound by outer hair cells of th…	Apoptosis	Fas ligand pathway and stress induction of heat shock proteins	13	High	1	0
FALSE	High	Master Protein	P06576	ATP synthase subunit beta, mitochondrial OS=Homo sapiens OX=9606 GN=ATP5F1B PE=1 SV=3	0	151.004	57	36	84	36	529	56.5	5.4	244.23	36				Pf00006, Pf02874	506	ENSG00000110955	ATP5F1B	A8K4X0; hsa:506; P06576; Q14283	Mitochondrial protein import; Transcriptional activation of mitochondrial biogenesis; Cristae formation; Formation of ATP by chemiosmotic coupling	Oxidative phosphorylation; Metabolic pathways; Thermogenesis; Alzheimer disease; Parkinson disease; Amyotrophic lateral sclerosis; Huntington disease; Prion disease; Pathways of neurodegeneration; Chemical carcinogenesis; Diabetic cardiomyopathy	Electron transport chain: OXPHOS system in mitochondria; 7q11.23 copy number variation syndrome; Oxidative phosphorylation	18	High	1	0
FALSE	High	Master Protein	P13637	Sodium/potassium-transporting ATPase subunit alpha-3 OS=Homo sapiens OX=9606 GN=ATP1A3 PE=1 SV=3	0	101.905	33	32	49	14	1013	111.7	5.38	143.96	32				Pf00122, Pf00689, Pf00690, Pf13246	478	ENSG00000105409	ATP1A3	B7Z2T0; B7Z401; F5H6J6; hsa:478; P13637; Q16732; Q16735; Q969K5	Ion homeostasis; Ion transport by P-type ATPases; Potential therapeutics for SARS	cGMP-PKG signaling pathway; cAMP signaling pathway; Cardiac muscle contraction; Adrenergic signaling in cardiomyocytes; Insulin secretion; Thyroid hormone synthesis; Thyroid hormone signaling pathway; Aldosterone synthesis and secretion; Aldosterone-regulated sodium reabsorption; Endocrine and other factor-regulated calcium reabsorption; Proximal tubule bicarbonate reclamation; Salivary secretion…	Sudden infant death syndrome (SIDS) susceptibility pathways	22	High	1	0
FALSE	High	Master Protein	P11142	Heat shock cognate 71 kDa protein OS=Homo sapiens OX=9606 GN=HSPA8 PE=1 SV=1	0	93.537	37	26	36	19	646	70.9	5.52	111	26				Pf00012	3312	ENSG00000109971	HSPA8	hsa:3312; P11142; Q9H3R6	HSP90 chaperone cycle for steroid hormone receptors (SHR) in the presence of ligand; Neutrophil degranulation; Clathrin-mediated endocytosis; GABA synthesis, release, reuptake and degradation; mRNA Splicing - Major Pathway; Lysosome Vesicle Biogenesis; Golgi Associated Vesicle Biogenesis; Regulation of HSF1-mediated heat shock response; Interleukin-4 and Interleukin-13 signaling; Chaperone Mediat…	Spliceosome; MAPK signaling pathway; Protein processing in endoplasmic reticulum; Endocytosis; Longevity regulating pathway; Antigen processing and presentation; Estrogen signaling pathway; Prion disease; Legionellosis; Toxoplasmosis; Measles; Lipid and atherosclerosis	Parkin-ubiquitin proteasomal system pathway; MAPK signaling pathway; Exercise-induced circadian regulation; Measles virus infection; Extrafollicular B cell activation by SARS-CoV-2	34	High	1	0
FALSE	High	Master Protein	P02769	Serum albumin OS=Bos taurus GN=ALB PE=1 SV=4	0	93.104	36	34	60	34	607	69.2	6.18	166.34	34				Pf00273	280717		ALB	A5PJX3; bta:280717; O02787; P02769; P04277; Q3SZR2		Thyroid hormone synthesis		1	High	1	0
FALSE	High	Master Protein	P21579	Synaptotagmin-1 OS=Homo sapiens OX=9606 GN=SYT1 PE=1 SV=1	0	86.617	35	23	40	19	422	47.5	8.12	126.81	23				Pf00168	6857	ENSG00000067715	SYT1	hsa:6857; P21579; Q6AI31	Glutamate Neurotransmitter Release Cycle; Serotonin Neurotransmitter Release Cycle; Norepinephrine Neurotransmitter Release Cycle; Dopamine Neurotransmitter Release Cycle; Acetylcholine Neurotransmitter Release Cycle; GABA synthesis, release, reuptake and degradation; Neurexins and neuroligins; Cargo recognition for clathrin-mediated endocytosis; Toxicity of botulinum toxin type B (botB); Toxicit…	Synaptic vesicle cycle	Synaptic vesicle pathway	13	High	1	0
FALSE	High	Master Protein	P0DP25	Calmodulin-3 OS=Homo sapiens OX=9606 GN=CALM3 PE=1 SV=1	0	86.553	46	20	56	20	149	16.8	4.22	181.38	20				Pf13499	801; 805; 808	ENSG00000160014	CALM3	hsa:801; hsa:805; hsa:808; P02593; P0DP25; P62158; P70667; P99014; Q13942; Q53S29; Q61379; Q61380; Q96HK3		Ras signaling pathway; Rap1 signaling pathway; Calcium signaling pathway; cGMP-PKG signaling pathway; cAMP signaling pathway; Phosphatidylinositol signaling system; Oocyte meiosis; Cellular senescence; Adrenergic signaling in cardiomyocytes; Vascular smooth muscle contraction; Apelin signaling pathway; C-type lectin receptor signaling pathway; Circadian entrainment; Long-term potentiation; Neurot…	Physiological and pathological hypertrophy of the heart; MicroRNAs in cardiomyocyte hypertrophy; Alzheimer's disease and miRNA effects; T cell receptor and co-stimulatory signaling; Cardiac hypertrophic response; Myometrial relaxation and contraction pathways; G protein signaling pathways; Ras signaling; Melanoma; Endochondral ossification; Endochondral ossification with skeletal dysplasias; CAMK…	60	High	1	0
FALSE	High	Master Protein	P10809	60 kDa heat shock protein, mitochondrial OS=Homo sapiens OX=9606 GN=HSPD1 PE=1 SV=2	0	84.58	41	23	39	23	573	61	5.87	118	23				Pf00118	3329	ENSG00000144381	HSPD1	B2R5M6; B7Z712; hsa:3329; P10809; Q38L19; Q9UCR6	Mitochondrial protein import; TFAP2A acts as a transcriptional repressor during retinoic acid induced cell differentiation	RNA degradation; Type I diabetes mellitus; Legionellosis; Tuberculosis; Lipid and atherosclerosis	Apoptosis-related network due to altered Notch3 in ovarian cancer; Sudden infant death syndrome (SIDS) susceptibility pathways	9	High	1	0
FALSE	High	Master Protein	P05023	Sodium/potassium-transporting ATPase subunit alpha-1 OS=Homo sapiens OX=9606 GN=ATP1A1 PE=1 SV=1	0	79.594	24	24	38	7	1023	112.8	5.49	108.15	24				Pf00122, Pf00689, Pf00690, Pf13246	476	ENSG00000163399	ATP1A1	B2RBR6; B7Z2T5; B7Z3U6; F5H3A1; hsa:476; P05023; Q16689; Q6LDM4; Q9UCN1; Q9UJ20; Q9UJ21	Ion homeostasis; Ion transport by P-type ATPases; Potential therapeutics for SARS	cGMP-PKG signaling pathway; cAMP signaling pathway; Cardiac muscle contraction; Adrenergic signaling in cardiomyocytes; Insulin secretion; Thyroid hormone synthesis; Thyroid hormone signaling pathway; Aldosterone synthesis and secretion; Aldosterone-regulated sodium reabsorption; Endocrine and other factor-regulated calcium reabsorption; Proximal tubule bicarbonate reclamation; Salivary secretion…	Pre-implantation embryo; Proximal tubule transport	23	High	1	0
FALSE	High	Master Protein	Q01082	Spectrin beta chain, non-erythrocytic 1 OS=Homo sapiens OX=9606 GN=SPTBN1 PE=1 SV=2	0	78.788	12	25	32	24	2364	274.4	5.57	97.41	25				Pf00169, Pf00307, Pf00435	6711	ENSG00000115306	SPTBN1	B2RP63; hsa:6711; O60837; Q01082; Q16057; Q53R99; Q59ER3; Q8IX99	COPI-mediated anterograde transport; RHOV GTPase cycle; Nephrin family interactions; RAF/MAP kinase cascade; NCAM signaling for neurite out-growth; Interaction between L1 and Ankyrins; RHOU GTPase cycle; Signaling by FLT3 fusion proteins; Sensory processing of sound by inner hair cells of the cochlea; Sensory processing of sound by outer hair cells of the cochlea		TGF-beta signaling pathway; Sudden infant death syndrome (SIDS) susceptibility pathways	12	High	1	0
FALSE	High	Master Protein	P50993	Sodium/potassium-transporting ATPase subunit alpha-2 OS=Homo sapiens OX=9606 GN=ATP1A2 PE=1 SV=1	0	73.184	28	26	37	11	1020	112.2	5.66	104.34	26				Pf00122, Pf00689, Pf00690, Pf13246	477	ENSG00000018625	ATP1A2	D3DVE4; hsa:477; P50993; Q07059; Q5JW74; Q86UZ5; Q9UQ25	Ion homeostasis; Ion transport by P-type ATPases; Potential therapeutics for SARS	cGMP-PKG signaling pathway; cAMP signaling pathway; Cardiac muscle contraction; Adrenergic signaling in cardiomyocytes; Insulin secretion; Thyroid hormone synthesis; Thyroid hormone signaling pathway; Aldosterone synthesis and secretion; Aldosterone-regulated sodium reabsorption; Endocrine and other factor-regulated calcium reabsorption; Proximal tubule bicarbonate reclamation; Salivary secretion…	Synaptic vesicle pathway	22	High	1	0
FALSE	High	Master Protein	P25705	ATP synthase subunit alpha, mitochondrial OS=Homo sapiens OX=9606 GN=ATP5F1A PE=1 SV=1	0	64.344	36	21	30	21	553	59.7	9.13	87.32	21				Pf00006, Pf00306, Pf02874	498	ENSG00000152234	ATP5F1A	A8K092; B4DY56; hsa:498; K7ENP3; P25705; Q53XX6; Q8IXV2; Q96FB4; Q96HW2; Q96IR6; Q9BTV8	Mitochondrial protein import; Cristae formation; Formation of ATP by chemiosmotic coupling	Oxidative phosphorylation; Metabolic pathways; Thermogenesis; Alzheimer disease; Parkinson disease; Amyotrophic lateral sclerosis; Huntington disease; Prion disease; Pathways of neurodegeneration; Chemical carcinogenesis; Diabetic cardiomyopathy	Electron transport chain: OXPHOS system in mitochondria; 7q11.23 copy number variation syndrome; Oxidative phosphorylation	17	High	1	0
FALSE	High	Master Protein	P09493	Tropomyosin alpha-1 chain OS=Homo sapiens OX=9606 GN=TPM1 PE=1 SV=2	0	60.222	41	17	28	8	284	32.7	4.74	94.02	17				Pf00261	7168	ENSG00000140416	TPM1	B7Z5T7; D9YZV2; D9YZV3; D9YZV8; hsa:7168; P09493; P09494; P10469; Q6DV89; Q6DV90; Q7Z6L8; Q86W64; Q96IK2; Q9UCI1; Q9UCI2; Q9UCY9; Q9Y427	Smooth Muscle Contraction; Striated Muscle Contraction	Cardiac muscle contraction; Adrenergic signaling in cardiomyocytes; MicroRNAs in cancer; Hypertrophic cardiomyopathy; Dilated cardiomyopathy	Vitamin D receptor pathway; Striated muscle contraction pathway	9	High	1	0
FALSE	High	Master Protein	P06753	Tropomyosin alpha-3 chain OS=Homo sapiens OX=9606 GN=TPM3 PE=1 SV=2	0	58.014	39	17	31	8	285	32.9	4.72	102.11	17				Pf00261	7170	ENSG00000143549	TPM3	D3DV71; hsa:7170; P06753; P12324; Q2QD06; Q5VU58; Q5VU63; Q5VU66; Q5VU71; Q5VU72; Q8TCG3; Q969Q2; Q9NQH8	RHOV GTPase cycle; Signaling by ALK fusions and activated point mutants; Smooth Muscle Contraction; Striated Muscle Contraction	Cardiac muscle contraction; Adrenergic signaling in cardiomyocytes; Pathways in cancer; Thyroid cancer; Hypertrophic cardiomyopathy; Dilated cardiomyopathy	Mammary gland development pathway - Pregnancy and lactation (Stage 3 of 4); Striated muscle contraction pathway; VEGFA-VEGFR2 signaling pathway	13	High	1	0
FALSE	High	Master Protein	O94856	Neurofascin OS=Homo sapiens OX=9606 GN=NFASC PE=1 SV=4	0	57.946	18	21	28	21	1347	149.9	6.65	82.46	21				Pf00041, Pf00047, Pf07679, Pf13882, Pf13927	23114	ENSG00000163531	NFASC	B2RNN8; B3KQZ1; B5MDP6; B5MDR6; B7ZMD8; hsa:23114; O94856; Q149P5; Q5T2F0; Q5T2F1; Q5T2F2; Q5T2F3; Q5T2F4; Q5T2F5; Q5T2F6; Q5T2F7; Q5T2F9; Q5T2G0; Q5W9F8; Q68DH3; Q6ZQV6; Q7Z3K1; Q96HT1; Q96K50	Neutrophil degranulation; Interaction between L1 and Ankyrins; Neurofascin interactions	Cell adhesion molecules		4	High	1	0
FALSE	High	Master Protein	P12277	Creatine kinase B-type OS=Homo sapiens OX=9606 GN=CKB PE=1 SV=1	0	56.43	33	18	33	18	381	42.6	5.59	89.13	18				Pf00217, Pf02807	1152	ENSG00000166165	CKB	A8K236; B2R5R4; hsa:1152; P12277; Q2LE07; Q6FG40; Q9UC66	RND3 GTPase cycle; Creatine metabolism	Arginine and proline metabolism; Metabolic pathways		4	High	1	0
FALSE	High	Master Protein	P60880	Synaptosomal-associated protein 25 OS=Homo sapiens OX=9606 GN=SNAP25 PE=1 SV=1	0	55.347	50	16	30	16	206	23.3	4.77	92.06	16				Pf00835	6616	ENSG00000132639	SNAP25	B2RAU4; D3DW16; D3DW17; hsa:6616; P13795; P36974; P60880; P70557; P70558; Q53EM2; Q5U0B5; Q8IXK3; Q96FM2; Q9BR45	Neutrophil degranulation; Regulation of insulin secretion; Glutamate Neurotransmitter Release Cycle; Serotonin Neurotransmitter Release Cycle; Norepinephrine Neurotransmitter Release Cycle; Dopamine Neurotransmitter Release Cycle; Acetylcholine Neurotransmitter Release Cycle; GABA synthesis, release, reuptake and degradation; Sensory processing of sound by inner hair cells of the cochlea; Other i…	Synaptic vesicle cycle; Insulin secretion	Synaptic vesicle pathway; Insulin signaling; 7q11.23 copy number variation syndrome; Sudden infant death syndrome (SIDS) susceptibility pathways	19	High	1	0
[truncated: 870 more rows]

## Sheet: control probe
Checked	Protein FDR Confidence: Combined	Master	Accession	Description	Exp. q-value: Combined	Sum PEP Score	Coverage [%]	# Peptides	# PSMs	# Unique Peptides	# AAs	MW [kDa]	calc. pI	Score Sequest HT: Sequest HT	# Peptides (by Search Engine): Sequest HT	Biological Process	Cellular Component	Molecular Function	Pfam IDs	Entrez Gene ID	Ensembl Gene ID	Gene Symbol	Gene ID	WikiPathways	Reactome Pathways	KEGG Pathways	# Protein Pathway Groups	Found in Sample: [S16] F16: Sample	# Protein Groups	RS_mod5 (A; C; D; E; F; G; H; I; K; L; M; N; P; Q; R; S; T; V; W; Y) Count	RS_mod5 (A; C; D; E; F; G; H; I; K; L; M; N; P; Q; R; S; T; V; W; Y) Positions	Modifications
[truncated: 944 more rows]
